# Supplementary material for: Reprograming gene expression in ‘hibernating’ C. elegans involves the IRE-1/XBP-1 pathway
Source: eLife. 2025 May 6;13:RP101186. doi: 10.7554/eLife.101186 (PMC12055002; doi:10.7554/eLife.101186)
Supplement: Supplementary file 1. [file elife-101186-supp1.csv]

	RNA_10C	RNA_20C	RNA_25C	RNA_4C_1d	RNA_4C_3d	RNA_4C_5d	Transcript	ensembl_gene_id	external_gene_name
1	41.1652079367679	47.5646505980281	68.3293821128206	61.2545443446805	70.9765165932709	75.4004207356643	Y74C9A.2a.3	WBGene00022276	nlp-40
2	37.3615307153589	43.1596506666556	63.0881783840997	56.4806852123453	64.6006650187981	69.3138381225103	Y74C9A.2a.1	WBGene00022276	nlp-40
3	41.356934198451	47.8275284592635	69.7978850105096	62.552808818859	71.4056071690423	76.7476214280381	Y74C9A.2a.2	WBGene00022276	nlp-40
4	52.5358641219983	66.3468755210524	96.7012218137588	81.9088888480018	89.8152269628781	102.341218397595	Y74C9A.2b.1	WBGene00022276	nlp-40
5	0.0326402190328948	0.0515489972833592	0.150199730864805	0.0481571817341302	0.0678461632039977	0.096557268609188	Y74C9A.1.1	WBGene00022275	txt-7
6	21.7863723100377	21.2210349539806	14.573339384068	19.1554116407408	18.8595157463264	19.5424228989013	Y48G1C.12.1	WBGene00044345	Y48G1C.12
7	10.9019723476864	11.0582308116857	7.7439010068301	8.90254129195039	8.22428586454942	9.18286388748259	Y48G1C.4a.1	WBGene00021677	pgs-1
8	7.44425683382717	7.1168261090185	5.46229543532285	5.70054248493566	5.58844957040827	6.16761090777313	Y48G1C.4b.1	WBGene00021677	pgs-1
9	18.3113195505054	18.6690398417385	15.7149772811381	18.8130974581704	20.1832022915086	20.5141401613077	Y48G1C.2b.1	WBGene00000812	csk-1
10	15.0499759816593	15.357480440466	12.4904295175794	15.2321054778516	16.2904322120123	16.5915816740477	Y48G1C.2a.2	WBGene00000812	csk-1
11	17.4181614563773	17.777592230975	14.4746139565387	17.630774207702	18.8842828931213	19.2287248334828	Y48G1C.2a.3	WBGene00000812	csk-1
12	15.1711846011052	15.3909664315557	12.1808939239909	15.1991949076671	16.4141717554892	16.4910075233629	Y48G1C.2a.1	WBGene00000812	csk-1
13	22.987616077076	24.1077477295176	19.2405855237815	23.4116868654743	28.3118955133773	29.4499669258023	Y48G1C.2c.1	WBGene00000812	csk-1
14	8.97304761039251	8.55076785491097	7.7928133057127	8.70244108926108	9.89474317545967	9.49747373856684	Y48G1C.10a.1	WBGene00021683	Y48G1C.10
15	9.00169718769261	8.57806915712972	7.81769457424946	8.73022666106588	9.92633558662014	9.52779772879215	Y48G1C.10a.2	WBGene00021683	Y48G1C.10
16	9.30757474783801	8.75910624682736	7.78012890255948	9.07938871814371	10.5011147014033	9.6851361109241	Y48G1C.10b.1	WBGene00021683	Y48G1C.10
17	8.73625454319216	9.02703597325328	6.4322268417695	7.47386356518671	8.23500113583217	8.46235784316933	Y48G1C.10c.1	WBGene00021683	Y48G1C.10
18	38.3572079367181	41.6786232122699	24.6460383058941	31.8377156032305	32.8429497543835	38.4469696750629	Y48G1C.9a.1	WBGene00021682	natc-3
19	8.86923769902934	10.6722045284821	6.16365077385207	9.43588900281473	7.33663737555957	8.56726310568795	Y48G1C.9b.1	WBGene00021682	natc-3
20	19.2778624486245	20.0463612164506	13.8443162771917	17.7975741720521	18.1557600886481	21.5518711229722	Y48G1C.1.1	WBGene00021676	pid-2
21	730.704092564944	739.037729589601	817.381733970316	807.324396433292	956.098176848475	1234.42437024963	F53G12.10.1	WBGene00004418	rpl-7
22	729.803393602038	738.143140844094	816.385001522482	806.342161230601	954.915617538973	1232.91290107419	F53G12.10.2	WBGene00004418	rpl-7
23	0.514373311777805	0.56864814226035	0.532570412775744	0.569177454726319	0.374212852806549	0.699951851153623	F53G12.9a.1	WBGene00018774	F53G12.9
24	1.00812828405397	1.32678853767296	1.15977007376621	1.23948864378985	0.785813156096935	1.49113756586341	F53G12.9b.1	WBGene00018774	F53G12.9
25	0.66013533894336	0.784720921211921	15.365030863911	0.481743500698643	0.575422539259574	0.579550151267126	F53G12.8.1	WBGene00018773	F53G12.8
26	0.0527198595147375	0.0333043830639178	0.194079793456376	0.093339074217255	0.0219167658717239	0.049906387023425	F53G12.7a.1	WBGene00000622	col-45
27	0.0614997177144891	0.0485635341202303	0.240551538080004	0.0907363115299442	0.0319584243663618	0.0545790892833403	F53G12.7b.1	WBGene00000622	col-45
28	0.105453015337045	0.111028609533389	4.03459584753767	0.103723160658127	0.117426051699227	0.124781700971874	F53G12.6.1	WBGene00004962	spe-8
29	133.761159654395	131.647615211755	78.6613139327151	80.529235595668	72.3626408863016	72.4747453778761	F53G12.5b.1	WBGene00003229	mex-3
30	133.301950180349	131.195661652911	78.3912652826273	80.2527742669923	72.1142159298504	72.2259355604925	F53G12.5a.2	WBGene00003229	mex-3
31	136.646923125975	134.481044846461	80.3563576123568	82.2701894069368	73.9207996144286	74.0415699385843	F53G12.5a.3	WBGene00003229	mex-3
32	140.508244476164	138.298976341404	82.6188297878906	84.5916006584116	76.0037346895034	76.1252712799747	F53G12.5a.1	WBGene00003229	mex-3
33	120.563231141614	118.228147404716	70.1387932169208	71.584098620749	63.5426173490524	62.1931235233077	F53G12.5c.1	WBGene00003229	mex-3
34	0.245625274441934	0.164571378242949	0.236332959704659	0.307485855708016	0.127639557504343	0.198168001743717	F53G12.4.1	WBGene00018772	F53G12.4
35	0.595727401896917	0.590985490131561	1.05511316258832	0.4687640562418	0.346719155841706	0.316430495692132	F53G12.3.1	WBGene00018771	duox-2
36	0	0.0441331766215426	0.347198535767485	0.041229306467115	0	0.0495999442960882	F53G12.18.1	WBGene00271776	F53G12.18
37	0.075016139190201	0.0789824510966382	0.155340004228781	0.0307439883389005	0.0389822538974304	0.0295886637873053	F56C11.6a.2	WBGene00018958	cest-27
38	0.056684793195917	0.0298409379291569	0.0847746523671103	0.0278774670062343	0.0294563413198851	0.025152996662607	F56C11.6b.1	WBGene00018958	cest-27
39	0.0487889388344671	0.0293534546957751	0.0769751712903409	0.0274220591438221	0.0362189260978167	0.032989461200432	F56C11.6a.1	WBGene00018958	cest-27
40	7.85493499391621	8.31166752245671	6.34815617720499	6.74581149885381	6.13296546635479	7.09126755745774	F56C11.5b.1	WBGene00018957	F56C11.5
41	6.94299040457584	7.22630240018847	5.38287821481313	5.86050046089387	5.52045192391429	6.36766645403193	F56C11.5a.1	WBGene00018957	F56C11.5
42	10.942520410629	9.78893767169554	8.99902637609542	8.11566348352684	7.40103106555236	8.46741906197505	Y48G1BL.2a.1	WBGene00000227	atm-1
43	10.189233122425	8.9247810784287	7.96711615891572	7.26745254594546	6.82798684070879	7.49711026416665	Y48G1BL.2b.1	WBGene00000227	atm-1
44	0.167471778028591	0.152816279797024	0.25688365185289	0.0988347393347196	0.116035961367585	0.11890080104623	Y48G1BL.7.1	WBGene00021666	Y48G1BL.7
45	0.630706344169788	0.624991569547311	0.853619588455255	0.63860610560477	0.597657273068756	0.460956004056037	Y48G1BL.8.1	WBGene00255594	Y48G1BL.8
46	3.80968560621466	3.88144463668433	3.27949498962048	2.94768289020044	2.75623289403787	2.61345685873512	Y48G1BM.1.1	WBGene00021667	snpc-3.2
47	0.39856028648771	0.386504334328259	0.666048112951672	0.618982564168276	0.675840709141842	0.595721894618513	C53D5.2.1	WBGene00016903	marc-4
48	7.46379457913791	7.6198401627485	8.19871507796327	6.38712098319393	5.49035122008498	5.96610592564446	C53D5.1a.1	WBGene00016902	C53D5.1
49	6.90358097585637	6.96947346861721	7.49098386623188	6.00092310508131	5.10068423046083	5.50479762275402	C53D5.1b.1	WBGene00016902	C53D5.1
50	7.03746860690328	7.10463901467524	7.61627333460856	6.11018321842644	5.19208183501139	5.60299007111992	C53D5.1c.2	WBGene00016902	C53D5.1
51	8.4645294167921	8.28855005549971	9.04002113498303	7.46197588969567	6.21853576894898	6.57262851595343	C53D5.1d.1	WBGene00016902	C53D5.1
52	6.6930523405824	6.62083903088523	7.12680599205679	5.90962345856328	4.95016214605533	5.25840191206769	C53D5.1c.1	WBGene00016902	C53D5.1
53	20.0580190442145	19.8762751006651	19.5459916432066	18.7647238943631	20.1024929687627	22.9388936281326	Y48G1A.4.1	WBGene00021660	nol-14
54	13.3695942826699	13.8057803393047	10.5044681260834	12.2651640906745	11.3088237675657	13.4840555713774	Y48G1A.3.1	WBGene00000917	daf-25
55	18.06716827309	19.0397071174834	12.5350753412391	12.3798355043668	11.9383152560881	12.2913158663953	Y48G1A.2.1	WBGene00021658	Y48G1A.2
56	7.19398003551316	6.67012783030132	4.3950126277036	5.51152890369146	5.03918519139634	5.07655909560446	Y48G1A.1.1	WBGene00021657	Y48G1A.1
57	35.6995867628481	32.3201044017251	24.843260784635	34.3942605043636	37.5475932557644	35.8406097487015	R119.7a.1	WBGene00020091	rnp-8
58	39.6954720173966	35.9486831110642	27.6242384792802	38.2703961750664	41.7566386265168	39.8705563359861	R119.7b.1	WBGene00020091	rnp-8
59	41.0423834570378	36.832661994995	28.3989908865004	39.7331501911949	43.4042681595159	40.987067370962	R119.7b.2	WBGene00020091	rnp-8
60	36.930886594743	33.3856497772222	25.3821505733246	36.2293669077252	40.2812801817183	37.802563880143	R119.7b.3	WBGene00020091	rnp-8
61	18.0837508891423	17.8917550758259	12.9503631729072	17.4914548630293	19.4701417681502	21.3900848131421	R119.6.1	WBGene00006385	taf-4
62	15.9766444642274	16.4537511779785	12.3534543738732	14.9442894518443	15.1011961731206	14.8088451641262	Y50C1A.1a.1	WBGene00021733	otub-2
63	15.1512771806004	15.5421447064393	11.6597340996298	14.1424545823653	14.4209321877223	14.284705682769	Y50C1A.1b.1	WBGene00021733	otub-2
64	0.167294107990369	0.248196445226817	0.699848523189286	0.112193052289571	0.126450392018654	0.0539884816972061	C07F11.2.1	WBGene00015570	C07F11.2
65	13.0688522130447	12.0749605579557	8.18392492347581	7.93638861644523	7.09128896781647	6.60673448404162	C07F11.1.1	WBGene00006593	tol-1
66	61.2112907596888	63.9894886277432	54.3923292038412	53.914640350344	59.7272390072526	74.130233686894	W04C9.4.1	WBGene00021026	W04C9.4
67	0.135326471358534	0.118734631879858	0.159141766446812	0.0591584762397874	0.093763482942718	0.0889615111666779	W04C9.3.1	WBGene00021025	cutl-13
68	40.4377651638063	47.5290878668905	41.5703674590929	38.3966159530967	35.4620787509603	39.6558138710627	W04C9.2.1	WBGene00021024	W04C9.2
69	4.23795354727456	4.17447315485675	7.95669013382798	4.40927687452016	3.65085632963475	1.99475061747334	W04C9.1a.1	WBGene00001814	haf-4
70	4.62740656477708	4.5759135760231	8.8626994656437	4.89326768859707	4.10995518012915	2.17326071718386	W04C9.1b.1	WBGene00001814	haf-4
71	57.2827220877462	56.3915766680762	38.8361832490081	49.8182746602472	53.0224735935462	62.3463291983033	Y65B4BL.2a.1	WBGene00022034	deps-1
72	59.9393629200417	59.0689948905323	40.4538290085104	52.2805531788439	55.1335621194782	64.8124628636301	Y65B4BL.2b.1	WBGene00022034	deps-1
73	1.37665661324399	1.03071593031618	1.26698569390183	0.812444336144558	1.16050818724994	0.561095400583788	Y65B4BL.1.1	WBGene00022033	Y65B4BL.1
74	0.856056759080126	0.638012227246214	0.743597508165467	0.482502390901382	0.669776012112895	0.273159113514688	Y65B4BM.3.1	WBGene00302974	Y65B4BM.3
75	27.3383816588823	28.8865151144105	16.8285004581179	22.765308485189	23.2100339705301	29.7144156084014	Y65B4BR.8.1	WBGene00022043	psf-3
76	362.747704612573	392.795689634365	254.386257654705	370.396657408408	475.479015069857	555.307565195266	Y65B4BR.5.1	WBGene00022042	icd-2
77	56.4870705556828	52.0474433906942	43.3441761799472	58.6130092419515	52.1725321103778	47.0674856017398	Y65B4BR.4b.1	WBGene00007009	wwp-1
78	56.2971342054619	51.8724351748546	43.1984324806199	58.4159244765111	51.9971032868728	46.9092223683782	Y65B4BR.4a.1	WBGene00007009	wwp-1
79	60.2567999451088	55.8002336183734	48.328714819577	64.919925675286	57.6717762767462	51.7577371483392	Y65B4BR.4c.1	WBGene00007009	wwp-1
80	60.4949691148523	56.02078790145	48.5197374077967	65.1765261720263	57.8997279616345	51.9623131844987	Y65B4BR.4d.1	WBGene00007009	wwp-1
81	6.15288348374778	6.78244907265229	9.94380703175962	5.41070796685028	4.13495346344789	3.17329909104929	Y65B4BR.3.1	WBGene00004235	ptr-21
82	0.303434284556037	0.153822595844605	0.320633329518734	0.110539532861033	0.128480081401362	0.186174767395477	Y65B4BR.2d.1	WBGene00002393	lpr-1
83	0.314683555593236	0.159525287202747	0.332520223686258	0.114637583835393	0.133243245394778	0.193076856333065	Y65B4BR.2a.1	WBGene00002393	lpr-1
84	0.21478194966841	0.101372237683085	0.211303923917182	0.08013259502443	0.0923683660235455	0.131456764950885	Y65B4BR.2f.1	WBGene00002393	lpr-1
85	0.222364110921146	0.104950846843912	0.218763305056749	0.0829614093545607	0.095629123489075	0.13609740812951	Y65B4BR.2e.1	WBGene00002393	lpr-1
86	0.472761528640833	0.24887887272879	0.485302874702903	0.178848589697531	0.188977897508852	0.279707448427712	Y65B4BR.2b.1	WBGene00002393	lpr-1
87	0.401681998110918	0.203628168596283	0.410757919027535	0.14633066429798	0.170080107757967	0.246455513999243	Y65B4BR.2c.1	WBGene00002393	lpr-1
88	0.319213413343566	0.509228961017799	5.47505383325649	0.237861383464125	0.120639817324679	0.160245973879669	Y65B4BR.1.1	WBGene00022040	Y65B4BR.1
89	0	0	0.103235871354964	0.0551659734419144	0	0	F56A6.8.1	WBGene00235390	F56A6.8
90	28.1833947723382	25.4736237329683	17.8805243621894	28.1073307086651	28.2170549432754	34.5182145210332	F56A6.1a.1	WBGene00018921	sago-2
91	28.3896866127771	25.6600810694592	18.0114030696157	28.3130657887913	28.4235931634945	34.770874857367	F56A6.1b.1	WBGene00018921	sago-2
92	0.0633516978502096	0.0667012783030133	0.133268124840045	0.0356071283125084	0.0470297267664075	0.0856726310568796	Y65B4A.4.1	WBGene00022028	Y65B4A.4
93	0.0570684084364945	0.0701000695541222	0.131305178733722	0.037421504277477	0.0494261459646958	0.0675285865814576	Y65B4A.4.3	WBGene00022028	Y65B4A.4
94	0.0923684548920581	0.0972522319881931	0.198356551791561	0.0454266198832259	0.0959988237087493	0.145731795096754	Y65B4A.4.2	WBGene00022028	Y65B4A.4
95	37.2505281794292	40.8470663995915	47.1647330998737	31.1296647896295	30.2829324202441	31.2081739064473	Y65B4A.3.1	WBGene00022027	vps-20
96	0.820851446991672	0.725354479565108	1.77397861270974	0.958771080758279	1.0435405875383	0.858565906941183	Y65B4A.2b.1	WBGene00022026	Y65B4A.2
97	0.809055240042944	0.706023118375135	1.7709455515657	0.953506321925561	1.04538560436471	0.845226628547738	Y65B4A.2c.1	WBGene00022026	Y65B4A.2
98	0.877592017491983	0.76583182727786	1.9064133146377	1.03427985548378	1.12572545181167	0.916827560681497	Y65B4A.2a.1	WBGene00022026	Y65B4A.2
99	14.6366997616829	15.3942407027963	14.5944180239783	11.2669034593698	11.7867208847981	12.5932088972976	Y65B4A.1.1	WBGene00022025	cus-2
100	0.416248089409042	0.379822112387492	3.38394236854295	0.218357302543606	0.447028204246549	0.213435300368184	Y18H1A.11b.1	WBGene00021215	Y18H1A.11
101	0.414802783543039	0.378503285608369	3.38491782362822	0.217599117465329	0.445476022981804	0.212694205575239	Y18H1A.11b.2	WBGene00021215	Y18H1A.11
102	0.404502940159352	0.369104784159854	3.31327722337933	0.212195979108402	0.434414541598509	0.207412859612874	Y18H1A.11a.1	WBGene00021215	Y18H1A.11
103	0.544316746174462	0.603259248783676	5.35229717208309	0.281783029811218	0.684806956656178	0.372891667549728	Y18H1A.11d.1	WBGene00021215	Y18H1A.11
104	0.458768055531471	0.444382446627053	3.83376160974184	0.216596356555351	0.514942999064443	0.260571135933366	Y18H1A.11c.1	WBGene00021215	Y18H1A.11
105	0.0843991790792772	0.0969399255270878	4.2015408337095	0.0830146922122065	0.127587389763202	0.0726319030154663	Y18H1A.1.1	WBGene00021207	ptp-5.3
106	7.22742089219086	6.94926620175873	4.21523523523218	7.24537646630899	7.17490692103412	8.17502696349983	Y18H1A.6a.1	WBGene00004028	pif-1
107	5.71557625659583	5.46070904788405	3.38296009209344	5.53964746246525	5.65803789712779	6.38425856433477	Y18H1A.6c.1	WBGene00004028	pif-1
108	5.58503069365898	5.06302505976001	3.16385276123423	5.26534775881928	5.32257444396324	6.0599830676689	Y18H1A.6b.1	WBGene00004028	pif-1
109	5.94857917732832	6.0560525697339	3.80060948617905	6.09277528902922	5.87581277624745	7.44611509432632	Y18H1A.6d.1	WBGene00004028	pif-1
110	0.130205124425499	0.171361789334328	0.119832373834373	0.128069235347442	0	0.0385176679138559	Y18H1A.18.1	WBGene00236789	Y18H1A.18
111	0.0165004422182866	0.0173728664877619	0.0303718792798444	0.0162297684297345	0	0.0195248399508082	Y18H1A.12a.1	WBGene00000624	col-47
112	0.023017957930712	0.0242349813817719	0.0423684789953899	0.022640370603329	0	0.0272369636307999	Y18H1A.12b.1	WBGene00000624	col-47
113	0.0472186567827649	0.0994304769734359	0.0869139944608987	0.0928881608152393	0.0817908291589695	0.0558734550370954	Y18H1A.8a.1	WBGene00021212	Y18H1A.8
114	0.122526360677328	0	0	0.301291085721225	0.191013044097409	0.144984452557796	Y18H1A.8b.1	WBGene00021212	Y18H1A.8
115	0.75242016515387	0.819999298222363	2.21714718742864	0.415482071801203	0.260664209348398	0.148388783626142	T06A4.3a.1	WBGene00020283	T06A4.3
116	0.878521246616169	0.949747120007261	2.57720252583809	0.470631315121992	0.293480317260628	0.176351738912224	T06A4.3b.1	WBGene00020283	T06A4.3
117	0.126016035506746	0.0729733695720127	0.173965511064932	0.049579545751594	0.0589359867072701	0.0372784391465852	T06A4.1b.1	WBGene00020281	T06A4.1
118	0.123348685245633	0.0714287603038389	0.170283226112086	0.0485301077671772	0.0576885032508953	0.0364893756437406	T06A4.1a.1	WBGene00020281	T06A4.1
119	0.137511599033548	0.0814399985857962	0.181925371858982	0.0676279271546922	0.0625258525642597	0.0305093182540686	T06A4.1a.2	WBGene00020281	T06A4.1
120	1.87628487042436	1.51824686837134	2.0779147824151	1.10211177831707	1.18946765058047	0.638802255068619	ZC123.3a.1	WBGene00022518	zfh-2
121	2.09902116686659	1.71517572779177	2.47247442137451	1.25561978786214	1.38283898351753	0.702665877527916	ZC123.3b.1	WBGene00022518	zfh-2
122	2.11348059032414	1.72658556273033	2.49662089860132	1.26122983618254	1.38623544138654	0.705274288837985	ZC123.3c.1	WBGene00022518	zfh-2
123	2.17301254338329	1.79053494254536	2.60856544886819	1.30444743352239	1.42196734497236	0.728744348533035	ZC123.3d.1	WBGene00022518	zfh-2
124	2.15438195702666	1.81381322081799	2.66633858169963	1.33491958585664	1.42669085182781	0.745452287809372	ZC123.3e.1	WBGene00022518	zfh-2
125	1.95554760834117	1.70811739146341	2.39297634314977	1.2035111682033	1.27167348973858	0.68514600694322	ZC123.3f.1	WBGene00022518	zfh-2
126	0.800088416310725	0.610733704105566	0.58447751277169	0.413155963508888	0.301431216512027	0.165679177682203	ZC123.1.1	WBGene00022517	ZC123.1
127	28.7656712935281	29.0105678805585	21.7303093234426	25.8599994652954	26.9797273834506	31.8529135025019	Y95B8A.8.1	WBGene00022388	zfr-1
128	1.68445330727088	1.7851829003547	5.44631469371815	1.66772162198381	2.43018914637844	1.20641051896422	Y95B8A.6c.1	WBGene00022386	Y95B8A.6
129	1.43941366193941	1.54120623600077	4.40832631469699	1.41580147361036	1.97774567782273	0.962286189542895	Y95B8A.6a.1	WBGene00022386	Y95B8A.6
130	1.51143578941315	1.60933095450178	4.60532344202428	1.47824303959292	2.05895404216507	1.00033054204012	Y95B8A.6a.2	WBGene00022386	Y95B8A.6
131	1.51035619242071	1.60818143239143	4.59418062506618	1.47718715170749	2.05748336070638	0.999616020224377	Y95B8A.6d.1	WBGene00022386	Y95B8A.6
132	1.57638247024051	1.65973019552081	4.84182801734042	1.51316143051407	2.10220635574613	1.03379216171974	Y95B8A.6a.3	WBGene00022386	Y95B8A.6
133	17.6916024655452	17.7884763342206	15.1594417845505	15.2143290454371	16.2434695592276	19.8012725595915	Y95B8A.5a.1	WBGene00001678	gpa-16
134	27.2476436333027	25.4860407356215	22.4220996655091	22.1745494349314	23.9844200252494	29.8302657113009	Y95B8A.5b.1	WBGene00001678	gpa-16
135	26.0210077179826	23.6378815818659	21.3573658687623	20.8670050231407	22.19154417488	27.90638245245	Y95B8A.5c.1	WBGene00001678	gpa-16
136	0.126550001758893	0.15988926276025	2.10807868026903	0.174263700004014	0.0789142872860058	0.13477103508418	Y95B8A.4.1	WBGene00022385	Y95B8A.4
137	0.626769460387872	0.481286653926053	2.03411318357926	0.426442767482349	0.333048384580098	0.223053003935071	Y95B8A.1a.1	WBGene00003548	nas-30
138	1.09851219917605	0.88190261559255	3.37421105737251	0.823875279230798	0.556572490559691	0.42245469797013	Y95B8A.1b.1	WBGene00003548	nas-30
139	1.46383480815188	1.48108619331531	0.762328723681547	1.29935157410558	1.17256662455493	1.25052340132038	F54A5.1.1	WBGene00018786	hmbx-1
140	0.0905939345250722	0.114460665353141	0.10005215641429	0.0831673067764352	0.112985470977739	0.0428796282842825	C54G6.3.1	WBGene00016932	C54G6.3
141	0.092027502482731	0.0666141110777737	0.201153380536129	0.0848605128295217	0.113577809080549	0.0816715500686671	C54G6.2a.1	WBGene00016931	C54G6.2
142	0.04449281253646	0.0468452712742631	0.225215685833036	0.0656444264979205	0.0462415190552386	0.0526479855656802	C54G6.2b.1	WBGene00016931	C54G6.2
143	0.0504064142026984	0.0530715415069183	0.417517226555836	0.099159091503188	0.104775087479591	0.119291005269073	C54G6.2c.1	WBGene00016931	C54G6.2
144	194.054060998488	230.67625486798	135.700724516063	329.042058353723	335.840180778881	427.720023752628	C54G6.5.1	WBGene00005002	spp-17
145	70.009228655584	97.0299411722201	99.5798467108363	87.2883316918063	51.0823455071928	82.2130886218208	Y34D9A.11.1	WBGene00021335	spp-23
146	11.3107239298778	11.1736451281966	6.57195562429156	10.225316690372	10.3140114681618	11.6574863033019	Y34D9A.3a.1	WBGene00021329	Y34D9A.3
147	10.5859171908721	10.4531725350889	6.15234408905229	9.5748534741701	9.65364943453081	10.9111461171253	Y34D9A.3e.1	WBGene00021329	Y34D9A.3
148	11.5757767365718	11.4335590699061	6.67498039676502	10.4722949956329	10.541660740107	11.9027558632126	Y34D9A.3f.1	WBGene00021329	Y34D9A.3
149	11.1790225276207	11.121436364672	6.28337653298228	9.84429425089983	10.1515418091337	11.3193909444209	Y34D9A.3b.1	WBGene00021329	Y34D9A.3
150	11.079248541085	11.045157912542	6.29530678427873	9.26551080820111	9.65677056270234	11.34932058732	Y34D9A.3c.1	WBGene00021329	Y34D9A.3
151	9.86476437953263	9.36200084753007	5.41401757162682	7.5220058560174	7.5247562826252	9.55785290228313	Y34D9A.3d.1	WBGene00021329	Y34D9A.3
152	12.2549297098271	12.6909732810151	9.42631242433749	9.74430192438338	9.42228514603299	9.88619181742846	Y34D9A.7a.1	WBGene00021332	Y34D9A.7
153	21.6493868786783	22.5285155594101	16.9194990161507	16.4635492274268	15.285288262106	16.2877950410971	Y34D9A.7b.1	WBGene00021332	Y34D9A.7
154	16.3368480903104	16.9318629538418	12.8270570158543	11.5997068002672	11.7791377193402	13.0486007302017	Y34D9A.7c.1	WBGene00021332	Y34D9A.7
155	43.4857596382163	46.4837479850813	36.1441503076143	70.0196116678652	101.695990615291	79.5234469219637	Y34D9A.6.1	WBGene00021331	glrx-10
156	0.284060453089447	0.191078581739902	0.290478739743823	0.209550537162781	0.246020763533651	0.168063219444473	Y34D9A.2.1	WBGene00021328	npr-23
157	2.92102096742795	2.50792158246626	5.69843125268789	2.57934563629634	2.6421529910669	1.32740338728982	R06A10.2a.1	WBGene00001745	gsa-1
158	2.6593789647011	2.21360286236374	5.10006862368633	2.56097422863041	2.90860771693782	1.23566294793576	R06A10.2b.1	WBGene00001745	gsa-1
159	0.174979389915359	0.33496552162822	0.805198557205996	0.500680792250451	0.562102300206756	0.63997797633701	R06A10.1b.1	WBGene00019909	R06A10.1
160	0.154945786848762	0.326276403038642	0.670229771812287	0.487692963657703	0.563624741013755	0.623376731814649	R06A10.1a.1	WBGene00019909	R06A10.1
161	0.150268178189176	0.131844395567501	1.17552544080605	0	0.104116124665254	0.0889055605307241	R06A10.5b.1	WBGene00044895	R06A10.5
162	0.0652804380657897	0.137463992755625	0.720958708151062	0	0.0678461632039977	0.0772458148873504	R06A10.5a.1	WBGene00044895	R06A10.5
163	0.0470636382115805	0.0330346824350352	0.0721905469422435	0.00771526746101627	0.00815223103501745	0.00928167046906443	ZK993.2a.1	WBGene00022838	ZK993.2
164	0.0467383418076663	0.0295257167538489	0.0774269035162232	0.00919432890698574	0.00971506092827197	0.0110610204416159	ZK993.2b.1	WBGene00022838	ZK993.2
165	0.0172137178185007	0.00906192747632539	0.102975550353709	0.0253970151508525	0.0626159474526809	0.0407377064103318	ZK993.5.1	WBGene00236809	ZK993.5
166	0.167471778028591	0.161632603631467	0.0899092781485115	0.164724565557866	0.101531466196637	0.0495420004359292	ZK993.1a.1	WBGene00022837	ceh-45
167	0.164776829876407	0.231318718843947	0.126374945969008	0.270123042370753	0.142710895015305	0.0324965152284716	ZK993.1b.1	WBGene00022837	ceh-45
168	1127.89803426104	1254.0027964123	1402.91355019115	1318.73300473666	1450.62946209336	1924.08142067188	Y48G8AL.8.1	WBGene00004429	rpl-17
169	10.501576634906	10.7787679677178	7.54897206506157	7.76226136581132	7.87897757967466	9.41173455355681	Y48G8AL.7.1	WBGene00021687	Y48G8AL.7
170	23.2972408457288	23.1972472549343	16.7259335975717	25.637132385006	25.2752137206155	26.427486897781	Y48G8AL.6.1	WBGene00004880	smg-2
171	41.4923893844803	40.0852193814195	34.9857199872814	45.9864762625816	51.0227908667495	57.9025043148476	Y48G8AL.5a.1	WBGene00021686	nsun-2
172	48.9347547694815	48.0642142092759	41.2506063325765	53.7447387240655	60.2019290013535	68.659106396584	Y48G8AL.5b.1	WBGene00021686	nsun-2
173	47.3384108325107	47.5620272889844	40.6609025034099	52.2856492874173	57.2491339272995	65.6389088269454	Y48G8AL.5c.1	WBGene00021686	nsun-2
174	60.3191247727897	60.3925141506377	52.0492134023503	66.0502501473448	73.3643178112562	86.3608210440578	Y48G8AL.5d.1	WBGene00021686	nsun-2
175	18.0937730660714	17.5594373445235	14.2261697915306	16.6576423490419	16.8274363635175	17.2080900967059	Y48G8AL.1a.1	WBGene00021685	herc-1
176	18.1323525395598	17.5968775094372	14.2565027761608	16.6931597101273	16.8633157587489	17.2447811203663	Y48G8AL.1a.2	WBGene00021685	herc-1
177	19.7140290693569	19.0586144731114	15.0211938680376	18.0149330311427	18.1041922927544	18.5607454831065	Y48G8AL.1b.1	WBGene00021685	herc-1
178	20.405205252552	19.7393170715359	15.5814028879366	18.6777080982119	18.7715795121918	19.2650342647547	Y48G8AL.1c.1	WBGene00021685	herc-1
179	18.9642904285974	18.181994843786	14.7901228844759	17.1950700625177	17.5870689908565	18.1295162730563	Y48G8AL.1d.1	WBGene00021685	herc-1
180	21.00840415492	20.140402004018	17.0570744830319	18.4674540719874	18.8945223760217	20.1250615104174	Y48G8AL.1e.1	WBGene00021685	herc-1
181	7.46954180154024	8.67175802746894	6.64685119543826	7.12806053113134	7.99446933008099	8.95571665023157	Y48G8AL.15.1	WBGene00021692	Y48G8AL.15
182	0.0796421344402634	0.0838530355809309	0	0.0783356822875185	0.0827723191088772	0.0942398941625675	Y48G8AR.8.1	WBGene00271777	Y48G8AR.8
183	0.122004971908489	0.0963417855610696	0.187142473179637	0.150004497997376	0.232466938773868	0.240612495734215	Y48G8AR.2.1	WBGene00021693	Y48G8AR.2
184	0	0	0.023695302369189	0	0	0	Y48G8AR.3.1	WBGene00021694	Y48G8AR.3
185	3.81992819010161	3.56743177690803	4.95079393594377	4.58921446985149	4.02451877371483	2.20247371695725	K12C11.4a.1	WBGene00003400	dapk-1
186	4.26541866270976	4.06007780974863	5.63202684106624	5.14600410916426	4.58355806606865	2.42490794860994	K12C11.4b.1	WBGene00003400	dapk-1
187	3.98983896807533	3.8425857081747	5.18775287908892	4.75337877958243	4.23906779902259	2.20960528546214	K12C11.4c.1	WBGene00003400	dapk-1
188	3.44572381225924	3.23032976510591	4.45866606246906	3.89990142422775	3.57223209085187	1.88378236715046	K12C11.4d.1	WBGene00003400	dapk-1
189	0.0864109957760544	0.0227449463601079	1.1929063615881	0.0637451302520494	0.0449036089198249	0.0255623582719442	K12C11.5.1	WBGene00044896	K12C11.5
190	1.43355841992474	1.27456614083015	2.43347595957922	0.8460253687052	0.297980348791958	0.150783830660108	K12C11.3b.1	WBGene00019674	K12C11.3
191	1.04459079353287	0.939847219150339	1.8528294940003	0.597792170079632	0.315824429032282	0.134842455876488	K12C11.3c.1	WBGene00019674	K12C11.3
192	1.20118392894364	1.08073839277068	2.13058455525812	0.665924904272324	0.363169224609333	0.15505649862214	K12C11.3a.1	WBGene00019674	K12C11.3
193	0.646394077120375	1.05866557947869	4.53886128588489	1.05965101290731	2.71207899284598	1.7847034064855	K12C11.6.1	WBGene00045052	K12C11.6
194	0.997222637369568	1.30707883401281	3.91460927181341	0.880775984834109	1.69210873817125	1.39674119116582	K12C11.7a.1	WBGene00045053	K12C11.7
195	1.25151925548985	1.43748060995882	4.03136077641135	0.727402764098386	1.95106180756639	1.68285525290299	K12C11.7b.1	WBGene00045053	K12C11.7
196	258.060343503742	272.122237045005	152.442007178935	244.709619959163	269.104486845573	348.003293817332	K12C11.2.1	WBGene00004888	smo-1
197	19.4606467437621	19.4190188315763	14.0747925510933	19.6661431391661	22.6044253138938	26.3835734229936	Y92H12BL.1a.1	WBGene00022363	Y92H12BL.1
198	20.3009362298711	19.545156087614	13.6354849790384	18.5087249326392	22.4175030919876	25.0844424168011	Y92H12BL.1b.1	WBGene00022363	Y92H12BL.1
199	20.6611177547906	21.9435551745062	26.3870887183289	18.3102612771329	16.7390639579175	16.8004645852405	Y92H12BL.5.1	WBGene00022366	Y92H12BL.5
200	73.3845381628142	80.2593340560339	99.6496538238477	67.5178975906707	65.4295474860648	64.6216417114749	Y92H12BL.6.1	WBGene00303097	Y92H12BL.6
201	6.4513071340004	6.77304306793634	5.06740966381084	5.46637388869029	5.81037215419458	6.01040457998025	Y92H12BR.7.2	WBGene00022372	Y92H12BR.7
202	11.966706377927	12.570800641271	9.37482129047567	10.1395247466012	10.7702889625459	11.1447519888497	Y92H12BR.7.1	WBGene00022372	Y92H12BR.7
203	9.86991377708643	9.92119314199947	9.43497813681478	8.03200234210682	7.9449813704273	9.68474672278607	Y92H12BR.6.1	WBGene00022371	set-29
204	55.2920899576829	58.9854113763556	37.2576044005816	62.6981240884302	72.9899864033825	77.7535311197797	Y92H12BR.3a.1	WBGene00022369	Y92H12BR.3
205	62.1429405083463	67.0556097966485	42.2280938858828	69.7838977819301	80.9898022154877	87.8098800619232	Y92H12BR.3b.1	WBGene00022369	Y92H12BR.3
206	41.893309164791	44.2914990367043	35.7698763329773	35.3765462291643	34.752319804499	39.416064471101	Y92H12BR.8.1	WBGene00022373	mrpl-15
207	0.930762409439438	0.957334733811605	10.5394560236061	0.918515585577486	0.909878282824505	1.04320582249898	F47G6.4a.1	WBGene00004969	spe-15
208	1.25403360858978	1.33578040105903	13.1206518488928	1.31280793520519	1.28807752572746	1.28430058343094	F47G6.4b.1	WBGene00004969	spe-15
209	1.36373517877163	1.42435293315554	14.5691269902189	1.48086632269556	1.37197953591427	1.38132447608147	F47G6.4c.1	WBGene00004969	spe-15
210	0.0948957471265275	0.0777102271491417	1.63027026503356	0.0725970577245317	0.120542212294481	0.0748595805351375	F47G6.3.1	WBGene00018580	F47G6.3
211	0.662698295491048	0.753805148981623	2.38516279895741	1.57136955554458	2.40445592656545	2.40150696120064	F47G6.2.1	WBGene00018579	acs-16
212	1.55005471997269	1.6893857903406	1.55473850152343	1.60205006604226	1.8941562127551	1.86282608836297	F47G6.1a.1	WBGene00001115	dyb-1
213	1.74653803597069	1.92878327457112	1.81457670956669	1.78660328024165	2.13788153643786	2.06666434567034	F47G6.1b.1	WBGene00001115	dyb-1
214	1.58035959563281	1.79009144923555	1.69572200227505	1.65020622248315	1.97719458184841	1.94092822773689	F47G6.1c.1	WBGene00001115	dyb-1
215	0.935886833284202	1.27518441206024	1.13999519232412	1.0017581490685	1.08710188691382	1.20514150369182	F47G6.1c.2	WBGene00001115	dyb-1
216	0.116055611369131	0.111792492661638	0.084084528952922	0.143296979794241	0.141147505714807	0.160702589260269	Y92H12A.4a.2	WBGene00022360	ints-3
217	0.0949419799438602	0.0827270288000415	0.093404557215241	0.119145803424425	0.105478565046939	0.131713746294627	Y92H12A.4a.1	WBGene00022360	ints-3
218	0.0134379304454888	0.00943228746692137	0.0041224673038259	0.00440583139974795	0.00931072205949125	0	Y92H12A.4c.1	WBGene00022360	ints-3
219	0.0178569808162026	0.0125340860360136	0.00547813667130229	0.0058546847748519	0.012372543962463	0	Y92H12A.4d.1	WBGene00022360	ints-3
220	3.75139370219781	3.59023136119977	8.26401355830243	5.64143992371874	5.77871636884108	3.99673247549243	Y92H12A.2a.1	WBGene00022358	Y92H12A.2
221	4.35556734133627	4.04141850177794	9.51809526465802	6.3511893352977	6.49041547729431	4.58909584504179	Y92H12A.2b.1	WBGene00022358	Y92H12A.2
222	24.4341566186752	24.9774296367795	15.735698189504	25.8906068577392	29.1921689092108	31.1080801602058	Y92H12A.1a.1	WBGene00005077	src-1
223	35.9795925198997	36.96235573981	23.5560080514202	38.3815722137358	43.0323748229609	45.3857928950209	Y92H12A.1b.1	WBGene00005077	src-1
224	36.4804295725851	37.2251342055932	23.6376669335797	38.733553365387	43.6026568025424	45.7891535967705	Y92H12A.1c.1	WBGene00005077	src-1
225	30.412018593782	31.3892336732157	20.9351840802376	33.9339083891507	35.269797921172	37.4457632557458	Y92H12A.1d.1	WBGene00005077	src-1
226	1.02997201658423	1.15577354771221	0.941683304137752	0.366573669241082	0.471844473649584	0.360816384343353	Y73E7A.3a.1	WBGene00022270	Y73E7A.3
227	1.0524471091435	1.18881491517889	0.96860423873679	0.377053313227554	0.478089824491181	0.37113143850486	Y73E7A.3a.2	WBGene00022270	Y73E7A.3
228	1.01349647618025	1.15789841551285	1.02206307836487	0.434805456740288	0.526665026820924	0.484808119789382	Y73E7A.3b.1	WBGene00022270	Y73E7A.3
229	0.97537994377294	1.08839250649359	0.897676605037356	0.319793259861817	0.363897843953891	0.2367506064098	Y73E7A.3c.1	WBGene00022270	Y73E7A.3
230	1.03301513290718	1.10517599196624	1.07339389254011	0.376929015190989	0.398276849268656	0.354878262536865	Y73E7A.3d.1	WBGene00022270	Y73E7A.3
231	16.8001210808671	17.585908222595	16.3515863006483	16.0203065623306	15.3495218597342	16.2321946979631	Y73E7A.2.1	WBGene00022269	aatf-1
232	10.4087520768946	10.5451544745716	10.081088798384	9.55649379226032	9.62440601955126	10.8150181570728	Y73E7A.9a.1	WBGene00044440	adpr-1
233	20.0580190442145	20.784085742282	19.5355504083544	18.4010740871963	18.1934029038458	20.6334355167901	Y73E7A.9b.1	WBGene00044440	adpr-1
234	21.1317130048166	21.6899852036008	20.5843724492519	19.2052981074899	19.0100426220055	21.753708902526	Y73E7A.9c.1	WBGene00044440	adpr-1
235	14.1105086019162	14.7426396795822	13.8428643261161	12.4102453189194	13.0006522948182	14.6993747960092	Y73E7A.9d.1	WBGene00044440	adpr-1
236	44.4113502415069	53.0256105000869	52.4276803120736	49.7217939755867	53.3053735061169	69.874597889991	Y73E7A.1a.1	WBGene00022268	Y73E7A.1
237	32.4799044877129	37.0208299945743	35.9755943126876	35.5175049283205	37.1067743488096	46.0621523508876	Y73E7A.1b.1	WBGene00022268	Y73E7A.1
238	0.235685724607438	0.191280044173517	0.185277201920038	0.111080190666642	0.0867527388933978	0.058101044489869	Y73E7A.8.1	WBGene00022274	Y73E7A.8
239	0.0326997814763855	0.0573811831073889	0.0501579393216409	0.010721124400664	0.011328328345193	0.0257955914678561	Y71G12B.18a.1	WBGene00022156	Y71G12B.18
240	0.0464837360546285	0.0815691007596605	0.0713010395544986	0	0.0161035640289644	0.0366692195185088	Y71G12B.18b.1	WBGene00022156	Y71G12B.18
241	0.329402210460648	0.531788552857007	4.33519495257471	0.226799080152282	0.273878997051432	0.233867384410783	Y71G12B.17.1	WBGene00022155	Y71G12B.17
242	0.425759838202666	0.413112439444838	0.929663910702828	0.402353085124571	0.347053748884181	0.197567912290498	Y71G12B.16.1	WBGene00022154	drag-1
243	58.4313966818937	64.1183211604886	51.0764035113699	67.9662240647149	70.360321117853	76.308014766332	Y71G12B.15a.1	WBGene00006702	ubc-3
244	100.496878922559	105.940098045805	85.312208370542	113.102188704814	119.721199700778	133.053128923336	Y71G12B.15b.1	WBGene00006702	ubc-3
245	12.0809265904456	14.1369131817429	6.13221075848487	12.9750369535383	12.6256931823823	17.5604760531094	Y71G12B.14.1	WBGene00003080	lsm-6
246	14.92207926537	13.9394278577811	8.52481429003982	14.2994550480001	13.7653965474546	12.733909612048	Y71G12B.13.1	WBGene00022153	Y71G12B.13
247	21.1339988847353	21.7591243014314	17.4924193803012	23.9146114224127	26.0465536452201	27.9400077605264	Y71G12B.12b.1	WBGene00022152	atg-5
248	16.8789942991139	17.3792178583059	13.52456518538	18.6742158743471	19.8920573342302	22.8455743429579	Y71G12B.12c.1	WBGene00022152	atg-5
249	15.7446987945596	16.2113065278079	12.6156927005049	17.4192785989397	18.555279158309	21.3244936038869	Y71G12B.12a.1	WBGene00022152	atg-5
250	6.45538506281145	5.89558748549818	8.14240986643804	6.52094664180276	10.0428631886139	4.56321267213437	Y71G12B.11b.1	WBGene00006771	tln-1
251	6.62683223257738	6.05645580348977	8.3190406345294	6.72009145381055	10.3539604316236	4.70383742781258	Y71G12B.11a.1	WBGene00006771	tln-1
252	11.152419142347	10.18310202664	14.8740511960517	10.5914304611843	15.8537804242557	6.75485317336125	Y71G12B.11f.1	WBGene00006771	tln-1
253	6.82542915531906	6.26503607549623	8.47491517512948	7.07132518045393	10.9770690896789	4.94877836180317	Y71G12B.11e.1	WBGene00006771	tln-1
254	5.70160551383875	5.17271425726993	6.84458682280289	6.02561179205159	9.51571688065824	4.44935086444242	Y71G12B.11c.1	WBGene00006771	tln-1
255	4.91878948131665	4.51913222825211	5.67585905707447	5.42360422858107	8.66379216656061	4.07225848892918	Y71G12B.11d.1	WBGene00006771	tln-1
256	3.03720004221344	2.27398062592355	2.73312595010939	3.31930857150502	4.06846992230074	1.8368792929992	Y71G12B.11g.1	WBGene00006771	tln-1
257	34.1547988205754	36.7172267642441	35.5465167571473	27.5316056310315	26.3836767159546	25.8008281668759	Y71G12B.10.1	WBGene00022150	Y71G12B.10
258	27.127810271534	27.1514752959591	17.0440245124415	28.1567645830635	30.0522710762242	37.7843420909708	Y71G12B.9a.1	WBGene00022149	lin-65
259	34.1184683952278	34.2497285574029	21.5742287986917	35.4625906662224	37.9829770963036	47.6699534322325	Y71G12B.9b.1	WBGene00022149	lin-65
260	19.2764401829937	18.4263039970836	11.6949145858835	19.9830832841727	21.3520950567486	26.2311042987529	Y71G12B.9c.1	WBGene00022149	lin-65
261	26.9493625500891	24.819047428744	20.0639362610696	30.375653317175	33.8558224884147	41.2372342812718	Y71G12B.8.1	WBGene00022148	ddx-27
262	4.78430388599649	5.31091748320804	6.36996937566427	3.91047181121013	2.50117805526422	2.20981540703522	Y71G12B.6a.1	WBGene00022146	rml-5
263	5.60444649764817	5.02082990824093	6.78680265389117	3.7717180360657	2.60579523120539	2.26873819280255	Y71G12B.6b.1	WBGene00022146	rml-5
264	0	0	0	0.00310609366722912	0.00328201106696579	0.00373671269478856	Y71G12B.5a.1	WBGene00022145	Y71G12B.5
265	6.26977248440259	5.80438178657386	14.4963315590134	7.22324741640903	9.62015609506	8.45980556759007	Y71G12B.4.1	WBGene00022144	pghm-1
266	0.157781587098635	0.0949279648086011	5.87071234849612	0.110852380595545	0.140556768298093	0.18670167711452	Y71G12B.3.1	WBGene00022143	Y71G12B.3
267	0.315716901233781	0.289518153540299	1.22787319625642	0.450780780426897	0.433972517067003	0.325380708745438	Y71G12B.2.1	WBGene00022142	Y71G12B.2
268	38.3695000524583	36.867548099959	23.5680652159863	30.4486063316397	29.3978879953946	32.1664823935001	Y71G12B.1a.1	WBGene00022141	chaf-2
269	38.5196742209611	37.0118437872387	23.6603081326829	30.5677789591608	29.5129482223824	32.2923786063905	Y71G12B.1b.1	WBGene00022141	chaf-2
270	0.0497171469454677	0.0299119032987863	0.026146540545312	0.0768453482606454	0.0442895881081983	0.0504256270786628	C53H9.2a.1	WBGene00016907	C53H9.2
271	911.859249463337	1024.78959319515	1284.22411986249	1164.25345765086	1341.36942078665	2108.07079519139	C53H9.1.1	WBGene00004441	rpl-27
272	12.5535091662142	10.5873119924601	18.5091252476708	9.53138084692555	9.19901455550931	6.3378275929578	M01D7.7a.1	WBGene00001196	egl-30
273	17.2129774435408	15.0123983056183	21.5163537040137	12.6347874657288	10.9473067208515	8.3599906111955	C53H9.4.1	WBGene00303070	C53H9.4
274	7.46006306348062	6.31229010361157	11.2078036983207	5.77968571197474	5.68572902005375	3.97032915954358	M01D7.7b.1	WBGene00001196	egl-30
275	6.67512482240853	5.62244578877187	9.59948463046631	5.39652086703128	5.15611274045205	3.52635220406435	M01D7.7c.1	WBGene00001196	egl-30
276	87.4167237546701	86.9808869081561	64.4552343472407	75.8695589562448	77.3636516962072	93.167853038496	M01D7.6.2	WBGene00001309	emr-1
277	75.5145626325146	75.1039859780804	55.6424847719707	65.548008124145	66.8981757181336	80.5342291896096	M01D7.6.1	WBGene00001309	emr-1
278	1.57474220370521	1.82952077631122	4.12298261223888	2.18983839121927	2.17277337660803	2.73081511493804	M01D7.5.1	WBGene00003750	nlp-12
279	1.42238255697706	1.86307063462947	2.01814787917764	1.22416852901473	1.17031025246074	1.2022098475735	M01D7.4a.1	WBGene00006461	tag-96
280	0.942702815823526	1.36902915234173	1.42107337201884	0.799343696811413	0.844615501110992	0.865468415778681	M01D7.4b.1	WBGene00006461	tag-96
281	5.69863003067429	5.46852011945866	6.88301522020354	6.44374160752168	7.38287499445295	4.81826007551123	Y71G12A.3a.1	WBGene00022139	tub-2
282	11.1498988216369	7.54677320228378	8.06272155282271	5.87517617156389	9.93267829306526	8.01039100381824	Y71G12A.5.1	WBGene00303094	Y71G12A.5
283	7.48153384135808	7.14021302977018	8.88454165600298	8.01160387031439	8.99208375773711	5.88285399923906	Y71G12A.3b.1	WBGene00022139	tub-2
284	7.67913421373904	7.42165714316529	5.63401793784967	6.59684438253971	6.48393562273382	6.77504589533454	Y71G12A.2a.1	WBGene00022138	trpp-10
285	9.37944941956548	8.50701102970405	6.29371916210819	8.09072008867561	7.81464108787012	7.65091924257958	Y71G12A.2b.1	WBGene00022138	trpp-10
286	9.73922875706447	8.83776568556791	6.50004531477895	8.40443089879432	8.17771094069816	7.92195473950146	Y71G12A.2c.1	WBGene00022138	trpp-10
287	9.39996772343724	8.34528885394525	6.08998586391265	8.08693390317065	7.80324408142013	7.48522595204274	Y71G12A.2c.2	WBGene00022138	trpp-10
288	10.010654819468	8.71678700768096	6.20291901707909	8.4586479776054	8.26511297690399	7.72684344524712	Y71G12A.2c.3	WBGene00022138	trpp-10
289	6.2171134032421	5.23043687286995	4.07535740054636	5.05352405846151	4.74813983997086	4.57495030758256	Y71G12A.2c.4	WBGene00022138	trpp-10
290	21.0421959030409	20.1303910966939	14.7131159660913	19.3745258105596	18.8578353355256	20.6511056763668	Y51F10.5.1	WBGene00021766	hex-4
291	14.0874121713582	14.4650755879936	9.70333088193808	11.6546264584587	10.8564915491073	12.0343001303319	Y51F10.4b.1	WBGene00021765	Y51F10.4
292	12.5289209986719	12.6475166788734	8.346845978858	10.3502349447762	9.74416215150507	10.596657782533	Y51F10.4a.1	WBGene00021765	Y51F10.4
293	17.7608101868711	18.0316360574418	12.1817001259637	15.2039691843384	14.3096104372031	15.456311690416	Y51F10.4c.1	WBGene00021765	Y51F10.4
294	26.4178787411606	27.4567561627804	19.687521308306	23.5723531761527	21.2734954295072	23.7036319158897	Y51F10.4d.1	WBGene00021765	Y51F10.4
295	29.4287399212193	30.8824594456599	22.4361763831319	26.8920665413859	23.0147423863707	27.0652378966886	Y51F10.4e.1	WBGene00021765	Y51F10.4
296	16.0920161371732	17.6363330511028	10.673696247324	14.4561091529507	14.6842568278559	16.9478988042628	Y51F10.11.1	WBGene00044438	Y51F10.11
297	27.466979325758	27.4098802706947	24.7159064328347	28.1726447778831	30.3244668287282	32.4449107622887	Y51F10.3a.1	WBGene00021764	Y51F10.3
298	17.3764656960575	17.5873574627537	15.2147775859051	18.1935469901531	20.4960028269601	21.7445296920556	Y51F10.3b.1	WBGene00021764	Y51F10.3
299	133.135225112302	132.414336894995	60.690713916846	113.276462849314	111.302926958288	129.292216399549	Y51F10.2a.1	WBGene00021763	Y51F10.2
300	150.527408600839	150.359222805902	69.180999450437	130.794601279113	127.453679992769	147.411739660452	Y51F10.2b.1	WBGene00021763	Y51F10.2
301	176.247416412882	177.808051038935	82.5895099648482	154.450825549564	150.261087957099	177.311989843665	Y51F10.2c.1	WBGene00021763	Y51F10.2
302	1.8489844957931	1.33302569680074	4.50514084667166	5.46212601049906	4.76179684695088	2.60321638387155	Y20F4.2.1	WBGene00021237	crtc-1
303	41.167785528451	44.6279056714255	28.1436636232905	39.6702857531836	39.9261813310896	48.6722951921249	Y37E3.3.1	WBGene00021347	rpb-10
304	31.9557322725888	34.355137602571	25.9353909994861	27.1080363310984	29.0637341701712	43.6524295308326	Y37E3.4.1	WBGene00021348	moag-4
305	0.871704954072535	0.782211152807192	0.966359661464503	1.14970279974219	1.16334229593322	1.33623730529014	Y37E3.5b.1	WBGene00021349	arl-13
306	0.881943099506273	0.812502148456168	0.986933198007965	1.18292137682494	1.1978376716679	1.38750850885324	Y37E3.5d.1	WBGene00021349	arl-13
307	0.88416835543438	0.793394996034881	0.980176410198647	1.1661409390152	1.17997544902899	1.35534246440698	Y37E3.5a.1	WBGene00021349	arl-13
308	0.606358191864873	0.392011074621449	0.636376063628441	0.659191627441718	0.685469784249829	0.755261841017905	Y37E3.5c.1	WBGene00021349	arl-13
309	0.527043536737037	0.284569125274653	0.547243544309233	0.544982405054569	0.547757994102864	0.55968262935914	Y37E3.5c.2	WBGene00021349	arl-13
310	126.4558992715	136.233957807461	106.162340162757	129.341076904967	132.03643779186	157.829967459276	Y37E3.9.1	WBGene00004014	phb-1
311	75.7656333945779	79.2102025629958	54.9802131525982	77.0689345144344	81.3213942396336	95.4590389770897	Y37E3.10a.2	WBGene00021351	eif-2alpha
312	64.2715872379034	67.2444633161089	46.5928756108441	65.3869579931324	69.1568724148807	81.0523791823306	Y37E3.10a.1	WBGene00021351	eif-2alpha
313	42.2592134017236	33.6573280915226	30.9676318759579	35.8315385074121	26.0677045397156	28.00744758776	Y37E3.11b.1	WBGene00021352	pcyt-2.1
314	42.8758340205802	34.1634114141943	31.3522391639961	36.4135728624173	26.4758034409902	28.4440959093412	Y37E3.11a.1	WBGene00021352	pcyt-2.1
315	41.0866531383279	32.7118314804446	30.1292576638373	34.8323172004282	25.3463890623947	27.2336159603609	Y37E3.11i.1	WBGene00021352	pcyt-2.1
316	41.9473155624412	32.7647972362526	30.5179892669973	35.4444784671303	26.7221746258906	28.6791776679912	Y37E3.11c.1	WBGene00021352	pcyt-2.1
317	44.6705635251577	34.9387648253879	32.3790963049901	37.8622464389673	28.5059125379912	30.589087758708	Y37E3.11d.1	WBGene00021352	pcyt-2.1
318	32.0579702772172	25.7064609078915	24.5435463247082	27.3779253247287	24.476360019317	25.7969811293493	Y37E3.11e.1	WBGene00021352	pcyt-2.1
319	40.7322272327957	33.0082500231715	31.3067154285258	34.5871953150823	34.0208260744114	35.699349737854	Y37E3.11f.1	WBGene00021352	pcyt-2.1
320	28.4517461913635	23.2563827254051	21.9219265967749	24.579818676951	24.5276341522632	25.5601672126637	Y37E3.11g.1	WBGene00021352	pcyt-2.1
321	53.5031774957667	43.324068383481	38.9040410590746	50.4160416773516	53.9081257786021	52.3152232979381	Y37E3.11h.1	WBGene00021352	pcyt-2.1
322	6.36133314867484	6.84629156200354	4.23502900855416	6.24772574368747	6.45487167528857	7.73888063524826	Y37E3.15a.1	WBGene00003799	npp-13
323	7.92779173620305	8.46838964517786	5.27942895469613	7.76789044634615	8.005950682101	9.59637946655413	Y37E3.15c.1	WBGene00003799	npp-13
324	41.2394724905833	43.5776063229219	52.402825217109	43.9555031419732	44.0460443665104	50.6122440441665	Y37E3.17c.1	WBGene00021355	Y37E3.17
325	43.3533521364478	45.7701973643595	55.2519979290018	46.4518487001016	46.4794621868814	53.1542137883637	Y37E3.17d.1	WBGene00021355	Y37E3.17
326	41.1030685021911	43.4334687055362	52.2294972395441	43.8101155902357	43.9003573399398	50.4500337493216	Y37E3.17b.1	WBGene00021355	Y37E3.17
327	41.3767848296197	43.7227037912557	52.5773074320383	44.101858868306	44.1927015619593	50.7807642796077	Y37E3.17a.1	WBGene00021355	Y37E3.17
328	11.4419146939821	10.1906238421597	9.17714671865799	8.22360847117128	7.475225672161	6.66680151494602	W03F11.6d.1	WBGene00021009	afd-1
329	11.4328067021859	10.1825119027829	9.16984152724015	8.21706231517433	7.46927524376525	6.66149460826746	W03F11.6f.1	WBGene00021009	afd-1
330	11.0595737181459	9.84104154392256	8.88186357261006	7.93613661456538	7.24881547433337	6.42084734813348	W03F11.6c.1	WBGene00021009	afd-1
331	11.0554081536569	9.83733493693803	8.87851823793111	7.933147485897	7.24608522368391	6.4184289498856	W03F11.6a.1	WBGene00021009	afd-1
332	6.57268746280455	5.64222965658197	5.56515025845051	4.86979843097541	4.57869502762907	3.75932280395516	W03F11.6o.1	WBGene00021009	afd-1
333	7.5639872442	6.48451348906765	6.41021607713078	5.58771876909884	5.28773275001395	4.32699441744254	W03F11.6g.1	WBGene00021009	afd-1
334	7.80332024313692	6.69130283928641	6.61214927090991	5.78844085900778	5.44097761974437	4.49232129516202	W03F11.6h.1	WBGene00021009	afd-1
335	7.53314511605671	6.47782156020742	6.44196526242321	5.58608726077535	5.27274084255262	4.29822378750544	W03F11.6i.1	WBGene00021009	afd-1
336	7.78217427959146	6.69455255495106	6.65660684787774	5.79684048927637	5.4325669031459	4.465817025418	W03F11.6j.1	WBGene00021009	afd-1
337	7.29944807105183	6.35384768795246	6.401590809448	5.36165643018398	5.11934660938047	4.07119412485685	W03F11.6k.1	WBGene00021009	afd-1
338	7.55263527576173	6.57787063567727	6.63044239486866	5.57069118740745	5.27929455800436	4.23746520571969	W03F11.6l.1	WBGene00021009	afd-1
339	5.57768356943091	4.76222732725444	4.99583899328341	4.16362411373704	4.01886198714019	3.08856347592623	W03F11.6e.1	WBGene00021009	afd-1
340	6.44225642461817	5.52069069335187	5.76913758578937	4.78831984663235	4.65504011044252	3.58128044570664	W03F11.6m.1	WBGene00021009	afd-1
341	6.63305205409623	5.68603441272598	5.95803709552743	4.9612598782095	4.78502835229414	3.71125678440206	W03F11.6n.1	WBGene00021009	afd-1
342	5.9350397683024	5.1929604509251	5.59716310769658	4.39556626679596	4.26661438705553	3.28243519432212	W03F11.6b.1	WBGene00021009	afd-1
343	0.508617992531277	0.653061024773606	6.11953943969551	0.463669147496215	0.335214999506356	0.278903113565231	W03F11.5.1	WBGene00021008	W03F11.5
344	0.0264885147805754	0.0371853816323419	0	0.0260539963262257	0.0550591923118917	0.0208957636724096	F12B6.3a.1	WBGene00017399	lgc-51
345	0.0281089886259753	0.0394602520380851	0	0.027647887866183	0.0584275193709721	0.0221740927441335	F12B6.3b.1	WBGene00017399	lgc-51
346	0.483493564898732	0.296950041686265	0.370813500819686	0.171730838067073	0.090728511670776	0.0238380845267877	F12B6.2a.1	WBGene00017398	slc-17.6
347	0.520433749807662	0.332091230023489	0.399144631327857	0.186144195534697	0.106538628555981	0.0279920477710597	F12B6.2c.1	WBGene00017398	slc-17.6
348	0.0568872388859025	0	0.052355334758589	0.0559540587767989	0.0591230850777694	0	F12B6.2f.1	WBGene00017398	slc-17.6
349	4.11347519119299	10.0104964126513	0.884103487985245	3.29494416219665	1.74077866991865	2.15683056743196	Y39G10AL.1a.1	WBGene00021458	Y39G10AL.1
350	4.69319720808695	10.0324167570042	1.30888336896473	2.93758808578194	1.84759640868029	2.18771182877389	Y39G10AL.1b.1	WBGene00021458	Y39G10AL.1
351	7.14377939577237	7.6281506771409	22.0203183569911	15.0053180361676	21.1194196118253	14.961767116576	Y39G10AR.11.1	WBGene00021469	Y39G10AR.11
352	18.176221340347	34.6500602949886	3.70827325007217	19.285008099993	18.8307025972696	19.715977857695	Y39G10AR.10.1	WBGene00021468	epg-2
353	29.3253716456827	29.5282475295707	21.9717888203545	22.4282518930336	22.3386723118839	23.3355928402548	Y39G10AR.9b.1	WBGene00021467	Y39G10AR.9
354	26.6220131244624	26.7404644783175	19.9155221791658	20.3226734475448	20.2011588771772	21.1788231899151	Y39G10AR.9a.1	WBGene00021467	Y39G10AR.9
355	10.9393815141481	10.6611529728824	8.02169869443465	10.8312418429236	10.5823544862057	10.6472651833703	Y39G10AR.21a.1	WBGene00021476	nsun-4
356	11.00624722636	10.8097016690537	8.40879448178399	10.9399832160155	11.1643830946589	10.9238285806477	Y39G10AR.21b.1	WBGene00021476	nsun-4
357	5.8200021321731	4.62266734612824	2.72516229640861	5.32280918107497	4.88144446026712	4.59117433099688	Y39G10AR.21c.1	WBGene00021476	nsun-4
358	20.7900765996367	22.2861830002717	19.5341312113842	19.7360286928263	22.300309274479	25.1840105516958	Y39G10AR.20.1	WBGene00021475	tbca-1
359	85.442468250568	89.7656217996577	63.313847930473	94.7363425238738	104.870363042195	133.241315284187	Y39G10AR.8.1	WBGene00021466	eif-2gamma
360	15.3185346343738	13.4638258639589	10.7549388059147	10.6666138654217	10.2158345775517	9.83750711842341	Y39G10AR.7a.1	WBGene00021465	ekl-7
361	15.2503385981606	13.4038867393558	10.7070592786764	10.6191275488255	10.1772642777442	9.79371187248719	Y39G10AR.7b.1	WBGene00021465	ekl-7
362	0	0	0.0126374945969008	0.0135061521185377	0.0142710895015306	0.0162482576142358	Y39G10AR.22.1	WBGene00021477	srbc-64
363	0.928432896935676	0.717867517723817	2.32976471430297	0.941740442800769	0.768923182978641	0.403394811078385	Y39G10AR.6.1	WBGene00021464	ugt-31
364	0.239805690853921	0.555466746237013	0.0846022973850736	0.141523146320709	0.0706153943551813	0.0756693696855678	Y39G10AR.5.1	WBGene00021463	zeel-1
365	0.0554782670249513	0.0973525954886969	2.04234432804403	0.0909469995598125	0.0192195787404514	0.087529313463685	Y39G10AR.25.2	WBGene00077563	peel-1
366	0.0553925200898277	0.0972021277986062	2.03918769075184	0.090806432327108	0.0191898730546083	0.0873940285897071	Y39G10AR.25.1	WBGene00077563	peel-1
367	0	0	0.00365512642928979	0.00390636713534833	0.00412760899811555	0.00469946280730889	Y39G10AR.3a.1	WBGene00021461	nekl-1
368	0	0	0.00387407339651293	0	0.00437485830385186	0	Y39G10AR.3b.1	WBGene00021461	nekl-1
369	32.2538909394495	32.8039994303593	22.3888486055565	34.8412952335277	34.9424402132023	40.5333375825935	Y39G10AR.2b.1	WBGene00021460	zwl-1
370	32.1433783420065	32.6916019775876	22.3121369363255	34.7219173252386	34.8227157484483	40.3944568370829	Y39G10AR.2a.1	WBGene00021460	zwl-1
371	38.92188183129	41.6019253946683	27.6638833337319	43.185703557861	43.1617593030645	50.2055436159614	Y39G10AR.2c.1	WBGene00021460	zwl-1
372	39.174621323701	41.872067767361	27.8435189397951	43.4661302043406	43.4420304673701	50.5315536394416	Y39G10AR.2d.1	WBGene00021460	zwl-1
373	2.1918521811324	2.46057206473813	2.3111413265851	2.19872935703727	2.12713796980893	2.33595849443059	F23C8.13a.1	WBGene00017741	F23C8.13
374	0.649256530763017	0.638012227246214	1.05564289105633	0.532171754670642	0.629789384524066	0.717042672976057	F23C8.13b.1	WBGene00017741	F23C8.13
375	0.470327565592107	0.627247116550271	0.86571813380344	0.462612296973534	0.553987962539729	0.556534808046658	F23C8.13c.1	WBGene00017741	F23C8.13
376	42.4473151655765	43.5504034063498	30.742031002736	36.030592599464	39.6095829491749	38.1878439418755	F23C8.4.1	WBGene00017733	ubxn-1
377	1.18150419224567	1.98114314834068	1.18135114327073	0.674318144233218	0.560911319968582	0.569581777905628	F23C8.3b.1	WBGene00017732	F23C8.3
378	1.39723042877655	2.31699177263099	1.38236454055573	0.807407251647669	0.671617501541328	0.681999234071212	F23C8.3a.1	WBGene00017732	F23C8.3
379	0.398210672201317	0.447216189764965	0.757407176174254	0.49612598782095	0.524224687689556	0.75391915330054	Y74C10AR.2.1	WBGene00022282	Y74C10AR.2
380	59.8715967696433	60.2660938145917	36.5399334009671	65.4531345363289	76.0955675870088	87.2676144928838	Y74C10AR.1a.1	WBGene00001232	eif-3.I
381	97.4539901833223	104.646322106743	65.5715192625139	112.898655621133	128.520803589324	142.697028931293	Y74C10AR.1b.1	WBGene00001232	eif-3.I
382	27.511959505718	26.4855956819872	22.0412134491842	23.1270364123443	22.0892179486948	23.9285094396016	Y23H5B.6a.1	WBGene00021277	ddx-10
383	36.3273320772334	35.7298311987929	30.4484138687215	30.3489184208248	28.6970068608607	31.6503795489378	Y23H5B.6b.1	WBGene00021277	ddx-10
384	37.4660578684035	37.1327689821649	31.1185848136803	30.9833065965149	29.2224854201591	32.3590747697992	Y23H5B.6c.1	WBGene00021277	ddx-10
385	26.5403457287024	25.9389092184456	18.1107851376168	28.1126531335141	30.1598211746386	37.6023418761238	Y23H5B.5.1	WBGene00021276	Y23H5B.5
386	0.165811449759967	0.257710915698168	0.55954115204652	0.108727648911956	0.106679459525651	0.0934301660567424	Y23H5B.4.1	WBGene00021275	dmsr-2
387	0.363662714339102	0.325456987414572	0.652648693565972	0.375582038364815	0.264569056512393	0.301223405999074	Y23H5B.3.1	WBGene00021274	Y23H5B.3
388	0.204614179391981	0.265147938595829	0.318684646356629	0.278664482445718	0.261730653308703	0.260742790173112	Y23H5B.1.1	WBGene00021272	Y23H5B.1
389	0.202766396028959	0.266859024126018	0.342123969709591	0.282540296793737	0.280980998389399	0.279920477710597	Y23H5B.1.2	WBGene00021272	Y23H5B.1
390	0	0.0148500063012274	0.571149106457335	0.0416187214042306	0.0146586161349842	0.016689473582509	Y23H5B.12b.1	WBGene00194701	Y23H5B.12
391	0	0.0149737563537377	0.575908682344479	0.0419655440825992	0.0147807712694424	0.0168285525290299	Y23H5B.12a.1	WBGene00194701	Y23H5B.12
392	0.0262268280264314	0.0276135133636436	0.832742920583924	0.012898301145036	0	0.0155169968434524	C55C2.4.1	WBGene00016950	C55C2.4
393	0.0276855623778436	0.0437240625856534	0.586040015953615	0.0136157037579696	0.0575473829262182	0.0327601022581347	C55C2.3.1	WBGene00016949	C55C2.3
394	0.398210672201317	0.304920129385203	8.89564733307298	0.498499796375118	0.413861595544386	0.299854208699078	C55C2.2.1	WBGene00006047	ssp-19
395	0.0554353603992553	0.102141168631064	0.0127547799295866	0.0272629984759345	0.0288070716156185	0.0163990535085674	C55C2.1.1	WBGene00016948	scrt-1
396	0	0.00791066373405009	0.0138297110683065	0	0	0.00889055605307241	K07A3.3b.1	WBGene00019461	K07A3.3
397	0.28866572891917	0.308604108643575	0.24523316652722	0.362557339955244	0.3969378871764	0.388870938737732	Y23H5A.5a.1	WBGene00000832	ctn-1
398	0.284958095703695	0.304640386147235	0.242083382736962	0.357900640176002	0.391839602386978	0.383876266130092	Y23H5A.5d.1	WBGene00000832	ctn-1
399	0.292471115176109	0.312672336064488	0.24846599546449	0.367336815246556	0.402170590020533	0.393997297628813	Y23H5A.5d.2	WBGene00000832	ctn-1
400	0.935521038156868	0.859622956121551	0.579213504139872	0.975942885641842	1.20799658879828	1.28142997995138	Y23H5A.5c.1	WBGene00000832	ctn-1
401	0.278518942178109	0.297756474982502	0.236613062395345	0.349813215380059	0.382985264169482	0.37520187417665	Y23H5A.5d.3	WBGene00000832	ctn-1
402	0.114227762543804	0.0801782013522846	2.3741371323596	0.0936283055229305	0.158289693913391	0.0675823942201679	Y23H5A.4a.1	WBGene00021271	spe-47
403	0.130560876131579	0.0687319963778123	0.540719031113296	0.064209575645507	0.0678461632039977	0.0772458148873504	Y23H5A.4b.1	WBGene00021271	spe-47
404	39.4183399807599	42.2514681173859	30.2819693309744	43.8139319410577	41.7655978792761	47.6722035499113	Y23H5A.3.1	WBGene00021270	pid-3
405	7.39448431964193	7.44448260165042	4.33823873255658	6.58302872235472	5.87134974401825	6.83381160230064	Y23H5A.2a.1	WBGene00021269	Y23H5A.2
406	6.21484864129223	6.25262519649716	3.49539951711967	5.11672375635236	4.44961021799166	5.61081450794477	Y23H5A.2b.1	WBGene00021269	Y23H5A.2
407	0	0	0	0	0	0	Y23H5A.8a.1	WBGene00023172	Y23H5A.8
408	0.0231070022553956	0	0.0212661901340497	0.0227279542420266	0.0240151796253996	0	F40E3.3.1	WBGene00018231	F40E3.3
409	42.6734320585257	46.4779779867106	33.9118944987902	40.2377247295149	35.0059954496219	40.1872936713176	F40E3.2.1	WBGene00018230	mage-1
410	0.847355267591175	0.950659415016368	2.84453839138962	1.39364644069655	1.27767736763994	0.805422351273106	F32B5.6i.1	WBGene00017979	F32B5.6
411	0.848835795140839	0.952320439037946	2.84950846429245	1.39608146651023	1.27990976839877	0.80682961222466	F32B5.6k.1	WBGene00017979	F32B5.6
412	0.845389246088643	0.948453708717026	2.83793853433303	1.39041292227266	1.27471291899112	0.803553621919804	F32B5.6d.2	WBGene00017979	F32B5.6
413	0.842457260264058	0.945164273889106	2.82809597294228	1.38559068092374	1.27029194932988	0.800766730745516	F32B5.6j.1	WBGene00017979	F32B5.6
414	0.848341711441688	0.951766119806841	2.84784984469741	1.39526884633182	1.27916476853358	0.806359979155845	F32B5.6a.1	WBGene00017979	F32B5.6
415	0.481006950579809	0.539648248788169	1.61472146309906	0.791112831022464	0.725282202092637	0.457203446927308	F32B5.6b.2	WBGene00017979	F32B5.6
416	0.759880636213149	0.852520434738349	2.5508894855006	1.24977678727741	1.14577949548524	0.72227656109997	F32B5.6b.1	WBGene00017979	F32B5.6
417	0.0889304230722544	0.0936324218645631	0.181879574843733	0.126347874657288	0.123234221998328	0.0701537673666756	F32B5.6d.3	WBGene00017979	F32B5.6
418	0.959830504708354	1.06069078872293	3.22684075185407	1.56827411750909	1.45923311576407	0.910485033243929	F32B5.6d.1	WBGene00017979	F32B5.6
419	1.08848248500812	1.20286169263308	3.65935404540078	1.77847953386196	1.65482309664209	1.0325229367962	F32B5.6g.1	WBGene00017979	F32B5.6
420	1.17585781617759	1.29004670124509	3.91041085914027	1.88549905257799	1.7766267004759	1.07569109962236	F32B5.6h.1	WBGene00017979	F32B5.6
421	1.0893027430978	1.20376814454916	3.66211165960228	1.77981975958454	1.65607013740821	1.03330102491738	F32B5.6f.1	WBGene00017979	F32B5.6
422	0.32842117294954	0.345785713735798	13.9038497255799	0.363412959065807	0.341329150964442	0.534349915354764	F32B5.4.1	WBGene00017978	msrp-1
423	0.0220615330859456	0	0.081216031758476	0.0759487224394223	0.171964651888249	0.313262806080557	F32B5.3.1	WBGene00017977	F32B5.3
424	0.243370561398502	0.267379032853278	0.194767410085096	0.197747293639883	0.395899489094718	0.325540821287877	F32B5.2.1	WBGene00017976	F32B5.2
425	15.0734451506793	16.0091475651388	83.8258955025588	12.3983497149914	4.89330474731892	3.27414338175097	F32B5.1.1	WBGene00017975	F32B5.1
426	0.336975364101206	0.354792188763721	0.510214408793893	0.245912742394849	0.271137715006331	0.237957876525136	Y71F9B.5a.2	WBGene00003006	lin-17
427	0.388600131319229	0.409146500998246	0.588379470371971	0.283586677746001	0.306162040775228	0.274413123086175	Y71F9B.5b.1	WBGene00003006	lin-17
428	0.391062222964335	0.411738770275954	0.59210732340495	0.285383425440273	0.3081018213926	0.27615174899802	Y71F9B.5a.1	WBGene00003006	lin-17
429	0.0162203939796871	0.0170780113199452	0.00746410067841391	0.0159543141115109	0.0168579061321542	0.0095967305664529	Y71F9B.5c.1	WBGene00003006	lin-17
430	10.3750922527608	13.5757889546998	8.56157280091916	14.1298600201286	15.552210270979	21.5138464022479	Y71F9B.4.1	WBGene00004920	snr-7
431	71.1476665763346	71.379075522906	43.8349482951351	73.1098946048916	72.8255932942921	71.5288178408835	Y71F9B.3.1	WBGene00022127	yop-1
432	21.2029717566842	22.5692161556278	17.3063467674225	19.3205111138953	17.1595246339748	20.184421776047	Y71F9B.2a.1	WBGene00022126	Y71F9B.2
433	13.3354271620906	14.3330188725545	12.5287533643228	10.9305603191886	10.4909102126368	12.8210088570005	Y71F9B.2b.1	WBGene00022126	Y71F9B.2
434	2.0866934787842	3.15822022657436	6.14546462144486	1.41106851282102	2.2229247271598	1.17285457800575	Y71F9B.1.1	WBGene00022125	Y71F9B.1
435	0.998420653411733	1.1609014010296	3.24405221040501	0.546528015959431	0.306786938557612	0.195191641252411	W03D8.8.1	WBGene00020989	W03D8.8
436	0.647557541710553	0.57599982385032	0.534317995854011	0.911475929420192	0.591783402974683	0.607715205347398	W03D8.7.1	WBGene00020988	W03D8.7
437	2.93285820245524	2.50614330496872	7.98680166039554	5.59994060076716	11.8955553682762	5.26990829385063	W03D8.6b.1	WBGene00002174	itx-1
438	2.89410365853031	2.47150086371449	7.8878639109318	5.53765387933188	11.7460932686736	5.20842881467121	W03D8.6c.1	WBGene00002174	itx-1
439	2.9018833651909	2.4796751378519	7.90245053783318	5.54079786803854	11.7699226692957	5.21425113604349	W03D8.6a.1	WBGene00002174	itx-1
440	2.98658004150988	2.57069773715252	8.17892485679909	5.70003541848204	12.0513356209334	5.35686119257413	W03D8.6d.1	WBGene00002174	itx-1
441	3.02629155971427	2.60671059715136	8.27999259129129	5.76203660292304	12.1995240612327	5.42171055481346	W03D8.6e.1	WBGene00002174	itx-1
442	0.0782510054544073	0.164776707473445	3.72088678251544	0.0769673734266011	0.094880933476333	0.138890673711208	W03D8.5.1	WBGene00020987	W03D8.5
443	0.242759447224332	0.161428303792166	0.152866378492993	0.0879705523014913	0.0531159267008838	0.0453560987948186	W03D8.11.1	WBGene00044796	W03D8.11
444	0	0	0	0	0	0	W10C8.1b.1	WBGene00021125	ccb-2
445	0	0	0	0	0	0	W10C8.1a.1	WBGene00021125	ccb-2
446	11.6924915675836	10.9917018881789	12.4791577900253	13.683241008207	19.7087756397697	17.9824445064145	Y71F9AL.10b.1	WBGene00022115	Y71F9AL.10
447	11.308027333949	10.6199095194847	12.0824785083377	13.2540254002299	19.098784448737	17.3809197940989	Y71F9AL.10c.1	WBGene00022115	Y71F9AL.10
448	11.7407743958048	11.037090884276	12.5306890678919	13.7397444122327	19.7901608110282	18.0469721615516	Y71F9AL.10d.1	WBGene00022115	Y71F9AL.10
449	11.322965282871	10.6339384620467	12.0984395103302	13.2715340203094	19.1240140186825	17.4038800580277	Y71F9AL.10a.1	WBGene00022115	Y71F9AL.10
450	28.1089886259753	25.5669549663427	28.9836395689705	32.4094685542478	46.9584137166702	43.0238993938258	Y71F9AL.10e.1	WBGene00022115	Y71F9AL.10
451	127.305315664861	129.443375901657	83.8579227706473	125.028661970187	116.285014162715	119.126450185498	Y71F9AL.9.1	WBGene00022114	Y71F9AL.9
452	9.69943313294828	10.4347841763421	13.0113243951722	9.82478249918877	11.5025778649906	12.3327906187606	Y71F9AL.8.1	WBGene00022113	Y71F9AL.8
453	1.82961660200605	3.08216563216395	0.297151899981181	1.16444933130095	0.961948573427492	1.47727401660241	Y71F9AL.7.1	WBGene00022112	Y71F9AL.7
454	1.36229966805714	2.78590677423488	0.361665141424463	1.00496434513593	0.517326994430482	0.960998920736708	Y71F9AL.25.1	WBGene00304792	Y71F9AL.25
455	0.541683634979733	0.631980599047457	0.121264194477614	0.604797547072753	0.532542494266673	0.710263908210527	Y71F9AL.6.1	WBGene00022111	Y71F9AL.6
456	4.03382239372763	4.10190174053905	4.41054032208719	3.2894204250603	3.02781859943728	3.01894033248052	Y71F9AL.5.1	WBGene00001791	gst-43
457	0.894933392229441	1.0225979948894	1.69197118427147	1.18731783258085	1.2473528924944	1.30523895225159	Y71F9AL.4.1	WBGene00022110	Y71F9AL.4
458	0.127647669907399	0.126491065615484	2.48778334867965	0.140324760854449	0.156076025975256	0.0977346482515628	Y71F9AL.2.1	WBGene00022108	Y71F9AL.2
459	18.917093987593	18.9328552034932	13.3456711809158	16.6771248140409	15.7475638556197	18.047828787737	Y71F9AL.1.1	WBGene00022107	Y71F9AL.1
460	86.2903240103481	91.3663631279973	59.107830497966	75.2781357139031	58.8838976680531	68.8273415059094	Y71F9AM.6.1	WBGene00022122	trap-1
461	21.651383805353	22.5290102675846	19.2259908950656	22.3360679938393	26.8094414104859	34.6519256854396	Y71F9AM.5b.1	WBGene00003836	nxt-1
462	23.0570754055318	23.8957374552464	20.4304570022978	23.5007046862555	28.2818462739689	36.5558152781831	Y71F9AM.5a.1	WBGene00003836	nxt-1
463	20.2816148159543	20.1326082295328	15.4802876258011	22.033060834471	21.8225297854199	21.8958313218745	Y71F9AM.4a.1	WBGene00022121	cogc-3
464	15.800189552937	15.1432897307596	11.6716901369444	16.9019192461036	16.7719165245191	16.3641985711102	Y71F9AM.4b.1	WBGene00022121	cogc-3
465	0	0	0	0	0.094059453532815	0.0535453944105497	Y71F9AR.10.1	WBGene00284845	Y71F9AR.10
466	17.3195880164455	16.0653736376405	9.63299449513854	15.2544623456378	16.0801677233697	16.7315006179568	Y54E10BL.4.1	WBGene00001046	dnj-28
467	0.780686576200151	0.841079080295052	1.40356854884728	0.696449454987816	0.547203021464462	0.601531239335537	Y54E10BL.3.1	WBGene00021838	Y54E10BL.3
468	2.30633946806403	2.01902103025669	19.0319023836103	2.89298262677875	3.3126882593466	2.28444862747656	Y54E10BL.2.1	WBGene00000625	col-48
469	38.2440605812566	38.7863709733502	40.3257531607435	42.7666096465288	51.4738216430184	65.7610197667129	Y54E10BR.4.1	WBGene00021843	Y54E10BR.4
470	47.0650029625019	46.8991978074742	35.2093008379079	50.685413035645	57.3096715897252	60.5253893904552	Y54E10BR.3.1	WBGene00021842	Y54E10BR.3
471	16.2815571067973	16.8734457447288	11.0153648659062	11.5212574232303	10.8853408337523	9.87740777496344	Y54E10BR.2.1	WBGene00021841	Y54E10BR.2
472	27.5684311523989	28.9813953152792	19.0096334405712	19.6210025516607	18.3372522333513	16.5282275915888	Y54E10BR.2.2	WBGene00021841	Y54E10BR.2
473	27.5684311523989	28.9813953152792	19.0096334405712	19.6349082940786	18.3372522333513	16.5282275915888	Y54E10BR.2.3	WBGene00021841	Y54E10BR.2
474	2.3020723773454	2.12991188508306	1.64650188282852	1.71522722231683	1.83171053301687	1.50670591801969	Y54E10BR.1b.1	WBGene00021840	pign-1
475	3.37665580044787	3.15080729811803	2.44856748125819	2.49881906828069	2.66529085141277	2.18714824697452	Y54E10BR.1a.1	WBGene00021840	pign-1
476	1.31857838477257	1.59191193376602	3.62442229145552	2.1702269596211	2.42104465384685	1.3002192903224	C45E1.1a.2	WBGene00003654	nhr-64
477	1.51447143948905	1.83986048814543	4.2496936617876	2.5625768407885	2.8397949907035	1.47876429669986	C45E1.1c.1	WBGene00003654	nhr-64
478	1.5105765481546	1.82565157609418	4.24903402484221	2.57398635477242	2.85243877962026	1.48534828733521	C45E1.1a.1	WBGene00003654	nhr-64
479	1.63901204210397	1.96872344407403	4.57843608599023	2.74742537877963	3.07097299882211	1.58432285838519	C45E1.1b.1	WBGene00003654	nhr-64
480	0.419169128632965	0.39995691313273	26.8837755125518	0.219030690606548	0.14975255101935	0.0929998955551653	K09H9.3.1	WBGene00000626	col-49
481	23.9273932634711	24.4789879870441	13.2655091465781	24.0305387555457	25.4457158453254	29.7935141763404	K09H9.2.1	WBGene00019595	dscc-1
482	10.9906145527564	11.348110815286	10.0661856962514	10.4447576383358	9.98785983913785	12.9422787983259	K09H9.1.1	WBGene00019594	K09H9.1
483	21.5395772690712	21.9542493157346	16.5585645113756	20.7945629345049	20.4109014166209	27.8436050934859	Y54E10A.7.1	WBGene00021829	mrpl-17
484	20.5396768654025	21.1463951718268	11.1478910283832	22.3431420948322	22.546995102985	23.7132447439732	Y54E10A.6.1	WBGene00021828	Y54E10A.6
485	19.0712555117043	20.3804238945581	10.945317069262	15.9481613266966	15.0511997303362	20.0946500781618	Y54E10A.5.1	WBGene00021827	dnc-6
486	10.3941705386271	12.7064891873002	28.5539116970237	12.4708119028524	9.09891332685905	7.32594797687112	Y54E10A.17b.1	WBGene00021835	Y54E10A.17
487	5.56168576995784	6.76981547668909	15.1311277094126	6.6179122962052	4.82159724105079	3.91655578313774	Y54E10A.17a.1	WBGene00021835	Y54E10A.17
488	7.77276600546802	7.82090812629837	4.66331651583714	5.63665406203458	5.45183063361355	5.66345517803891	Y54E10A.4b.1	WBGene00001481	fog-1
489	7.77244059905687	7.72018032968911	4.55773211651966	5.58668782319625	5.44585583938717	5.65973302052813	Y54E10A.4a.1	WBGene00001481	fog-1
490	10.1303594372823	10.0892267371403	5.84261857613751	7.27016146858094	7.09699846630762	7.28997673751268	Y54E10A.4a.2	WBGene00001481	fog-1
491	10.2899452902164	10.7264994233157	5.97238633542423	7.92283966155814	7.68768547848831	7.85332451354729	Y54E10A.4c.1	WBGene00001481	fog-1
492	11.2651703320109	12.302122983255	6.17241841364418	8.29739792650689	7.62376623371237	8.36999059996488	Y54E10A.4d.1	WBGene00001481	fog-1
493	30.3946449704454	33.6896958424411	19.3353667332582	32.2176482697874	34.0076205770256	39.7072284724108	Y54E10A.3.1	WBGene00021826	txl-1
494	21.2811569013494	20.7241667367535	15.5290614614401	17.6255285146917	19.4034499581095	19.2510415163045	Y54E10A.2.1	WBGene00003258	cogc-1
495	0.369547084255833	0.276849701055423	0.575566083485262	0.209702897259865	0.228965665589696	0.285915205371264	Y44E3B.2.1	WBGene00021553	tyr-5
496	155.248621227798	154.268446048178	118.0397218016	164.261368077349	186.223806680838	233.809969349214	W01B11.3.1	WBGene00020915	nol-58
497	0.0673918023657739	0.0993369921323552	1.31075390555821	0.0839626530723684	0.0747098780975198	0.0584790618158091	W01B11.2a.1	WBGene00020914	sulp-6
498	0.0561849272947185	0.0776416996119731	1.06972937068475	0.0690790849096283	0.0583931704471797	0.0457071797084763	W01B11.2b.1	WBGene00020914	sulp-6
499	0.133627742349435	0.0844158076318097	1.54957735761998	0.131435708536105	0.166655676058142	0.0632482511158171	W01B11.2b.2	WBGene00020914	sulp-6
500	0.0798195111316671	0.0840397906713116	2.66907263390669	0.104680199047909	0.110608889677787	0.125933043424366	W01B11.1.1	WBGene00020913	W01B11.1
501	0.55689612804094	0.643083430771049	1.07466213451841	0.583100191463483	0.634795229256051	0.510170855616907	Y44E3A.1a.1	WBGene00021547	Y44E3A.1
502	0.223713860787257	0.235542234777896	0.329426825447302	0.308061671917208	0.232506514350779	0.264718803827437	Y44E3A.1c.1	WBGene00021547	Y44E3A.1
503	0.497763340251646	0.524081472380818	0.732974686620246	0.685437220015787	0.413861595544386	0.588999338516047	Y44E3A.1d.1	WBGene00021547	Y44E3A.1
504	0.357167715428404	0.290285882420217	0.965957985907877	0.24961409383513	0.218164649106797	0.17424370675219	W05F2.7.1	WBGene00021039	W05F2.7
505	5.08398563983818	5.22062244291085	4.29387097503454	4.1774457542118	4.28357623409338	5.32265601881401	W05F2.8a.1	WBGene00195045	W05F2.8
506	9.75834943965865	9.85964264523034	8.09494022036645	7.83356822875185	8.27723191088772	9.89001087090681	W05F2.8b.1	WBGene00195045	W05F2.8
507	29.6910979614172	31.2784669282212	29.7911334154531	29.392246251055	30.0971911021589	36.9839083254282	W05F2.6a.1	WBGene00021038	W05F2.6
508	26.1023642934274	27.7975236448924	26.0777988216625	26.4439528646883	25.0709220884692	31.840010484405	W05F2.6b.1	WBGene00021038	W05F2.6
509	11.6947646490065	12.1022956595856	8.26840804631777	11.8159967696257	12.5492368636063	12.5990679303716	K03E5.3a.1	WBGene00019362	cdk-2
510	8.56120143694759	8.84117673340952	6.15239872871524	8.36268898225897	9.22495451023977	9.31531079036911	K03E5.3b.1	WBGene00019362	cdk-2
511	5.18880572868383	6.15486927833096	14.2399459319826	5.38063272277905	4.02713808459015	2.25287289075498	K03E5.2a.1	WBGene00019361	clik-3
512	6.07758595859703	7.1465655324657	16.0498390732842	6.08060191182836	4.25438143671502	2.54546567274767	K03E5.2d.1	WBGene00019361	clik-3
513	6.21816947822142	7.29414665944449	16.9195854110925	6.29898661675449	4.72399303542177	2.65924453825067	K03E5.2b.1	WBGene00019361	clik-3
514	9.67083061060342	10.5814544899746	24.0834539889509	8.76613587503183	6.8976932590731	3.02913945522538	K03E5.2c.1	WBGene00019361	clik-3
515	0.198318358487613	0.13920266776281	0.191210787813977	0.111465792978287	0.10796389448984	0.0893975280593526	K03E5.1.1	WBGene00019360	neto-1
516	25.42594799796	24.2038416525212	18.6241734548149	23.0090350301491	21.1717349370873	22.4567420574976	Y47G6A.28.1	WBGene00006440	nefr-1
517	40.9513595211398	38.7534218889109	26.0882174896687	34.157478931947	32.0799213293016	31.9795776220055	Y47G6A.11.1	WBGene00003422	msh-6
518	35.3683106799978	36.1352290021422	27.6240305841361	26.9626104810791	26.8691027651992	28.3881942230715	Y47G6A.10.1	WBGene00004978	spg-7
519	18.052217139793	17.7185109966663	15.4880738129322	14.4296597373096	15.7747245837933	17.4821832649401	Y47G6A.9.1	WBGene00021638	Y47G6A.9
520	69.9181745177165	74.6081906558351	48.6952317432334	63.0432723284289	59.005916321465	68.2434222193171	Y47G6A.8.1	WBGene00000794	crn-1
521	5.05627809211306	5.71137727897092	8.11356372761717	4.49788695986137	4.60909445519567	4.25804531428171	Y47G6A.7b.1	WBGene00021637	Y47G6A.7
522	4.88982918597518	5.52336299587436	7.84647125708071	4.34981987360506	4.45736650108053	4.11787363623393	Y47G6A.7b.2	WBGene00021637	Y47G6A.7
523	5.29512569521752	5.96603016667029	8.40939876946742	4.71601979176885	4.83211376419391	4.47002741230557	Y47G6A.7a.1	WBGene00021637	Y47G6A.7
524	5.1120587272811	5.75976819743772	8.11866286941408	4.55297409772857	4.66505438421852	4.31548634717041	Y47G6A.7a.2	WBGene00021637	Y47G6A.7
525	19.7156053089883	18.9304580326647	15.257491728482	14.5030572626717	16.2843443654761	17.5958403786053	Y47G6A.6.1	WBGene00021636	pcaf-1
526	2.77768880987308	1.99725566790119	6.84202079873492	5.21102582173492	5.43105330107585	2.5973868750288	Y47G6A.5a.1	WBGene00021635	Y47G6A.5
527	3.75455776646956	2.59310227678845	9.16526330832711	6.97780027098904	7.26170597896368	3.37362982464317	Y47G6A.5b.1	WBGene00021635	Y47G6A.5
528	10.9892473058132	11.4623140912131	8.17911667473236	9.32407548829977	9.08837695508773	9.76104197048625	Y47G6A.4.1	WBGene00021634	rde-10
529	20.4043148435955	25.3320020489992	36.5021393936883	15.7454721397912	3.07913027085023	2.03558171391146	Y47G6A.33.1	WBGene00045399	Y47G6A.33
530	0.935655845172326	1.19622512297272	8.68805660014907	0.772400783394413	0.781416998580309	0.81059489384586	Y47G6A.3.1	WBGene00021633	Y47G6A.3
531	2.58255992979369	3.28628276049935	0.81657657395359	1.77657847097688	1.36673126380043	1.93104292415341	Y47G6A.31.1	WBGene00044436	Y47G6A.31
532	23.785908690519	23.8636000110505	14.0677815571818	20.2612967652401	20.1093949487872	19.8643503777256	Y47G6A.2.1	WBGene00002144	inx-22
533	23.8304603962766	24.0102283403824	14.1492250826433	20.3815480460499	20.1787820234849	20.0405396272187	Y47G6A.2.2	WBGene00002144	inx-22
534	12.9995585381662	13.732453653109	10.0651234140969	10.3879926511709	9.88919283556241	10.4312636473422	Y47G6A.1.1	WBGene00002143	inx-21
535	0.138046366363123	0.134164856929489	0.127048945680843	0.219339910405052	0.231762493504856	0.213610426768486	Y47G6A.32.1	WBGene00044437	Y47G6A.32
536	1.37266213607	0.945974356832229	0.941739761012781	1.4237892114932	1.7292267223303	1.04346400918163	T28F2.3.1	WBGene00000284	cah-6
537	1.43043746545466	0.985790403781627	0.981377573885598	1.48371647874037	1.80200984997556	1.08738339418347	T28F2.3.2	WBGene00000284	cah-6
538	4.91505743974197	6.95381245067577	4.82192633126605	3.40760217950705	2.62506497745296	2.44350582721514	T28F2.2b.1	WBGene00020901	T28F2.2
539	4.59965268425051	6.50757849662171	4.51249790359122	3.18893252092906	2.45661160991587	2.28670331423877	T28F2.2a.1	WBGene00020901	T28F2.2
540	4.77070723488321	6.71098762668989	4.71455076664086	3.40394822378661	2.70263136861227	2.45239659113719	T28F2.2a.2	WBGene00020901	T28F2.2
541	0.0337466671357048	0.0473745963734073	0.124232997732245	0.0553218095250837	0.0233820110477054	0.0532428780579477	T28F2.1.1	WBGene00020900	T28F2.1
542	0.00941396388182783	0	0.320568125354008	0	0	0.0111394673951025	T28F2.8.1	WBGene00000628	col-51
543	10.4006926128644	10.9459163895913	9.3712535437018	8.07891488468591	8.7540523173874	8.63865696490202	D1037.1.1	WBGene00017025	D1037.1
544	21.6381287172299	22.8640489642582	14.7151425697839	18.2627493575945	17.3040829807333	19.9007672380172	H26D21.1.1	WBGene00002042	hus-1
545	0.0154611563840028	0.0488358921631824	0.056917792748768	0.035484239172517	0.00535627604242087	0.0182950614206883	F21A9.1a.1	WBGene00017650	F21A9.1
546	0.00887542360032654	0.074757535436194	0.0816836574985415	0.0523789851848192	0.00922425547275749	0.0210044340629794	F21A9.1a.2	WBGene00017650	F21A9.1
547	0.0122526360677328	0.0903032690871564	0.101488802762803	0.060258217144245	0.0127342029398273	0.0289968905115592	F21A9.1b.1	WBGene00017650	F21A9.1
548	25.113734707204	25.0484928544798	25.234516833203	18.1476618654071	18.9203339516289	16.2524204984924	T12F5.3.1	WBGene00001601	glh-4
549	11.5713235688993	11.6867818199791	10.2353505566612	10.8229702747912	10.845772037495	12.9949629843002	T12F5.2.1	WBGene00020467	T12F5.2
550	43.9964364579988	46.2374723849479	31.4823382610987	36.4181349144795	33.5760400538718	39.2169853021881	T12F5.1.1	WBGene00020466	sld-2
551	0.0311102087657279	0.0491326380357017	0.0858954710883101	0.015299937946781	0	0	Y8G1A.1a.1	WBGene00021175	math-46
552	0.0384744610822529	0.0405087128410294	0.0885235128768413	0.0189216623882895	0	0	Y8G1A.1b.1	WBGene00021175	math-46
553	0.123582622407305	0.13011677934972	0.417037321697726	0.0495225577679715	0.0665984176738092	0.0595769445855312	ZK770.1.1	WBGene00022815	asic-1
554	0.0469799107653239	0.0989277386067163	0.142065318474149	0.0264052861643321	0.0418511725831402	0.0317662564592924	C32E8.6b.1	WBGene00016324	C32E8.6
555	0.0533317864555336	0.10428151746353	0.147249379008532	0.029975388630428	0.0475096219374933	0.0270458879930838	C32E8.6a.1	WBGene00016324	C32E8.6
556	81.288174682567	85.7200441175828	56.4844626606047	81.7633423450169	77.1393142363176	88.798064843306	C32E8.5.1	WBGene00016323	pmlr-1
557	0.977022467111038	1.12219675870391	59.3464262995872	1.04835857336456	0.600022387592232	1.15610279084191	C32E8.4.1	WBGene00016322	C32E8.4
558	38.9154977697944	42.8294533392662	39.54089348605	39.5866539029771	40.1832184710039	45.6226114134899	C32E8.3.1	WBGene00016321	tppp-1
559	389.316900712243	423.255774176277	440.264998702087	434.709947754418	506.114087647585	698.00679440695	C32E8.2a.1	WBGene00004425	rpl-13
560	0.118987252649796	0.125278439612945	1.02937680093082	0.210663687426594	0.222594882065706	0.25343397832563	C32E8.1.1	WBGene00016320	C32E8.1
561	40.0282288415081	38.8002051922169	23.6627955189253	40.9745427179049	44.9362786745997	45.6927301870298	F53F10.5.1	WBGene00003797	npp-11
562	58.0072064014687	58.8281452747469	59.2106114035417	72.5654199761611	80.3889197416796	75.3708796393927	F53F10.4b.1	WBGene00006833	unc-108
563	40.5321577062055	40.956967066561	40.1696305935274	50.0544027045202	55.8269730846838	52.2526556026379	F53F10.4a.1	WBGene00006833	unc-108
564	62.111439758738	63.8325031212235	62.3245340043369	76.8524030962755	87.5966229149271	81.6095178147441	F53F10.4c.1	WBGene00006833	unc-108
565	73.2138764461565	74.6292016670285	70.3655699155436	89.8062643367623	103.051537290552	96.3266346761672	F53F10.4d.1	WBGene00006833	unc-108
566	66.4440714932375	71.3162654282613	58.5587733426568	56.6048407570713	45.199540464268	56.0718112910286	F53F10.3.1	WBGene00018765	mpc-2
567	6.06705498154365	6.90494766996541	6.80682659400664	4.78823305880781	4.54897449032463	4.27327210531594	F53F10.8.2	WBGene00044423	F53F10.8
568	4.8359622979833	5.50285545999859	5.4233078976373	3.83016292723107	3.64118615310686	3.39807310682335	F53F10.8.1	WBGene00044423	F53F10.8
569	3.92551221334452	3.59061944811754	4.95175498900274	4.40818168030596	4.92252924472543	3.13132311895226	F53F10.2a.2	WBGene00018764	F53F10.2
570	5.33985633810181	4.88554710840092	6.73517635298981	5.93647891855765	6.66134685255218	4.20606192055081	F53F10.2a.1	WBGene00018764	F53F10.2
571	5.67750151363069	5.20171538870947	7.11810962705996	6.26292094041889	7.04514753390838	4.46186012534394	F53F10.2a.3	WBGene00018764	F53F10.2
572	6.53052349291343	5.98777147139637	8.18922172582323	7.20448935984506	8.10977346182352	5.13611314180797	F53F10.2a.4	WBGene00018764	F53F10.2
573	0.15981699218782	0.0420667402579921	0.220627832093051	0.157195349071943	0.124573724411354	0.0945550777550845	F53F10.2d.1	WBGene00018764	F53F10.2
574	0.0508895427733313	0.0133950536071775	0.0702531648517808	0.050054749065507	0.0396672455793341	0.0301085923842069	F53F10.2c.2	WBGene00018764	F53F10.2
575	6.40620814088146	5.87378797234589	8.03333131629966	7.06734436190552	7.95539543318613	5.03834185073265	F53F10.2c.1	WBGene00018764	F53F10.2
576	7.07474555938687	6.4860360556781	8.86853436855204	7.80551605962472	8.78112785532851	5.55568221182191	F53F10.2a.5	WBGene00018764	F53F10.2
577	0	0	0	0	0	0	F53F10.2f.1	WBGene00018764	F53F10.2
578	16.037029798653	16.1607668574158	35.649223394712	14.990601019566	20.7307035586324	18.7194698859282	T03F1.11.1	WBGene00020192	T03F1.11
579	39.0257699707812	40.8583827924162	37.8953602976706	32.5228524274856	27.8896568514703	28.6510560375682	T03F1.3.1	WBGene00020185	pgk-1
580	9.5031152449637	10.0556827529324	9.49070809368844	9.00392204778848	9.39845057610757	10.6817728642432	T03F1.2.1	WBGene00000764	coq-4
581	25.7400094299202	25.8347693916871	19.0355615248709	19.7311859539847	19.3428218123747	17.5563950798913	T03F1.1.2	WBGene00020184	uba-5
582	25.9922079301521	26.0801939813563	19.2086048462421	19.9173149331155	19.5323411932675	17.7284111982491	T03F1.1.3	WBGene00020184	uba-5
583	27.669671153806	27.7633355746772	20.4411063191748	21.2027218290598	20.7929029782307	18.8725524685402	T03F1.1.1	WBGene00020184	uba-5
584	55.0893425755617	56.1129847797184	44.9525293073812	65.9851535192601	70.9686087355751	77.4522932442546	C50F2.3.1	WBGene00016837	syf-1
585	26.9658284009854	27.0345638100728	19.6991232428435	19.8916940663675	18.6295790248792	17.3537167127235	C50F2.2.1	WBGene00016836	C50F2.2
586	145.65263762989	155.379360875152	114.585630784753	152.079778703128	175.340912689067	211.651507620163	T20F5.2.1	WBGene00003950	pbs-4
587	0.042869569973826	0.105317807846863	0.933753637859524	0.0843326723190989	0.133663433967684	0.202908863029452	T21E3.2.1	WBGene00020653	T21E3.2
588	109.570313326452	100.810022221588	75.500737195049	71.9000179573352	60.9964007793868	58.0461092389548	T21E3.1.1	WBGene00020652	egg-4
589	0.247592127793565	0.221580560343393	9.00077723984447	0.158294902031773	0.154393963104641	0.263676387812365	F47B3.4.1	WBGene00018528	F47B3.4
590	1.22736166089447	1.17738851329389	2.38467791879875	0.912127807457407	0.623627061779212	0.61320479078383	F47B3.3.1	WBGene00018527	F47B3.3
591	0.400115986422376	0.300908022419609	16.2815070939449	0.309219798503362	0.386138809239977	0.405817726058903	F47B3.2.1	WBGene00018526	F47B3.2
592	0.185977511742373	0.253402030601714	5.0442351373179	0.182926730616458	0.181917184854675	0.271845848545868	F47B3.1.1	WBGene00018525	F47B3.1
593	62.5442980925792	64.1169924175688	48.1322388982633	67.9610909672905	70.6265536657416	71.7787831114412	F28H1.3.1	WBGene00000197	aars-2
594	62.5643122679689	64.1375098551425	48.1476412147107	67.9828385164	70.6491541629146	71.8017523220368	F28H1.3.2	WBGene00000197	aars-2
595	43.9202947280865	53.9495633333195	134.414622678742	39.2062409880178	19.5772764558986	12.4036331287497	F28H1.2.1	WBGene00000779	cpn-3
596	6.27269908423314	8.51516445390427	4.03784727806286	4.66201295029701	4.19355333538338	2.75213850209268	F28H1.1.1	WBGene00017908	F28H1.1
597	0	0	0	0.0440088102738868	0.0465013028701557	0	F55C7.2.1	WBGene00018868	F55C7.2
598	6.83164546256687	5.64309248550567	16.4270818290574	6.76484004847507	5.96312207938069	3.12749034867108	C09D1.1a.1	WBGene00006820	unc-89
599	7.22799214451181	5.88146562763963	16.6952627393787	7.09700629034009	6.23796394552384	3.22519644464252	C09D1.1e.1	WBGene00006820	unc-89
600	7.08117480320479	5.84853043508807	17.0232844325628	7.00767244060481	6.17756197977916	3.23731356289806	C09D1.1l.1	WBGene00006820	unc-89
601	7.12172815580742	5.91707747271156	16.982501617956	6.99894147683004	6.22577184570829	3.22898741033928	C09D1.1o.1	WBGene00006820	unc-89
602	6.47507033634526	5.30870165465676	15.0721736486826	6.32516950907953	5.55782422180945	2.87709002334525	C09D1.1f.1	WBGene00006820	unc-89
603	6.4123775614155	5.32560408360776	15.4656749478998	6.31107633913153	5.56043079174957	2.91371980462926	C09D1.1k.1	WBGene00006820	unc-89
604	6.09645743458029	5.09438737941413	14.7405123753527	6.01940187506967	5.3191879858821	2.77862732289152	C09D1.1m.1	WBGene00006820	unc-89
605	6.38153967757558	5.33108031834484	15.2852402558236	6.23801870973346	5.54064097485122	2.87571206514817	C09D1.1n.1	WBGene00006820	unc-89
606	6.29402732303786	5.23321964761856	15.1849757264965	6.19363388494785	5.46080180818899	2.86290444781196	C09D1.1b.1	WBGene00006820	unc-89
607	6.50304351790454	5.34867536065249	15.5669219815786	6.42519375944806	5.67298783220915	2.96380689618904	C09D1.1g.1	WBGene00006820	unc-89
608	6.19162131023651	5.11865815548747	14.8464877009216	6.14182477741751	5.44149178564684	2.83215258963543	C09D1.1h.1	WBGene00006820	unc-89
609	6.52085065431549	5.36307967782348	15.6091630574975	6.44227612538515	5.68889228935337	2.97177997606357	C09D1.1i.1	WBGene00006820	unc-89
610	6.59741773746077	5.34835332411017	15.201678337015	6.46896041849145	5.69750057060244	2.93781274312208	C09D1.1j.1	WBGene00006820	unc-89
611	6.49888603216636	5.37272897451341	15.4308780375286	6.37806418857151	5.68136029766767	2.93704532975806	C09D1.1p.1	WBGene00006820	unc-89
612	3.12641990967422	2.76588817196298	7.80930597346027	2.91302631248945	2.57452363783464	1.3503647041898	C09D1.1d.1	WBGene00006820	unc-89
613	3.18467597159735	2.82432752923098	7.94752654503955	2.96365033749357	2.61745166256842	1.37358527613375	C09D1.1c.1	WBGene00006820	unc-89
614	0.79264683566139	1.38731433274784	1.62953441747543	3.54890003986754	2.23068012074979	0.560323368997601	C24G7.4.1	WBGene00016066	acd-2
615	0.0337625628809407	0.0533215252163244	0.393589798750391	0.00553478678432773	0.0292412808910306	0.0133169892834528	C24G7.2.1	WBGene00016064	acd-1
616	0.0196162892710008	0.0206534570396382	0.0601785456995276	0.00643150100882746	0.00679575690549074	0	C24G7.1.1	WBGene00016063	delm-2
617	76.7107785174621	72.252527547602	42.1240662291913	53.4315122289453	46.8991434770951	44.0716326636565	H31G24.4.1	WBGene00000867	cyb-2.2
618	5.53008060268308	4.72411468061583	3.08675255351343	4.43534426472992	4.36011934460846	5.13673789308643	H31G24.3.1	WBGene00019254	H31G24.3
619	0	0	0.0281913341007787	0.0301291085721225	0.0318355073495682	0	H31G24.1.1	WBGene00019253	H31G24.1
620	0.346772718898099	0.264702978793214	0.59840095968634	0.409301097583551	0.4865426594934	0.276975015499563	E01A2.3.1	WBGene00003029	lin-44
621	62.4491606847623	66.4135244786221	43.5924105607507	52.0648245615917	53.8288610357482	62.3979604574481	E01A2.2b.2	WBGene00017085	E01A2.2
622	69.1815241425892	73.589551720803	48.2898234211803	57.658243308072	59.6160275510701	69.1012828009283	E01A2.2b.3	WBGene00017085	E01A2.2
623	70.645841500251	75.141737500061	49.3119406339828	58.8786553694523	60.8778786741813	70.5639017457428	E01A2.2a.1	WBGene00017085	E01A2.2
624	60.2766060679151	64.5702529995808	42.9170860807443	50.390105689796	52.0352988581204	60.8451911374247	E01A2.2b.4	WBGene00017085	E01A2.2
625	52.9450478460597	56.0516575159227	36.8925512745866	42.6591533870829	43.720046410809	50.8204793078856	E01A2.2b.1	WBGene00017085	E01A2.2
626	24.4217588433701	24.6607155822659	14.2194203477215	25.258631414755	27.2635399505765	29.4685180860706	E01A2.1a.2	WBGene00017084	E01A2.1
627	28.3126419513583	28.556136859348	16.5108215491262	29.2480133351852	31.5018362244266	34.1012400526404	E01A2.1b.1	WBGene00017084	E01A2.1
628	26.2313379307217	26.4736012334082	15.2761232306727	27.0071590362683	29.1148347849638	31.5778439011397	E01A2.1a.1	WBGene00017084	E01A2.1
629	2.20260278061354	2.31906051528512	14.7740210271893	0.807836723590034	0.387995245822862	0.309224652720925	R12E2.14.1	WBGene00020039	R12E2.14
630	4.93315970201288	5.5253675507366	14.2124043617001	4.30038668227872	3.4915127734071	2.48553672748352	R12E2.5.2	WBGene00002138	inx-16
631	5.91149635194935	6.61359798869559	17.0480932789616	5.11904544611141	4.18703747729007	2.97702074470877	R12E2.5.1	WBGene00002138	inx-16
632	1.86300041291681	2.18342423325418	5.47540851558949	1.49136515225811	1.56876393074878	0.675823942201679	R12E2.4b.1	WBGene00002139	inx-17
633	2.75684311523989	3.23220492180089	8.122821759587	2.1951207673975	2.32993932910026	1.00373851770782	R12E2.4a.1	WBGene00002139	inx-17
634	82.5399722331061	87.485081571045	68.3644421041793	83.290382451652	95.0607217512972	108.929556757519	R12E2.3.1	WBGene00004464	rpn-8
635	61.450797484489	56.6515699846177	62.5253906947414	56.4998514385775	45.1049580261607	42.9041259120948	R12E2.2.1	WBGene00020031	suco-1
636	20.4237456810249	20.0942926664351	17.7845646608937	15.2303357040857	13.0232512601079	13.667511215476	R12E2.1.1	WBGene00020030	kel-20
637	32.5692237329499	29.9955945271856	20.6310816204581	33.1002139880288	33.5528622270068	41.0970721844581	C18E3.7d.1	WBGene00004093	ppw-1
638	32.7163908891989	30.131132493419	20.7243051383816	33.2497804745927	33.7044740479839	41.2827732405575	C18E3.7b.3	WBGene00004093	ppw-1
639	32.8993556757167	30.2996393511242	20.8402047826368	33.4357282157998	33.8973043285271	41.5185860178987	C18E3.7d.2	WBGene00004093	ppw-1
640	32.8419597307137	30.2467788498138	20.8038471329811	33.3773965196801	33.833835253332	41.4362884260152	C18E3.7b.4	WBGene00004093	ppw-1
641	32.9684961780124	30.3633163515119	20.8840020606388	33.5059959458505	33.9641932875831	41.595937873541	C18E3.7c.1	WBGene00004093	ppw-1
642	32.0917342612429	29.5558364076258	20.32861434815	32.6149397972735	33.0609518704567	40.4897383665051	C18E3.7d.3	WBGene00004093	ppw-1
643	29.4748128071409	27.4126021878434	19.0324854550249	30.6408044341893	30.4619106562757	37.7145380858004	C18E3.7b.2	WBGene00004093	ppw-1
644	33.6401202960062	30.9818685430902	21.3094445615168	34.1885698446759	34.6561014424766	42.4433175943386	C18E3.7b.1	WBGene00004093	ppw-1
645	32.6106537217142	29.6118780449334	20.5790504673389	32.610995556447	33.2883103784618	40.2509800056574	C18E3.7d.4	WBGene00004093	ppw-1
646	1.46907450690486	1.37677619230853	1.29261076491814	1.50849117918532	1.33386473699103	1.51866315930894	C18E3.6a.1	WBGene00015975	cas-2
647	1.93687503825811	1.76832932177473	1.57066004275767	1.97171445213482	1.54846175203682	1.87518156752048	C18E3.6b.1	WBGene00015975	cas-2
648	13.0620117410177	13.1431321848878	10.6555791446996	13.5103170112614	14.5708452492984	18.1339144362156	C18E3.5.1	WBGene00015974	snrp-40.2
649	7.38507331333439	7.45247128097791	4.07957275250109	6.34625069278265	7.40382736353962	6.94777977095777	C18E3.3.1	WBGene00015972	C18E3.3
650	56.6097128288294	58.0997477326181	38.2970851528602	59.3998441823642	60.8319479833002	70.9862157474047	C18E3.2.1	WBGene00015971	swsn-2.2
651	0.322572890889335	0.327916898919842	1.80172548666429	0.361044345738563	0.312130253622861	0.447507877308281	C18E3.1.1	WBGene00015970	C18E3.1
652	4.0093814255886	3.11864372057846	2.93189874648098	3.86849499515759	3.36758613360774	2.38827129042123	C43E11.6b.1	WBGene00003516	nab-1
653	4.08182021828329	3.21560812940605	3.02840510667412	3.99113340895414	3.50512021751445	2.58055929895884	C43E11.6d.1	WBGene00003516	nab-1
654	3.91939637993422	3.09850643288367	2.86099230885518	3.83307331778071	3.3472045803871	2.48585547594174	C43E11.6a.1	WBGene00003516	nab-1
655	4.11958421598744	3.25429638087899	2.98861702580279	4.00071520254112	3.5128966383708	2.59720660698028	C43E11.6a.3	WBGene00003516	nab-1
656	4.15127497893879	3.23004294576665	3.01761654992822	3.97100212836967	3.47880797018455	2.45608506982157	C43E11.6b.2	WBGene00003516	nab-1
657	3.53949956504887	2.79605416972896	2.5677855114296	3.44137492763272	3.02247370493036	2.23149016351528	C43E11.6c.1	WBGene00003516	nab-1
658	4.03159309681101	3.18478713779225	2.92478248738758	3.91526303316646	3.43786389463861	2.54173229110303	C43E11.6a.2	WBGene00003516	nab-1
659	4.22293259702419	3.34269341157374	3.11389373894249	4.07859333886249	3.60630674822749	2.66103278661764	C43E11.6e.2	WBGene00003516	nab-1
660	4.40359063644623	3.478762612803	3.30901135561188	4.25024249502919	3.78246262655845	2.77125137459184	C43E11.6e.1	WBGene00003516	nab-1
661	4.23478811229359	3.33051775387047	3.15780602107864	4.07001708068262	3.66077957127525	2.6032871526778	C43E11.6e.3	WBGene00003516	nab-1
662	0.306561543956106	0.35303002149149	7.29154048718857	0.386338769902357	0.35843666655007	0.396759778952269	C43E11.5.1	WBGene00016605	C43E11.5
663	44.9739079480773	45.3586683364955	34.4814423547279	34.6647279171841	32.1740413690575	36.1549479324294	C43E11.4.1	WBGene00007001	tufm-2
664	27.922724243514	26.9804719063174	19.7956151509391	24.5879662042703	25.1966917422276	27.4544655524203	C43E11.11.1	WBGene00016608	cogc-5
665	33.8605890056534	32.4863750905104	22.6370128136937	27.972574447414	28.2915259501919	33.9443695216127	C43E11.12a.1	WBGene00016609	C43E11.12
666	35.0543089272785	33.6031746034913	23.433525695396	28.9031655336706	29.2965080195706	35.0730246501575	C43E11.12a.2	WBGene00016609	C43E11.12
667	42.1913688403777	40.4291421550917	28.1846218783737	34.8314015885573	35.25213947762	42.2116192603167	C43E11.12b.1	WBGene00016609	C43E11.12
668	34.9633723173551	32.4676389073759	21.2244152775256	26.9214991673489	25.808847504314	23.7796674378877	C43E11.3b.1	WBGene00016603	met-1
669	34.7295802565642	32.2643788527665	21.0803248148281	26.7394023571047	25.6463778725485	23.634212567554	C43E11.3a.1	WBGene00016603	met-1
670	34.9246556800216	32.4640228228232	21.2115522615683	26.9000394022876	25.7796122613801	23.7618909785463	C43E11.3b.2	WBGene00016603	met-1
671	36.2567451551784	33.6919118385747	22.019146307601	27.9182162044122	26.7542585361344	24.6631314235435	C43E11.3b.3	WBGene00016603	met-1
672	13.8112297510067	13.2664597347124	11.6187447156859	12.4173769059409	11.7362170657417	14.1359841243851	C43E11.2b.1	WBGene00016602	mus-81
673	19.4106400415392	18.6605899438306	16.3350885046003	17.4411435278523	16.4806653917568	19.8528906853882	C43E11.2a.1	WBGene00016602	mus-81
674	13.1074833611377	12.6858280244221	11.0260514608226	11.9854937565123	11.3510238640733	13.4974805533008	C43E11.2b.2	WBGene00016602	mus-81
675	19.4140368431991	18.8189255425906	16.3567124724162	17.7501081620955	16.8072037274514	19.9870106321883	C43E11.2b.3	WBGene00016602	mus-81
676	40.0075827574625	43.6428539285857	35.2239825982376	43.7597430820651	43.9526829853555	52.2005146775889	C43E11.1.1	WBGene00016601	acin-1
677	0.0805008097442016	0.0339028445745004	1.77810570878227	0.0633442174831686	0.0836647430345794	0.0762047661691921	Y47D9A.3.1	WBGene00021630	Y47D9A.3
678	3.22618137817338	2.77141388784433	1.81380176689078	3.09359558864268	3.82295880629984	2.41988880773373	Y47D9A.2a.1	WBGene00021629	scpl-3
679	3.17620417112955	2.7285511577922	1.7451778252863	2.84433132115394	3.7444620549254	2.54298127105341	Y47D9A.2b.1	WBGene00021629	scpl-3
680	17.0223560774119	14.9837516724847	10.8181982790966	13.8847231474315	11.6428457847949	10.2435982518811	Y47D9A.1a.1	WBGene00021628	Y47D9A.1
681	14.5841948548504	12.9203679143757	9.61779851953608	12.2692729245242	10.124962446349	8.78261082622113	Y47D9A.1b.1	WBGene00021628	Y47D9A.1
682	3.07191089983873	2.27601096576813	2.40834539889509	7.49784387609106	2.71966191357739	2.42331156418031	Y47D9A.7.1	WBGene00303090	Y47D9A.7
683	86.3714704279259	87.0779257185089	231.162996963148	83.2414096681545	106.89203137292	64.684943398702	ZK973.6c.1	WBGene00000140	anc-1
684	85.6099045574981	86.3057482215697	229.102919750615	82.4960346924009	105.935636284825	64.1110450229384	ZK973.6a.1	WBGene00000140	anc-1
685	97.1177068480802	97.933470119175	260.281380164087	93.4072550677603	120.012026145888	72.36809662903	ZK973.6b.1	WBGene00000140	anc-1
686	0.0215119810913076	0.0528485518367212	0.0857923552766795	0.0141060652378485	0.0149049794313704	0.0169699689368369	ZK973.5.1	WBGene00000045	acr-6
687	0.100052932713899	0.105343009523783	1.80481204243176	0.0984116611652242	0.0415941302054659	0.0236783653674793	ZK973.4.1	WBGene00022833	ZK973.4
688	36.3434116375674	34.796595571204	23.9236747523556	28.7556607245449	29.1371273024339	30.2616781063293	ZK973.3.1	WBGene00022832	pdp-1
689	51.3130242941008	50.3885437169588	36.2857974571207	45.1083673193843	47.1285448790534	52.5065330662486	ZK973.2.1	WBGene00022831	cec-10
690	50.9610462029593	50.0074437816812	36.0161850018116	44.7935139856173	46.7737243818456	52.1220396842542	ZK973.2.2	WBGene00022831	cec-10
691	89.5796767346643	88.2163082038895	68.7967741577032	74.7808561794732	69.5898009701722	71.1772867441486	ZK973.1.1	WBGene00022830	ZK973.1
692	57.4714163383106	54.3227230036	48.302894389086	51.8841113235179	51.8198659071992	51.7741634353742	T21E12.4a.1	WBGene00000962	dhc-1
693	55.896209065773	52.6934596701176	47.1707602832925	50.5972691904658	50.9856547978052	50.607626419827	T21E12.4b.1	WBGene00000962	dhc-1
694	0.0332149772920468	0.0116570485052267	0.142654943642495	0.0544501962146792	0.0805476691977025	0.0786060284951907	T21E12.3.1	WBGene00020655	T21E12.3
695	1.2039873235096	1.11775496867329	1.3513986816645	1.08421705311121	1.03571083665347	0.789343342321812	C11D9.1.1	WBGene00015704	tiam-1
696	0.107624506000356	0.181303860715526	0.138670886657884	0.127030836141922	0.20133807350808	0.178291691658912	C41D11.10.1	WBGene00195180	C41D11.10
697	42.6188638938518	43.8340885521463	28.1165289918755	46.3682048465172	50.6542879185056	59.2920643798391	C41D11.2.1	WBGene00001231	eif-3.H
698	4.40542451870812	4.59224469053925	3.49022770498424	4.3331577922238	3.90498440957203	4.63254025190627	C41D11.1a.1	WBGene00016561	eri-6
699	4.88200013084607	5.07079774221693	3.98230341549582	4.84817687228264	4.31132984964742	5.17577371483392	C41D11.1d.1	WBGene00016561	eri-6
700	2.847309469626	2.96230695646247	2.29939303480492	2.80060211286983	2.54399143751966	2.98966409413515	C41D11.1b.1	WBGene00016561	eri-6
701	5.76085756325825	6.05336755418536	4.63654016464392	5.70021895608024	5.12854426755291	6.11065596154977	C41D11.1c.1	WBGene00016561	eri-6
702	4.1082724795423	4.26737230580183	3.3673292533841	4.0719042773215	3.63870392914272	4.33876740451425	C41D11.1b.2	WBGene00016561	eri-6
703	0.342646392359273	0.292510589235806	0.460239919505736	0.300590408777687	0.16361970056406	0.197246290107699	C41D11.1e.1	WBGene00016561	eri-6
704	0.911566599015063	0.71982274519775	0.949334684478029	0.778637805869913	0.423834164111721	0.567710205798599	C41D11.1f.1	WBGene00016561	eri-6
705	0.371580720561105	0.332543142661546	0.598463002294913	0.456856622983195	0.34756650325656	0.48365731063215	T01A4.9.1	WBGene00271778	T01A4.9
706	25.6939006332837	25.9991099073481	29.4675413545257	23.2259191637548	28.8080853165796	21.3047226213172	T01A4.1d.1	WBGene00020131	gcy-28
707	22.5696035686948	23.494722926315	27.6611824457895	20.7395252844762	26.7983487454328	18.9402502693567	T01A4.1c.1	WBGene00020131	gcy-28
708	22.7625462201788	23.372576227117	27.5604831163535	21.1758116309023	27.4609008085287	19.6492434899705	T01A4.1a.1	WBGene00020131	gcy-28
709	28.7360804829916	29.7165695060321	34.9541611918824	25.9870645080773	33.3035334094808	24.0991202705688	T01A4.1b.1	WBGene00020131	gcy-28
710	0	0.0272250115522503	0.0713936383071668	0	0.0537482591616086	0	Y119C1B.12.1	WBGene00044754	Y119C1B.12
711	0.284609948977117	0.222822666326848	0.476858913409018	0.21533938319721	0.21236636545955	0.069082390345193	Y119C1B.3.1	WBGene00022469	Y119C1B.3
712	0.284060453089447	0.216001875010324	0.479289920577308	0.21731166816881	0.196816610826921	0.0560210731481577	Y119C1B.3.2	WBGene00022469	Y119C1B.3
713	0.0863886788866494	0.077962533081444	3.94125335109337	0.133526731171907	0.0641314455905557	0.204446051385735	Y119C1B.1.1	WBGene00022467	Y119C1B.1
714	2.43031220176315	2.47648861560262	1.92788133418388	1.40991410716559	1.29677385677802	1.39933521602176	D1007.15a.1	WBGene00017010	D1007.15
715	2.44833924282019	2.49485817401506	1.9421815528715	1.4203722612572	1.30639278373764	1.40971490031643	D1007.15b.1	WBGene00017010	D1007.15
716	2.26414048034664	2.45704031939137	2.00151441857648	1.4748987562862	1.1352811847851	1.57458177279103	D1007.15c.1	WBGene00017010	D1007.15
717	5.73950587716442	6.81253348250292	11.9760859027521	6.41142595251907	4.99373620300799	3.842378834211	D1007.14.1	WBGene00004113	pqn-24
718	0.080087062565628	0.0702679069113947	0.5036641701357	0.0525155411983364	0.069362278582858	0.0473831870091122	D1007.13b.1	WBGene00017009	D1007.13
719	0.111387600615753	0.0586384864202314	0.666340624200224	0.0821702961057886	0.115765481271157	0.0659020238899073	D1007.13a.1	WBGene00017009	D1007.13
720	754.726344607438	851.069775744068	992.16342851676	874.278054118455	1020.99807775798	1352.79289249171	D1007.12.1	WBGene00004436	rpl-24.1
721	7.4206140611344	7.80280266471991	7.06923890003694	5.86568477225603	4.8540148362718	5.60643635304774	D1007.10b.1	WBGene00017007	D1007.10
722	9.81304870781817	9.93259171464599	9.11855413712092	7.69368308180985	5.91230850777694	7.3484679376764	D1007.10c.1	WBGene00017007	D1007.10
723	3.475824204789	3.79286346759712	3.55734658420828	2.74845242255719	2.45888429626616	2.63825620577359	D1007.10a.1	WBGene00017007	D1007.10
724	73.6115825752191	80.0275894455038	49.4148455580678	63.8192640010898	62.1480633220478	73.046365857826	D1007.16.1	WBGene00017011	eaf-1
725	22.5532454323758	23.4180731305295	14.6304403756306	21.1186966801175	19.6994369883698	24.221680611772	D1007.8.1	WBGene00017005	D1007.8
726	18.6495708788769	17.8980228589315	14.1261181787529	18.1699592798792	19.4460834972959	21.6499950148343	C44E4.5.1	WBGene00016654	C44E4.5
727	137.886442398384	140.158179848226	113.795488909306	153.137653605795	171.868419932805	196.060389308446	C44E4.4.1	WBGene00016653	ssb-1
728	4.35202920438598	5.04034640103956	3.02402124807806	4.60168625459466	4.9075391384225	4.89223494286553	B0041.3.1	WBGene00015008	lmd-2
729	57.3296951883484	60.6437132326376	35.1507900309749	50.6695087812124	44.3094676499505	53.4774002589173	B0041.8.1	WBGene00015011	B0041.8
730	33.2684261939819	32.6216909859637	29.3774011312603	35.6293756735197	37.9678765003885	38.0324214248679	B0041.2b.1	WBGene00015007	ain-2
731	33.8089432748613	33.1022575392628	29.8425408123957	36.1938445950746	38.5393425126802	38.6411229440547	B0041.2f.1	WBGene00015007	ain-2
732	33.2896500703417	32.6425022720791	29.3961426949804	35.6521057377453	37.9920984311703	38.0566845326349	B0041.2a.1	WBGene00015007	ain-2
733	33.7099902701544	33.0053728830503	29.7551967905058	36.0879113913817	38.4265444370334	38.5280269744623	B0041.2e.1	WBGene00015007	ain-2
734	41.6552819318734	40.8013869392127	37.5245852582821	45.1188429089926	48.0554645720898	47.9566564219794	B0041.2d.1	WBGene00015007	ain-2
735	33.937497852483	33.3244014808703	30.2001323197798	36.5531444280509	38.9110504152024	39.0044934687954	B0041.2c.1	WBGene00015007	ain-2
736	34.6045484246624	33.9470940132481	30.8098474092743	37.2840737066701	39.6897958569446	39.7971870250884	B0041.2g.1	WBGene00015007	ain-2
737	33.971720539393	33.3580059193384	30.2305862347241	36.5900047417599	38.9502884492345	39.0390741398145	B0041.2a.2	WBGene00015007	ain-2
738	0.0364217078232912	0.0575211372125288	0.754204136385162	0.0537363674228404	0.0378531947144255	0.0646462688615174	B0041.1.1	WBGene00015006	B0041.1
739	36.4630219993296	36.2248001873878	30.4340178434227	34.0571348911895	35.4514507962878	30.6252606690181	T04D1.3c.1	WBGene00006791	unc-57
740	37.4740910459186	37.2292636734098	31.2649379602618	35.0014920238656	36.4271453918979	31.4661168739263	T04D1.3a.1	WBGene00006791	unc-57
741	37.2106527960352	36.9675465298357	31.0451492927029	34.755435840921	36.171067041164	31.2449139433539	T04D1.3d.1	WBGene00006791	unc-57
742	41.0195653597668	38.6293838671376	30.5287515106879	36.962273390033	40.2209181689253	34.1276509928521	T04D1.3b.1	WBGene00006791	unc-57
743	0.362298616368317	0.441683986300195	0.140394193766049	0.384488783773534	0.208086835748574	0.304606202201435	T04D1.2.1	WBGene00020212	T04D1.2
744	16.9525024372846	17.3834091338452	13.5169753725945	15.1852379494445	14.7014664837229	14.8159759601557	W09C3.4.1	WBGene00021112	W09C3.4
745	0.0893739663294727	0.115010397928958	0.155368699158905	0.0781403314588713	0.134169594565512	0.0352518307341275	W09C3.3.1	WBGene00021111	W09C3.3
746	0.15284854084495	0.0847000359403343	4.60515409169488	0.0949523421666891	0.158855965966532	0.104710993513964	W09C3.2.1	WBGene00021110	W09C3.2
747	3.30821173828787	3.72940773632672	11.9864426899402	3.08138610396707	3.04752629446321	3.75641536172472	W09C3.1.1	WBGene00021109	W09C3.1
748	0.134444117624239	0.121330758879161	6.41647454766437	0.13223869196446	0.0998058510155271	0.0909066503175892	C10H11.7.1	WBGene00015696	C10H11.7
749	2.69117000115339	3.09400765672777	5.65958186302841	0.730213506564129	0.533669276491725	0.322104247267191	C10H11.6a.1	WBGene00015695	ugt-26
750	3.26698358667999	3.75674280390938	6.88635953214106	0.888495451276202	0.633701119831668	0.383016583080378	C10H11.6b.1	WBGene00015695	ugt-26
751	0.0150362745953927	0.0237469263759716	0.0622728651313614	0.00739480952997343	0.0156272471571197	0.0177923022333356	C10H11.5.1	WBGene00015694	ugt-27
752	1.86704311706846	2.00202749310873	1.33152840995027	3.42210376775059	2.19103197641145	1.96468983505007	C10H11.4.1	WBGene00015693	ugt-28
753	3.36799869741355	5.70554239088322	6.75573054535528	1.20334933634441	0.964846008889623	0.400235695088013	C10H11.3.1	WBGene00015692	ugt-25
754	26.9058422491653	24.3171034844139	19.4375013875111	16.8748869899656	13.657842552201	12.6192476303524	C10H11.1.1	WBGene00015691	viln-1
755	27.3450542625753	24.6675700720608	19.7324110435849	17.1574185969033	13.8745632807419	12.8426513432547	C10H11.1.2	WBGene00015691	viln-1
756	27.1995801704291	24.5944725294727	19.6761855321795	17.1335587453081	13.8636474272152	12.8202125917001	C10H11.1.3	WBGene00015691	viln-1
757	79.355061865041	85.3383828641359	57.5434195273546	81.3569709607086	76.9373394559393	94.6717865714485	M04F3.1.1	WBGene00019767	rpa-2
758	34.6479376416856	37.9998650668871	27.9681881933949	34.7895628285958	36.7599121117974	47.0202976463686	F54D7.6.1	WBGene00023067	rpl-41.1
759	509.083900789941	493.909353328037	418.93429990454	500.774837537656	557.471569198288	827.257985222052	F54D7.7.1	WBGene00023068	rpl-41.2
760	0.100519198808099	0.113974999818741	0.170790218241611	0.114081090709978	0.104469917321884	0.0914950428762791	F54D7.3a.1	WBGene00018798	gnrr-1
761	0.0992980576461085	0.112590393043449	0.168715401012333	0.112695195106724	0.103200781497641	0.090383530207066	F54D7.3b.1	WBGene00018798	gnrr-1
762	28.6530179120547	29.0734920672696	29.5822104185685	22.3078167066701	19.0267723863189	20.0227233695538	F54D7.2.1	WBGene00018797	ept-1
763	0.255809853662516	0.224446026715554	0.36099395700783	0.192903714412519	0.354485306676134	0.343057430570374	F57C9.6.1	WBGene00019012	F57C9.6
764	43.551529281659	43.7435722549113	27.4818562050059	40.0324770904426	37.8306961460897	42.2148048530955	F57C9.5.1	WBGene00002034	htp-3
765	35.6563838787001	35.1693436832144	22.1916424311406	36.4428260061785	34.6082595093126	41.3228351479073	F57C9.4a.1	WBGene00019011	F57C9.4
766	54.2300060168899	53.4976850359262	31.3853009728149	55.6131807608297	52.4732938771803	63.0446291968466	F57C9.4c.1	WBGene00019011	F57C9.4
767	38.2874180096266	37.8282951055416	23.8464399734898	39.2075382800536	37.228901184781	44.482715808829	F57C9.4b.1	WBGene00019011	F57C9.4
768	9.55705613283161	8.56183626457926	8.33276485841964	11.5029765043251	11.8930753245913	10.1679885806981	F57C9.3b.1	WBGene00019010	glo-2
769	9.10028506765951	7.73174313371231	7.5022114983484	10.575317108815	11.1377458800916	9.60415391980283	F57C9.3a.1	WBGene00019010	glo-2
770	2.53727153968981	2.36318289520118	1.85613739566189	2.28767921724612	2.71306137855169	2.47307550712524	F57C9.2.1	WBGene00019009	clec-90
771	15.6885409409435	16.0255274325604	16.2380386147347	14.2632288984352	18.9478802779357	14.8030436161985	F57C9.1b.1	WBGene00019008	pdxk-1
772	14.0425410725245	14.3908924985358	14.5282538601363	12.7812695585499	17.0287188283079	13.3260441208393	F57C9.1c.1	WBGene00019008	pdxk-1
773	13.8792791318974	14.2127558982002	14.3484169423274	12.623057556941	16.828907850651	13.1735873272342	F57C9.1a.1	WBGene00019008	pdxk-1
774	0.833331459265059	0.877392011095264	1.77552874398693	1.34177458672123	1.63725466369208	1.56015878295889	F25F8.1.1	WBGene00017795	F25F8.1
775	6.70885721934477	6.94369528509248	6.19857991947547	5.76318600993584	5.70728490629758	6.98508306439558	F21F3.4.1	WBGene00017674	F21F3.4
776	0.0527664318287964	0.0555563398283553	2.76808019902964	0.103801699144238	0.0658083809169518	0.0499504739377566	F21F3.3.1	WBGene00017673	icmt-1
777	0.0917664258564488	0.0614844185474703	2.12675266962788	0.0820555331224006	0.0953731330514297	0.128329464816345	F21F3.2.1	WBGene00017672	F21F3.2
778	16.9741260007299	15.6362557064707	34.4420333513996	21.7137368674952	24.8097402103531	22.7850566390399	F21F3.1.1	WBGene00017671	pgal-1
779	8.30036531017031	7.99054089058546	5.28312923473034	7.97345337569385	9.00283340956943	8.98032757685505	F21F3.7.1	WBGene00017676	F21F3.7
780	23.4124160474889	23.2333249453269	12.5824289876895	15.581608665428	15.2995286610925	14.9357370723652	F28B3.5b.1	WBGene00017886	mfsd-13.1
781	27.834784944131	27.621011720283	14.9537220599738	18.52726747845	18.1986719315828	17.7659446285808	F28B3.5a.1	WBGene00017886	mfsd-13.1
782	15.1120218991455	15.2028529931767	12.273064520153	12.4694681536007	11.6180118651291	11.8434285595369	F28B3.9.1	WBGene00017888	acl-11
783	15.4093742807027	15.5153732841702	13.0323197845107	12.9389487444353	11.9691133538295	12.3413955084584	F28B3.9.2	WBGene00017888	acl-11
784	12.9061550460835	11.3708046318653	10.7459829952378	15.6325702435875	14.8355571397847	9.70468187542821	F28B3.4b.1	WBGene00017885	dip-2
785	12.910902574149	11.3749873814081	10.7519580892768	15.6404818663262	14.8387308139457	9.70825174185287	F28B3.4g.1	WBGene00017885	dip-2
786	12.2805670466916	10.6892366009266	10.3174154257959	15.6624060419066	14.8475346565773	9.36423586017541	F28B3.4i.1	WBGene00017885	dip-2
787	12.2954165836283	10.7021619172518	10.3298911397327	15.6813448642064	14.8654881446747	9.37555899906317	F28B3.4j.1	WBGene00017885	dip-2
788	9.24028552349297	8.18397285280503	8.21178451281454	11.6222157287107	11.2400597098682	7.04770893976423	F28B3.4f.1	WBGene00017885	dip-2
789	9.95268437525212	8.77139730168882	8.87935612585356	12.5428534090715	12.1662426238826	7.64247650131587	F28B3.4c.1	WBGene00017885	dip-2
790	11.1486810519971	9.93030214945428	9.89347713477098	14.145938957425	13.6118699085011	8.64225940733943	F28B3.4d.1	WBGene00017885	dip-2
791	11.1316601648948	9.9151413828139	9.87837258952706	14.1243421040549	13.5910884277248	8.62906511816792	F28B3.4e.1	WBGene00017885	dip-2
792	0.412818081229436	0.434644921272768	0.444227082800149	0.41229306467115	0.356435823913825	0.32315115223209	W03G9.3.1	WBGene00021015	enu-3.3
793	21.6031045448192	20.6157198588744	18.3825397596824	22.1260308965539	21.2259174575498	26.335645908393	W03G9.2.1	WBGene00021014	pid-4
794	0.0235163782796053	0.0123798773003343	0.021642953345086	0.0231306148486767	0.0122203227030823	0.0139133702011665	W03G9.9.1	WBGene00044432	W03G9.9
795	0.0383509475635297	0.0201893344095339	0.0352957312979252	0.0188609186888086	0.0199291298014953	0	W03G9.9.2	WBGene00044432	W03G9.9
796	7.44839651112308	7.03844132855482	5.2599478806686	5.58598356208276	5.7200818969671	5.10873001386457	W03G9.1.1	WBGene00004900	snf-1
797	0.0601829731286625	0.0316825071464475	0.0553885153617314	0.0295978648441506	0.0312741759857219	0.0356070129077711	W03G9.10.1	WBGene00195069	W03G9.10
798	29.3016247929906	30.2444163836571	23.0966907938807	27.8741020081528	28.3907961117833	33.9721124415953	F54C1.3b.1	WBGene00003221	mes-3
799	32.0715107941237	33.0799764128953	25.291255275956	30.4294052978248	30.8415670871031	37.0739121590035	F54C1.3a.2	WBGene00003221	mes-3
800	28.8096875496834	29.7447291012498	22.6513125448819	27.3547600351866	27.9535537003346	33.4427862724883	F54C1.3a.1	WBGene00003221	mes-3
801	27.4784539292691	26.205756063575	17.9567032978194	28.9137883499436	30.3122064280744	38.2329586670769	F54C1.2.1	WBGene00001050	dom-3
802	0.144883706534107	0.110941171661651	3.66083277881997	0.0906862915125627	0.150578088786822	0.233781435353668	F54C1.9.1	WBGene00006058	sst-20
803	0.349099994946177	0.24296199016763	1.11089774198016	0.168776730039973	0.18448510945515	0.0420088681259588	F54C1.1.1	WBGene00018789	F54C1.1
804	0.106663572911067	0.145994124448942	3.11187020971363	0.125896632247798	0.121941362972899	0.113592729570952	C46H11.6.1	WBGene00016730	C46H11.6
805	6.95023097991503	7.72234335311845	16.4559611349993	18.3431072837376	8.27271869828636	4.46277797601908	C46H11.4c.1	WBGene00002979	lfe-2
806	8.25763183406942	9.31210026714549	19.836609676849	22.2555796309487	9.9501040444566	5.4559938725697	C46H11.4e.1	WBGene00002979	lfe-2
807	7.18683006004768	8.02497890320634	17.0832745686392	19.1336130072217	8.62113511492574	4.65835788731872	C46H11.4f.1	WBGene00002979	lfe-2
808	7.2689249687542	8.0747367596452	17.3742147939614	19.6668154737712	8.75897556707695	4.75354668968154	C46H11.4f.2	WBGene00002979	lfe-2
809	7.02357651085202	7.74533407585906	16.9864650242289	19.818063789396	8.62551938247179	4.63542137566895	C46H11.4b.1	WBGene00002979	lfe-2
810	5.36089001310229	5.88199139526133	13.0824036532574	16.4238510077067	7.00847340588863	4.09990281170168	C46H11.4a.1	WBGene00002979	lfe-2
811	0.0398210672201317	0.0838530355809309	0.146594937324049	0.0587517617156389	0.0206930797772193	0.0235599735406419	C46H11.3.1	WBGene00016729	C46H11.3
812	2.47135132089853	2.27101971365021	8.32633525590543	1.62340394214265	0.962046691397037	1.14699871184704	C46H11.2.1	WBGene00016728	C46H11.2
813	0	0	0	0	0	0	C46H11.1.1	WBGene00016727	C46H11.1
814	2.08332668875663	2.18916009472358	2.07965526430358	2.20646849697593	2.0671768675492	1.87315134638265	C30F8.4a.1	WBGene00002213	kin-32
815	2.02837189147749	2.14948520094448	2.04053041203542	2.13760544279612	2.0213967676534	1.83388548177433	C30F8.4b.1	WBGene00002213	kin-32
816	2.06926533366117	2.20220093444869	2.08128614719329	2.18038711642027	2.08092025593586	1.87210564161329	C30F8.4b.2	WBGene00002213	kin-32
817	0.0882733017195038	0.0516336425990954	0.333990928632378	0.0771780121059295	0.101936353582361	0.0812412880711789	C30F8.3.1	WBGene00016259	C30F8.3
818	0.103207949598614	0.217329681851225	0.474929602561714	0.25378730762695	0.348609119357042	0.457969248090231	Y110A7A.20.1	WBGene00022465	ift-20
819	25.9939474622619	27.2727218330813	19.5420124103802	27.8257529428465	26.8942632935195	31.1114438872189	Y110A7A.11.1	WBGene00022460	use-1
820	30.2163845617212	27.4890308503268	19.3045077348239	32.3947975174049	33.3357952955935	36.8427891879738	Y110A7A.10.1	WBGene00000001	aap-1
821	21.2567188408974	20.2952770863677	15.8092136568724	12.3116172470368	10.9159981394897	9.58807428590806	Y110A7A.9b.1	WBGene00022459	Y110A7A.9
822	20.9787264716278	20.0298583166859	15.6024629916518	12.1506076540859	10.7732402562786	9.46268280345853	Y110A7A.9b.2	WBGene00022459	Y110A7A.9
823	21.3488247102173	20.3832170056525	15.877715356407	12.3649637779741	10.9632974195741	9.62961964028835	Y110A7A.9a.1	WBGene00022459	Y110A7A.9
824	22.0410957148046	21.0417780438232	16.4333540088721	12.7633791676725	11.2893211467839	9.9184673885337	Y110A7A.9b.3	WBGene00022459	Y110A7A.9
825	83.4688057697817	85.3726770250091	56.2197034263652	95.946650266469	95.8266523363646	111.590194379672	Y110A7A.8.1	WBGene00022458	prp-31
826	5.08713129169392	5.92725039600829	8.32085290058301	7.57666513345978	9.19599630059271	10.1276980104071	Y110A7A.7.1	WBGene00022457	Y110A7A.7
827	60.5060413544402	63.9150657279426	52.9195491813083	62.1833472843957	61.8800119910557	73.347429821264	Y110A7A.6a.1	WBGene00022456	pfkb-1.1
828	65.5881301724052	69.2927804486772	57.4265732508958	67.4375172830834	67.1183072941439	79.5124462672876	Y110A7A.6b.1	WBGene00022456	pfkb-1.1
829	61.4526808541185	64.9150406806613	53.7403279036369	63.1485689157401	62.8400539988255	74.4949776150778	Y110A7A.6a.2	WBGene00022456	pfkb-1.1
830	13.0058744961187	11.6254753167961	8.53109541896178	11.6467444645836	11.4305653333706	10.4260214859314	Y110A7A.5.1	WBGene00003475	mtm-1
831	35.5961021017131	38.0626218624381	18.5088525658172	36.2293051431384	33.0047611238592	37.6047283386354	Y110A7A.4.1	WBGene00022455	tyms-1
832	1.999630206254	1.94281033207511	2.07713749654537	1.80051552827004	2.13934609389098	2.03558171391146	Y110A7A.3.1	WBGene00006797	unc-63
833	0.0452512127501497	0.047643770216438	0.187408300556313	0.0333816827929766	0.0352722950748056	0.0669317430131871	Y110A7A.2.1	WBGene00022454	trf-2
834	34.6551518746435	33.7382641177976	21.0346303045946	28.4044474251486	26.6807149788949	30.793392370617	Y110A7A.1b.1	WBGene00001833	hcp-6
835	34.7403963352623	33.8212532253721	21.0863711170752	28.4743164538198	26.7463439845194	30.869137706628	Y110A7A.1a.1	WBGene00001833	hcp-6
836	33.9333816500845	33.0197796361147	22.8059705997972	32.1453241710145	32.6595324766719	32.5526250574803	F56A3.3a.2	WBGene00003792	npp-6
837	33.121728855414	32.214725533917	22.2446084272792	31.4031178335275	31.9294350862555	31.7889561382647	F56A3.3b.1	WBGene00003792	npp-6
838	33.2679155527582	32.3569090640162	22.3427876574122	31.5417192363236	32.0703594529666	31.9292604843983	F56A3.3a.1	WBGene00003792	npp-6
839	26.2434218213347	26.5652053899252	16.8768961457099	20.0447187029827	19.3975886483093	20.2536579261148	F56A3.2.1	WBGene00018909	slx-1
840	0.0941478822192256	0.0550698569927305	0.0288825401908153	0.174917679363548	0.184824355278141	0.16091750754554	F56A3.5.1	WBGene00000272	bro-1
841	7.90487476149936	7.58831135522964	5.84933282939194	6.61105204323379	6.80046439718524	7.1334627901146	F56A3.1.1	WBGene00018908	fncm-1
842	0.0812329463054111	0.160364921425495	0.121487517119378	0.0449439741131109	0.073872447993473	0.0540687875560842	C32E12.2.1	WBGene00016328	pde-5
843	0.194631058884913	0.141325340866738	5.31200756033774	0.198039646232491	0.181355081193607	0.198539102870578	C32E12.1.1	WBGene00016327	C32E12.1
844	37.4145832659637	40.6165973967958	37.1677596496461	36.5975838924877	35.5563037815269	44.4557598030663	B0261.4a.1	WBGene00015092	mrpl-47
845	52.9968857749956	57.5765083021139	52.642444658878	51.7845789131084	50.3499821307456	62.927929327908	B0261.4b.1	WBGene00015092	mrpl-47
846	32.2369216723536	30.2928886951485	24.0121993569489	26.015499720439	24.9158218046547	23.3194196051919	B0261.2a.1	WBGene00002583	let-363
847	32.357365251796	30.4084222710761	24.0956925788922	26.110820542106	25.0023352487398	23.3900472660741	B0261.2b.1	WBGene00002583	let-363
848	26.0920774291115	24.4208353623685	18.9067152740509	20.5563841602464	20.1034297575934	19.3519354857893	B0261.1.1	WBGene00015091	B0261.1
849	0.204404717669878	0.239124626181362	0.250827839527841	0.134034437374081	0.11802136755068	0.161246967198309	B0261.9.1	WBGene00195057	B0261.9
850	0	0	0	0.0575997663878812	0.0608619993447626	0	F48C1.3.1	WBGene00018596	F48C1.3
851	2.38525520093742	2.00487543125548	1.64181410509736	1.95182027176116	1.89570831516137	2.21764180474834	F48C1.2.1	WBGene00018595	fbxa-145
852	0.98793187824129	0.840577424117663	2.05331328140795	1.16893953733892	0.79564481291719	0.457251851444865	F48C1.1b.1	WBGene00018594	aman-3
853	0.986727450471414	0.83955264213154	2.0508100040152	1.16751443579996	0.794674810097419	0.456694397191351	F48C1.1a.1	WBGene00018594	aman-3
854	0.100108828207035	0.122968837094941	2.05765240238365	0.0984666397468808	0.069362278582858	0.0394859891742601	F55A12.6.1	WBGene00018865	F55A12.6
855	0.0858212655606287	0.0542153247290502	0.15796868246126	0.0506480704445163	0.0356777237538264	0.0203103220177947	F55A12.18.1	WBGene00304996	F55A12.18
856	24.5838962467312	25.0905948824692	15.9332275628262	21.9796093718076	21.8843134498545	23.1177870936254	F55A12.5.1	WBGene00018864	F55A12.5
857	2.89728030604945	2.78929740449857	8.4468636020398	0.819792023939147	0.319677146060032	0.293521265041219	F55A12.4a.1	WBGene00000966	dhs-2
858	3.04391403881635	2.93046603404562	8.85517847840952	0.861282370700465	0.335856268635496	0.308376617024108	F55A12.4c.1	WBGene00000966	dhs-2
859	2.3172711433184	2.6056028005374	6.99845887224981	0.774505333351171	0.350730165715581	0.292835829318713	F55A12.4b.1	WBGene00000966	dhs-2
860	19.8838363525788	19.8167150953876	18.1019401258119	15.946314436016	16.0521053571767	14.6148318576035	F55A12.3.3	WBGene00004087	ppk-1
861	22.1030347228919	22.0237531687563	20.1179993398239	17.7222961222233	17.8398692479368	16.2425229350778	F55A12.3.2	WBGene00004087	ppk-1
862	23.4551554487617	23.3710239618512	21.3441130654397	18.8064315903743	18.9260302681534	17.2361354492087	F55A12.3.1	WBGene00004087	ppk-1
863	8.69526975368319	8.63885485358619	5.93662003202143	8.48918544012147	7.2939754203935	9.18991624501063	F55A12.2c.1	WBGene00018863	F55A12.2
864	5.52496935373451	5.49105826450844	3.77986946169786	5.39426134169508	4.62418344816988	5.82410259967845	F55A12.2b.2	WBGene00018863	F55A12.2
865	15.8288742200024	13.7309345763774	11.0862421351312	14.0025032088939	11.795055473015	13.7825845212755	F55A12.2d.1	WBGene00018863	F55A12.2
866	8.14137491598648	8.10127153666122	5.5695700403955	7.94841831906216	6.8418979647631	8.60451207571268	F55A12.2a.1	WBGene00018863	F55A12.2
867	7.95634366789588	7.91715172900983	5.44298890311378	7.76777244817439	6.68640028374576	8.40895498308285	F55A12.2b.1	WBGene00018863	F55A12.2
868	5.76718904567425	5.94517317028804	4.04091595525291	5.7714093930922	4.97051605077698	6.32493150056593	F55A12.2b.3	WBGene00018863	F55A12.2
869	0.172453440717106	0.115545521469787	5.12216562500369	0.123363279192943	0.179231399645206	0.259716243755107	C24A11.1.1	WBGene00016040	C24A11.1
870	2.07638421933544	2.1861684276457	0.732974686620246	3.72094490865713	1.92150026502751	2.08674051359971	F27C1.4.1	WBGene00017854	F27C1.4
871	0.0654951763489009	0.0827497061653924	2.92948764553815	0.115957424438761	0.108910946195891	0.108499878147693	F27C1.3.1	WBGene00017853	F27C1.3
872	56.5533240232326	59.0988394492022	48.734293698774	59.0031646029802	64.4007141420138	71.0218141914456	F27C1.2b.1	WBGene00017852	F27C1.2
873	57.5163891437796	60.1052529875992	49.5642059850351	60.007948863012	65.4856687368009	72.2178942967641	F27C1.2a.1	WBGene00017852	F27C1.2
874	1.16516799825722	0.95885758175504	62.0974182375471	0.922112852039175	0.862984941381791	0.966698465905261	F27C1.1.1	WBGene00017851	F27C1.1
875	0.366598217236703	0.369199489549129	7.73070700164516	0.32139055775066	0.422420441082662	0.367780774416958	C09D4.3.1	WBGene00015634	C09D4.3
876	7.64824193238834	8.21668604089231	16.0617061763741	8.99157396691517	7.70592296921232	8.8196248776055	C09D4.2.1	WBGene00015633	C09D4.2
877	1.31173309353652	1.7991185589514	3.09440512420453	1.45334606179199	1.67668791127153	0.880153828527135	C09D4.1a.1	WBGene00015632	C09D4.1
878	1.46385382961592	2.03713288358575	3.4149513236516	1.64016638993046	1.86535380836734	1.0091752118634	C09D4.1b.2	WBGene00015632	C09D4.1
879	1.44179726141856	1.99512395002905	3.34171464269477	1.63810330694835	1.8348543644825	0.988822534809206	C09D4.1b.1	WBGene00015632	C09D4.1
880	1.3885619810453	1.88761860380811	3.1328466865598	1.59053322545526	1.75977441558108	0.956726733283544	C09D4.1b.3	WBGene00015632	C09D4.1
881	24.3874257968483	24.3050319653241	17.1471551745698	18.1040863528724	18.1409650140832	16.4518655547952	F59A3.2.1	WBGene00019075	F59A3.2
882	27.8747470540922	29.314290095459	20.691056548735	28.3139734480636	30.9212123973489	37.2209064274228	F59A3.12.1	WBGene00185086	F59A3.12
883	0.036871358537159	0.0388208498059865	0.610812238850205	0.0181332597887774	0.0191602590529808	0.0218147903154091	F59A3.13.1	WBGene00194697	F59A3.13
884	6.25085485442724	7.2884110689533	6.5012248867958	5.1235963574562	5.10441876728855	4.76783420786007	F59A3.1.1	WBGene00019074	cpd-1
885	3.19957882333126	2.74275578157227	5.37320463575514	2.93005194395079	2.90170277224938	1.84587376072653	M01A10.2f.1	WBGene00006594	tom-1
886	3.3403538847594	2.87751901459727	5.58953751871057	3.09738570915697	3.01401492433825	1.89366132017055	M01A10.2g.1	WBGene00006594	tom-1
887	3.16133812848621	2.71265671589135	5.27542206384072	2.91864495745232	2.83782335994252	1.79949356061554	M01A10.2h.1	WBGene00006594	tom-1
888	3.26234848374189	2.79656344142524	5.47861670682017	2.9875339988282	2.95862867021399	1.88208629853833	M01A10.2a.1	WBGene00006594	tom-1
889	3.25808731801078	2.79619644511647	5.47433288674839	2.98670136621299	2.95476421270326	1.87962798310137	M01A10.2e.1	WBGene00006594	tom-1
890	3.34167236067029	2.87410285171901	5.59360061405658	3.09351102027143	2.97215891067704	1.87954565985057	M01A10.2i.1	WBGene00006594	tom-1
891	2.39180851034657	2.22357889879146	4.46107596808808	2.08978577348492	2.28747782840827	1.46026673063403	M01A10.2b.1	WBGene00006594	tom-1
892	22.2118136281548	20.1417700630694	10.759716999527	18.7307596756789	20.6326935100216	22.7766872916096	M01A10.1.1	WBGene00019692	fubl-4
893	16.7951688029057	15.4361902255246	9.39547121401825	10.833487067894	11.2728420223743	11.8815800853833	M01E11.3.1	WBGene00019712	rmh-1
894	43.6164448374049	42.4180227700156	27.2587450932028	40.3573988055408	38.7707528519525	41.9609038021552	M01E11.2.1	WBGene00019711	ctnb-1
895	15.5684624386052	15.2901509795172	11.3673192925004	13.1444619431599	12.8484150707141	13.9895662097258	M01E11.1.2	WBGene00019710	M01E11.1
896	15.0854991877725	14.8158214783278	11.0146834750323	12.7366957879889	12.4498328513672	13.5555833163584	M01E11.1.1	WBGene00019710	M01E11.1
897	480.416952513025	477.390012064018	242.425396352204	485.948547792795	616.359039132854	652.800026507708	F46F11.2.1	WBGene00000473	cey-2
898	2.15515116548515	2.17695380835109	3.21179842076729	1.51721582452474	1.61451501558524	1.92881102063497	F46F11.7.1	WBGene00018510	F46F11.7
899	22.1766289425667	21.9644399622606	25.1161509589598	20.0140994824756	19.1005533754915	19.4013139908992	F46F11.1b.1	WBGene00018508	F46F11.1
900	22.7835886792376	22.5201792927149	25.7291260610411	20.6060637947102	19.6402739639923	20.0431997124262	F46F11.1a.1	WBGene00018508	F46F11.1
901	0.119634107528293	0.10796528186386	0.660620962189921	0.100861393503243	0.142098401903652	0.0808926130150794	M01A12.4.1	WBGene00044616	M01A12.4
902	0.609912017356068	0.739879725714096	1.03722833012299	0.391243696219571	0.234261280496822	0.1725813822067	M01A12.1.1	WBGene00000630	col-53
903	0.178424333776558	0.106737570749658	0.115693560515416	0.131623091419965	0.248654115449275	0.211128072461964	F55F8.1.2	WBGene00004224	ptr-10
904	0.182808458056832	0.111903517234338	0.121292964156019	0.133811841629925	0.256270169483001	0.21631577129842	F55F8.1.1	WBGene00004224	ptr-10
905	38.2438778394654	36.7899575108355	28.3149125516314	36.3148173368017	40.1167210689987	42.9215289256196	T19B4.5.1	WBGene00020558	T19B4.5
906	16.2929859541525	17.5678014685401	14.9950103143086	13.1570846658966	11.9786701245593	13.8041535111366	T19B4.4.1	WBGene00001039	dnj-21
907	25.8746021252271	27.9701563889818	26.7920655999775	24.3591779168037	22.9230189678237	30.6602395391915	T19B4.3.1	WBGene00020557	T19B4.3
908	46.3735400536682	43.8426760117755	34.0198356396315	39.516739997278	40.932282692718	41.7530399484133	T19B4.2.1	WBGene00003793	npp-7
909	4.94268512386289	6.00512210679886	6.77100989345282	3.03482018892217	3.36236602197545	2.74354355874476	T19B4.1.1	WBGene00020556	pamn-1
910	1.11723683893473	1.16316514873235	1.53373229880569	0.577081045064791	0.661659604161871	0.494833300069908	C04F1.3.1	WBGene00002989	lim-7
911	0.0209952902742346	0.0221053696610539	0.289840605429799	0.0206508828525971	0.0218204707668393	0.0248435573363535	F56H1.10.1	WBGene00206363	F56H1.10
912	26.8320507802484	28.271646909082	23.2321901918786	26.4407346573956	25.8224865848392	30.1050634469449	F56H1.6.1	WBGene00044305	rad-8
913	0.287530950254166	0.240527995237092	0.268249885311069	0.197582581437361	0.241521603730156	0.16778616171377	F56H1.1.1	WBGene00000493	che-14
914	0.0647246448624432	0.0486762977443485	0.0680781442681343	0.118231099427756	0.0576587362213541	0.0328234925488819	T22E7.2.1	WBGene00020694	dhhc-11
915	2.72008520703669	2.8639036767641	6.43608157520778	1.6721655257528	0.840457394028599	0.380584187964215	T22E7.1a.1	WBGene00020693	lron-8
916	2.08955070042034	2.20003105720287	4.93398154774406	1.28022095611227	0.643459724521307	0.291377764636914	T22E7.1b.1	WBGene00020693	lron-8
917	107.337755586445	102.074387257341	71.6615909012285	103.300098684337	111.713989856116	118.973790260252	B0414.3.1	WBGene00001856	hil-5
918	0.235133920728397	0.223608094882483	0.279228452045808	0.343184893831033	0.346855432456247	0.224380700387066	B0414.2.2	WBGene00004393	rnt-1
919	0.248048174914417	0.235889316436644	0.294564509023542	0.362033628790273	0.357589724214506	0.236704355733174	B0414.2.3	WBGene00004393	rnt-1
920	0.30975765339774	0.304393041866819	0.370605178628214	0.467170447522798	0.461436005403853	0.268791400809397	B0414.2.1	WBGene00004393	rnt-1
921	0.0506200007035573	0.0319778525520499	0.0465873741495919	0.0697054800016054	0.0420876198858698	0.0359389426891147	B0414.1.1	WBGene00015175	srz-4
922	34.2225843636777	33.8685410120118	19.4620168346306	31.2709221299537	30.180358032778	31.9477638095746	C32F10.2.1	WBGene00003020	lin-35
923	50.6380578804777	49.9450086189463	53.1329199079621	50.443080620942	50.0727051312493	48.8665317638825	C32F10.1a.1	WBGene00016331	obr-4
924	33.3166285594868	31.5964929583009	34.2999251731394	32.7994041298612	33.4495119989864	31.9264080348748	C32F10.1b.1	WBGene00016331	obr-4
925	0.0757694725118785	0.0531837434974192	0.255688844169853	0.347790555610547	0.209993198584889	0.298858015314696	F33D11.16a.1	WBGene00269382	F33D11.16
926	0.199105336100659	0.104816294476164	0.274865507482592	0.48959801429699	0.103465398886096	0.235599735406419	F33D11.16b.1	WBGene00269382	F33D11.16
927	0.0197786757715886	0.0208244293661252	0.0546090412217071	0.0194542257336553	0.020556039513794	0.0234039472258032	F33D11.4a.1	WBGene00000436	ceh-12
928	0.0553070378057385	0	0.0509010199041837	0.0543997793663323	0	0	F33D11.4b.1	WBGene00000436	ceh-12
929	0.255263251411101	0.268759729426061	0.481601957554969	0.100430361907075	0.119383152560881	0.0453076414243113	F33D11.3.1	WBGene00000631	col-54
930	0.0862204342376549	0.0605194322556839	3.27105383403502	0.075383174615094	0.0497828703541763	0.0906879494748043	F33D11.2.1	WBGene00018001	F33D11.2
931	0.0912706973636296	0.0640642886441747	3.45331876973036	0.0797986576782871	0.0526988449334957	0.0959998921859771	F33D11.2.2	WBGene00018001	F33D11.2
932	0.0472186567827649	0	0.391112975074044	0.0232220402038098	0	0.0279367275185477	F33D11.1.1	WBGene00018000	F33D11.1
933	34.7655942829257	32.3852155937052	21.7026867087764	28.6344320131228	28.9873430294874	29.3966418828091	C34G6.5.1	WBGene00016421	cdc-7
934	5.90430521174576	8.26749850090087	15.8133479761119	3.3467622187679	3.28882809715748	1.80943312639224	C34G6.4a.1	WBGene00003996	pgp-2
935	6.27250889211481	8.79260820278073	16.8437243906834	3.55439853710136	3.50362399312055	1.92548742891907	C34G6.4b.1	WBGene00003996	pgp-2
936	5.68491476846166	7.96613518581714	15.2035975461856	3.2204267446993	3.16774691579229	1.74945451181492	C34G6.4d.1	WBGene00003996	pgp-2
937	5.6788544855913	7.96051024807172	15.1986701153456	3.21551395371736	3.17360904286292	1.74942204639048	C34G6.4c.1	WBGene00003996	pgp-2
938	0.330008844365732	0.555931727608382	16.0566001792778	0.367874751073982	0.342979222826839	0.468596158819396	C34G6.3.1	WBGene00016420	C34G6.3
939	0.367202464120067	0.61858796740031	17.5508385515524	0.409336044740107	0.381634668022487	0.492442069906859	C34G6.3.2	WBGene00016420	C34G6.3
940	11.2259900328855	11.7073792352484	27.3394889480775	6.84564051582646	1.87160339386315	1.00842689294977	C34G6.2.1	WBGene00016419	tyr-4
941	34.645370008992	32.0863969629212	24.4642283590958	34.5216541637942	37.5960966079711	29.0237511882537	C34G6.1.1	WBGene00016418	hpo-27
942	0.216458057003796	0.23473988036336	0.174312244281405	0.245907899190299	0.195720015287343	0.199783794474006	B0207.5b.1	WBGene00015028	B0207.5
943	0.214390591215066	0.23484626116657	0.173394718759978	0.246019341182137	0.1946833754079	0.198593087943415	B0207.5a.1	WBGene00015028	B0207.5
944	50.5035449504693	49.7098537127761	37.3687850307148	46.0444117425502	41.719750764953	48.9596427481853	B0207.4.2	WBGene00000099	air-2
945	54.0807335574127	53.1509101881467	39.7862878456817	49.0302471871519	44.3821899898094	52.018387623187	B0207.4.1	WBGene00000099	air-2
946	0.183118776267759	0.266248689618284	0.369162433407277	0.0686151961642498	0.0815639640853899	0.175410021981421	B0207.3.1	WBGene00001676	gpa-14
947	0.597316008301976	0.614922260926827	1.31935443591644	0.652797352395987	0.551815460725848	0.455492821785743	B0207.2.2	WBGene00015027	B0207.2
948	0.659612769904022	0.679055257465207	1.45695581880343	0.72088051184833	0.609366766445722	0.502998208106955	B0207.2.1	WBGene00015027	B0207.2
949	0.00611064970129899	0.0193012102360199	0.860448545162897	0.0300520520284598	0.0381049039375905	0.050614776915957	B0207.1.1	WBGene00015026	B0207.1
950	0.00641585400968825	0.0202652341629532	0.897520024432954	0.0252424325308867	0.0400081026842049	0.0531427974600945	B0207.1.2	WBGene00015026	B0207.1
951	43.2510779508125	43.8181086735435	31.560581824313	32.6723699774445	30.8993410323334	28.1907580757079	C06A5.3b.1	WBGene00015501	C06A5.3
952	43.551316825905	44.1222837433946	31.7796680074358	32.8946423674371	31.1138370364144	28.3864517299165	C06A5.3a.1	WBGene00015501	C06A5.3
953	0.0649256530763017	0.0410150717515423	0.0119506742383736	0.0383163663362862	0.01349548681123	0.0460956004056037	C06A5.11a.1	WBGene00004803	sir-2.4
954	0.386925349507353	0.543177558418986	2.299819360853	0.459865341363975	0.318355073495681	0.763076066093664	C06A5.2.1	WBGene00015500	C06A5.2
955	27.4287064351286	25.8632859471734	19.1048441842083	24.3921864733101	24.4680597459253	25.6689563723061	C06A5.1.1	WBGene00015499	ints-1
956	40.701090805107	44.3818829207358	28.5023213775074	51.7405017539936	58.7485299899839	71.2700046737723	B0025.2.1	WBGene00000814	csn-2
957	40.8012781055503	44.4911306325407	28.5724809378212	51.8678629890803	58.8931417561131	71.4454385314308	B0025.2.2	WBGene00000814	csn-2
958	51.1547555827846	53.6014404367335	34.4310160484177	49.9339759401977	48.6234315585737	55.0699278965362	B0025.4.1	WBGene00015001	B0025.4
959	22.0039109125374	20.7477907095858	18.6186557174147	25.0607086375916	32.0764891878566	29.0034877698394	B0025.1a.1	WBGene00006932	vps-34
960	22.8468942047848	21.5448804699224	19.3384604819355	26.0242410388783	33.3238409350057	30.1176160276217	B0025.1c.1	WBGene00006932	vps-34
961	0.0902537924632106	0.120941878241727	0.31715250863376	0.0403514846948069	0.0511642082403774	0.0485439015260478	C27A12.4.1	WBGene00016155	C27A12.4
962	32.3374528632449	31.5495800043949	19.570685598166	28.7681040124852	29.4451944939338	33.6422975326478	C27A12.3.1	WBGene00006492	let-391
963	38.8634220723721	41.1415921149362	25.893976372079	34.6012404868156	32.6049865835273	34.5331119020367	C27A12.2.1	WBGene00016154	szy-5
964	23.0238170472762	23.9471201613594	15.4353046020095	21.4100575810497	20.9940700285243	24.1780403789808	C27A12.10.1	WBGene00023409	mbd-2
965	4.8799291924936	6.11024582880372	13.2068762215963	2.78731359105646	2.4135392025116	1.52662200661226	ZK484.2a.2	WBGene00001819	haf-9
966	4.9926995804519	6.25725213124293	13.5246202362409	2.84981382012218	2.47160650191234	1.55786553796095	ZK484.2a.1	WBGene00001819	haf-9
967	4.80802515324553	6.1305886013614	13.1555382643026	2.81428191921826	2.39120032981201	1.45897317629456	ZK484.2b.1	WBGene00001819	haf-9
968	112.401763963906	114.021899469288	187.409335246723	145.212946451614	153.540081378051	151.544773904899	ZK484.1b.1	WBGene00022748	oaz-1
969	117.798117212474	119.351439028743	195.580186983521	152.130667946867	160.705570668082	158.810901291212	ZK484.1a.1	WBGene00022748	oaz-1
970	0.826075330630392	0.769396204133542	28.3637810912888	0.718771552904093	0.627396567713564	0.770711900398657	T27A3.4.1	WBGene00020840	spch-3
971	0.217205821200718	0.457380194077805	11.5943268610839	0.21364276987505	0.225742688478756	0.342690524227518	T27A3.3.1	WBGene00006044	ssp-16
972	0.594015919858318	0.243220130828667	1.79194087751082	0.519352589751504	0.17148961141342	0.0780993598032327	T27A3.8b.1	WBGene00044611	T27A3.8
973	0.50715510138847	0.207654923018815	1.55584249518448	0.471122617531066	0.146413300310514	0.100018755597065	T27A3.8a.1	WBGene00044611	T27A3.8
974	45.9742571376403	48.7486510623346	35.9450899127293	52.6437486276952	60.0919393268892	65.8446417121225	T27A3.2b.1	WBGene00020839	usp-5
975	45.9258418988829	48.6972798102785	35.9120975879255	52.5830525301229	60.0274274244624	65.7687255226004	T27A3.2a.1	WBGene00020839	usp-5
976	18.2535624909254	15.9619953940943	21.9945417655791	19.8180966712926	15.7622600925993	12.4729271685751	T27A3.1c.1	WBGene00020838	trak-1
977	18.4672627347216	16.1488675352934	22.2520388399078	20.0501134128102	15.9407373581389	12.6189516817682	T27A3.1a.1	WBGene00020838	trak-1
978	18.7787145863984	16.4212194679323	22.6273212409777	20.3882601667961	16.2095791588218	12.8317713033853	T27A3.1d.1	WBGene00020838	trak-1
979	1.6933333787176	1.15937728425089	2.88715756323378	6.21935896244207	8.42304140378742	7.40676923190847	F56F4.5.1	WBGene00003878	pept-3
980	0.0181279516935349	0.0190864269152347	1.751798378493	0.0356611603736806	0.0565213104688843	0.0429013175246893	F56F4.4.1	WBGene00018981	F56F4.4
981	0.037924825923935	0.0342257288085432	1.30140403542778	0.0532895797874275	0.0563077000740661	0.0576978943852454	F56F4.3.1	WBGene00018980	F56F4.3
982	0	0.0245184314564126	0.0857280335228358	0	0	0	F56F4.2.1	WBGene00018979	ttr-55
983	0.10880073010965	0.0458213309185415	1.22162447770041	0.064209575645507	0.0226153877346659	0.0772458148873504	F56F4.9.1	WBGene00050896	ttr-56
984	0.128731898340943	0.0542153247290502	1.42171814215134	0.0759721056667744	0.0267582928153698	0.0913964490800763	F56F4.9.2	WBGene00050896	ttr-56
985	0.0483656686884191	0.02546144805089	0.378357378720977	0.0713584150392375	0.0502665905519497	0.0286153524785124	F56F4.1.1	WBGene00018978	ttr-58
986	2.44975173025114	3.8317652967995	0.194841372392724	1.25932046209049	0.984885822308159	1.59849947060558	F56F4.8.1	WBGene00045498	F56F4.8
987	2.80344069934182	3.81936733409606	0.609371643947256	3.12465147803693	3.08932063655184	2.65883191962197	T09B4.5.1	WBGene00020379	T09B4.5
988	2.30077277271872	4.14606675927936	6.4542493238505	0.979196028593981	1.05764629972454	0.418843974055856	T09B4.4.1	WBGene00020378	T09B4.4
989	0.0549256099588024	0.13011677934972	2.05991161929483	0.081036912711226	0.0713554475076527	0.138110189721004	T09B4.3.1	WBGene00020377	T09B4.3
990	0.103655706429844	0.231914577799755	3.83976977914944	0.140188585438618	0.107729699490946	0.245309919729026	T09B4.3.2	WBGene00020377	T09B4.3
991	25.8763057399836	26.742739919039	17.8280113944182	23.5007046862555	22.0214296107848	24.2331156418031	T09B4.2.1	WBGene00020376	T09B4.2
992	64.6479905463869	65.9582214539864	36.8228819018682	48.4022787014966	44.7170693836609	48.9391728701666	T09B4.1.1	WBGene00020375	pigv-1
993	23.9525028822377	23.4029541678505	15.6293709798119	20.0157113668249	18.8162504933224	19.6920943893721	T05E7.3.1	WBGene00020259	T05E7.3
994	0	0	0.0236443447296854	0	0	0.0303999658588927	T05E7.2.1	WBGene00000632	col-55
995	0.884594519843329	2.16112963736619	6.30748166703404	0.194290513222098	0.107110118185463	0.132112001162478	T05E7.1.1	WBGene00020258	T05E7.1
996	0.285509538559435	0.0632853098724007	0.124467399614759	0.251265396016569	0.218643861797034	0.337841130016751	T08B2.15.1	WBGene00206356	T08B2.15
997	33.6718855949489	32.9666324039806	28.5678509704147	29.2015486190181	28.0296596064628	30.6676045916608	T08B2.5d.1	WBGene00020346	rbm-5
998	36.719466167727	35.9549121689151	31.0893695515171	31.8570309541771	30.5820635193605	33.4016596989538	T08B2.5e.3	WBGene00020346	rbm-5
999	37.2553602468021	36.4897051176368	31.5834621064008	32.3134689436014	31.0227960237336	33.9225310085177	T08B2.5d.2	WBGene00020346	rbm-5
1000	33.1024529481226	32.4115553648721	28.0421999200841	28.7152749246532	27.5680832558349	30.1108298199747	T08B2.5e.2	WBGene00020346	rbm-5
1001	38.2856467599197	37.5060521216484	32.4630429387661	33.2128558914949	31.8850736044802	34.8697455830357	T08B2.5b.1	WBGene00020346	rbm-5
1002	32.7305152745482	32.0473805854915	27.7271190221056	28.3926313861739	27.2583295113873	29.7725058894131	T08B2.5e.1	WBGene00020346	rbm-5
1003	38.3884546027117	37.6064609451328	32.5537535023393	33.297453216834	31.9698325080672	34.9671811278014	T08B2.5a.1	WBGene00020346	rbm-5
1004	2.02324911748244	1.80908463998008	1.66556801129877	1.58004737890569	1.69066864562813	1.33539935132489	T08B2.4.1	WBGene00020345	T08B2.4
1005	0.0123667910621527	0	0.0227631890254735	0.0121639258210432	0.0385585337463714	0	T08B2.2.1	WBGene00000633	col-56
1006	0.934766836153327	1.14166104781549	43.5311257546766	1.0297648375824	0.83549523983139	0.907003676212504	C48E7.7.1	WBGene00016752	C48E7.7
1007	0.478958094552085	0.459672384718904	1.11048208111703	0.572569212093813	0.574364589036156	0.433779620779127	C48E7.6.1	WBGene00016751	C48E7.6
1008	0.307253794839963	0.238773187661561	0.518423614847755	0.151106796819157	0.190077279031408	0.129846761705926	C48E7.5.1	WBGene00000583	cof-2
1009	32.409116752151	36.1424945332407	24.4770743889608	26.9028748293996	24.3483537232683	25.5892267361132	C48E7.11.1	WBGene00016754	cebp-2
1010	19.468908992399	19.9190364126694	15.9649326714513	14.1688929099934	15.4848027430658	15.185554374222	C48E7.3.1	WBGene00003059	lpd-2
1011	24.352114184619	23.0042283031727	19.1806263430447	23.0217867664151	26.257166211002	30.8443603081446	C48E7.2.1	WBGene00016750	let-611
1012	4.88438153624147	5.27000407163699	16.5893511351519	3.80770911372242	1.9488166271204	1.21676825374454	C48E7.1.1	WBGene00016749	C48E7.1
1013	0.0518439188854784	0.023393593311481	0.020448766830695	0.0218543440975718	0.0384868191764773	0.0525827059803539	C10G11.7a.3	WBGene00015687	chdp-1
1014	0.0512089658066605	0.0231070826769252	0.020198322656406	0.0215866852598796	0.0380154558062816	0.0519387046823703	C10G11.7a.1	WBGene00015687	chdp-1
1015	0.10696919919448	0.130644951567711	0.0669443213066485	0.0799629994697091	0.0755979275528785	0.0860715365739782	C10G11.7a.2	WBGene00015687	chdp-1
1016	14.0919301806402	13.2958751623188	8.36729094315349	12.8770984582222	13.9371199412778	15.2440559393103	C10G11.6b.1	WBGene00015686	C10G11.6
1017	13.5062861523379	12.7157088496778	8.17881189914504	12.5422884740884	13.4618333647588	14.6242531632224	C10G11.6a.1	WBGene00015686	C10G11.6
1018	49.1391456668773	43.4518547223143	48.3607541948123	40.691175081353	42.4281420647918	42.2077001833701	C10G11.5c.2	WBGene00004068	pnk-1
1019	48.375783181871	42.7793956238457	47.6015499903947	40.0465113443227	41.7559598394307	41.5390103832534	C10G11.5a.1	WBGene00004068	pnk-1
1020	51.1939211422205	45.3094178463718	50.430236850642	42.4625787904415	44.2575680672667	43.9965858514678	C10G11.5b.1	WBGene00004068	pnk-1
1021	50.6507553981428	45.1682588567386	49.5097953271737	42.2528133740512	44.2447911937658	44.0207175722261	C10G11.5c.1	WBGene00004068	pnk-1
1022	0.011508978965356	0	0.021184239497695	0	0.0239226355806003	0	C10G11.4.1	WBGene00005272	srh-49
1023	0.0109398536319043	0	0.010068333607421	0.0107603959186152	0	0.0129450404069461	C10G11.3.1	WBGene00005274	srh-51
1024	0	0.01126047926333	0.00984299042014654	0	0	0	C10G11.2.1	WBGene00005273	srh-50
1025	0.0761882663650479	0.0641732415160186	0.617045016797656	0.059950777260856	0.0158365406458311	0.0540917759861676	C10G11.1b.1	WBGene00015685	C10G11.1
1026	0.0839811610969386	0.0884214786442154	0.772908281146129	0.0826035314103886	0.0218204707668393	0.0248435573363535	C10G11.1a.1	WBGene00015685	C10G11.1
1027	0.0411942074691018	0.0650583896748602	0.587643498755887	0.081036912711226	0.0642199027568875	0.0243723864213537	C10G11.1a.2	WBGene00015685	C10G11.1
1028	0.0303977612367418	0.021336650275046	0.568848039234542	0.0498318589615258	0.010530829403165	0.0719388505057767	F26B1.5.1	WBGene00017817	F26B1.5
1029	0.479290678677613	0.403705687852025	2.75692585238307	0.259285608373933	0.12453207488798	0.127606677150919	F26B1.4.1	WBGene00000634	col-58
1030	0.0117930110227438	0	0	0	0	0.0139545746538846	F26B1.6.1	WBGene00005171	srg-14
1031	185.827229826259	181.916440003655	110.049868298133	156.762604138433	133.544391387559	131.833928481162	F26B1.3.1	WBGene00002073	ima-2
1032	64.1119182244121	64.4650158541114	35.6068631693164	65.8970950214361	77.025555239318	93.9504430590682	F26B1.2d.2	WBGene00017816	hrpk-1
1033	74.5219672510822	74.9930921987949	41.3793090287889	76.5794328067106	89.5567095264028	109.220481111995	F26B1.2b.3	WBGene00017816	hrpk-1
1034	74.6047694369168	75.0764178567935	41.4252860388209	76.6645210653848	89.6562169814321	109.341837202119	F26B1.2b.2	WBGene00017816	hrpk-1
1035	73.0723069005251	73.487489325894	40.576237130655	75.1014647859084	87.8006700905728	107.078928603445	F26B1.2a.1	WBGene00017816	hrpk-1
1036	159.157180368122	162.665968491306	88.1519024706583	166.588328609308	192.357586269513	240.161347304713	F26B1.2e.1	WBGene00017816	hrpk-1
1037	75.7893610989652	76.263260821939	42.1491768511198	77.9071794100483	91.0071036766321	110.93727028214	F26B1.2b.4	WBGene00017816	hrpk-1
1038	76.139881812108	76.5595933656392	42.3396485883522	78.286470836624	91.4135412294384	111.424816039271	F26B1.2c.1	WBGene00017816	hrpk-1
1039	65.7312559554781	66.0823084740801	36.5548095313468	67.5775561813494	78.9009080278361	96.1860013904687	F26B1.2d.1	WBGene00017816	hrpk-1
1040	76.7958018063995	77.2759946550248	42.7088945575723	78.9417435708053	92.2156275707214	112.402294088356	F26B1.2b.1	WBGene00017816	hrpk-1
1041	0.0563505668209411	0.0296649890026878	0.713094476959555	0.0277130951488863	0.0585653201242056	0.066679170398043	F26B1.1.1	WBGene00017815	F26B1.1
1042	0.516812519662275	0.502281078354994	23.9649793545555	0.684296725473331	0.495807568705421	0.4468946728175	F26B1.8.1	WBGene00194703	F26B1.8
1043	24.538955432331	23.4463931026161	25.1398872337498	18.7431945336938	18.2510506132747	18.1619571705867	K04F10.4f.1	WBGene00000254	bli-4
1044	35.398892813374	33.7995103407036	36.251871250451	27.0157354602239	26.2865854953422	26.1845650674939	K04F10.4g.1	WBGene00000254	bli-4
1045	40.1418652422161	38.3167945791433	40.7741392934986	29.6774062289883	28.9020856708011	29.4635239867822	K04F10.4d.1	WBGene00000254	bli-4
1046	39.7699052493992	37.9134228327914	40.5333432162053	30.2565282497027	29.4488668521198	29.4474444446952	K04F10.4h.1	WBGene00000254	bli-4
1047	43.4860975286825	41.4306655308827	44.317503446881	33.0679314574361	32.1784659767532	32.1563292259627	K04F10.4j.1	WBGene00000254	bli-4
1048	39.5999069511276	37.7994767020392	40.2236446236876	29.2767293728744	28.5118764748774	29.0657347706366	K04F10.4d.2	WBGene00000254	bli-4
1049	47.8725925484326	45.6721456481003	48.6864097518607	36.4180094761858	35.4860518552762	35.455430516622	K04F10.4a.1	WBGene00000254	bli-4
1050	44.060572475507	42.057239252778	45.0152362672632	33.2852186145635	32.3331338541844	32.4858889915527	K04F10.4c.1	WBGene00000254	bli-4
1051	47.1756063936154	45.1302820464541	48.1235794249982	36.0614261564956	35.1468392243694	34.6932796579162	K04F10.4e.1	WBGene00000254	bli-4
1052	47.7130806817506	45.6513702078332	48.6911915254147	36.4856361226176	35.544765765165	35.09351707309	K04F10.4i.1	WBGene00000254	bli-4
1053	46.3728547239494	44.3747539827427	47.3572431213239	35.4419472299034	34.5469846316789	34.0896656862428	K04F10.4b.1	WBGene00000254	bli-4
1054	29.0037993844423	28.0174489003858	19.6185839296574	26.2437835439467	27.4560982103512	29.0159674132116	K04F10.3a.1	WBGene00019396	K04F10.3
1055	30.1557596424298	29.1302337199068	20.3977862922651	27.2861226961776	28.5465875479204	30.1684109556604	K04F10.3b.1	WBGene00019396	K04F10.3
1056	0.301112727472777	0.323925425120857	0.295198024474455	0.251103419935333	0.299340989654022	0.410524470461595	K04F10.2.1	WBGene00019395	K04F10.2
1057	1.44326101498345	1.9026551728262	2.85748507271243	0.429454501880812	0.605036241201945	0.45924009338104	K04F10.1.1	WBGene00019394	K04F10.1
1058	33.4465485544585	34.7012364637291	24.7560027556127	26.9066039161477	26.2630352429451	27.7411704259178	K04F10.7.1	WBGene00019399	K04F10.7
1059	53.6735645825878	57.2375161167882	25.5336874624149	45.5091354958972	43.4113615006638	56.2426366582996	ZC308.4a.1	WBGene00022586	ZC308.4
1060	56.9816931693356	60.7657634731058	27.0820316995113	48.3094674635385	46.0791938737249	59.7178650084873	ZC308.4b.1	WBGene00022586	ZC308.4
1061	32.2074634296502	28.5833226684613	25.4703992966303	31.2361015908039	33.800470155386	28.9351603060197	ZC308.1a.1	WBGene00001596	gld-2
1062	33.059280107604	29.3301210555733	26.109502967205	32.0621556017564	34.6890106210416	29.7051524760281	ZC308.1a.2	WBGene00001596	gld-2
1063	38.5954423917762	33.7884224740614	33.1740194251003	37.7082847992512	41.5618555148112	35.4510922616262	ZC308.1e.1	WBGene00001596	gld-2
1064	21.8280869998338	19.374132474395	19.8694219657767	21.544614994524	23.8449671695736	20.238421663151	ZC308.1c.1	WBGene00001596	gld-2
1065	35.9391724553613	31.664238998839	32.1343869233512	35.6349537505275	39.5278935823916	33.8764334777759	ZC308.1f.1	WBGene00001596	gld-2
1066	19.4562488040342	17.2289356457643	17.8888117998464	19.8493246833884	22.5476792511649	18.2106497441457	ZC308.1b.1	WBGene00001596	gld-2
1067	0.872484057070302	0.900949048025452	1.15814118321317	0.610622242550179	0.941651383120653	0.833864232056426	ZC328.1.1	WBGene00022591	cuti-1
1068	64.3516754696719	68.0634215039553	44.7240180431437	56.0724712409763	52.929259048646	64.6547470607123	ZC328.4.1	WBGene00004721	san-1
1069	0	0	0	0	0	0	R10A10.1.1	WBGene00019992	R10A10.1
1070	46.1600824306119	45.5206657933753	28.6605942502162	47.2948397142888	49.0016448216866	53.825275368885	F37E3.1.1	WBGene00018156	ncbp-1
1071	4.5040855761149	3.67140317948941	9.1597073169199	7.24075766008955	9.6138930100108	7.80344529028557	T23H2.2.1	WBGene00004924	snt-4
1072	36.6892467369562	35.6654722766051	27.8806065441105	27.3989915911185	27.4597761968639	27.5567050952342	T23H2.1.1	WBGene00003798	npp-12
1073	62.1070352792841	58.0290414770998	49.0995709382592	49.4178931366409	45.672734200833	44.3668715214784	K06A5.4.1	WBGene00019432	knl-2
1074	0.56684793195917	0.626659696512295	8.58180327039363	0.822385276683913	0.810049386296841	0.989351202062541	K06A5.3.1	WBGene00019431	K06A5.3
1075	0.465300513713496	0.387364566542344	20.7344198035782	0.415093968643101	0.371125887308824	0.486564670948039	K06A5.2.1	WBGene00019430	K06A5.2
1076	44.1134188364015	40.9724654378938	39.8156724663145	39.8618841245964	38.3859087477843	41.1924592014149	K06A5.1b.1	WBGene00019429	uad-2
1077	42.575524916073	39.5488252103191	38.4383610280741	38.4698892333185	37.0427930157662	39.772429909287	K06A5.1a.1	WBGene00019429	uad-2
1078	31.9660273668391	29.6905265120692	28.7977666030083	28.9611151651045	27.8314122322395	29.952978012705	K06A5.1a.2	WBGene00019429	uad-2
1079	39.0197397894186	35.1769510660866	32.9161322307696	34.4387465662376	34.7745718473845	35.6544158099652	K06A5.1c.1	WBGene00019429	uad-2
1080	0.152618187143236	0.149605636168621	0.188894357565129	0.150114633458461	0.278946361754586	0.180591867668356	C55B7.6a.1	WBGene00016945	sulp-1
1081	0.153497246262803	0.150467343421697	0.18998236228305	0.15097927246376	0.280553053248963	0.181632051221608	C55B7.6b.1	WBGene00016945	sulp-1
1082	59.5443544326107	59.6960011925687	35.8789960237465	47.111914253481	41.9803558264114	45.447853661346	C55B7.5.1	WBGene00016944	uri-1
1083	394.433799326108	412.227405233313	223.599253631723	376.717810124557	247.739269344304	226.671567910058	C55B7.4a.1	WBGene00016943	acdh-1
1084	345.0560272219	363.039608817456	198.83022656655	332.355934876885	218.048736492734	200.392212816542	C55B7.4b.2	WBGene00016943	acdh-1
1085	409.51020593753	430.709387194431	235.945130795329	394.508537272651	258.814289631528	237.854377299246	C55B7.4b.1	WBGene00016943	acdh-1
1086	1.21665771664669	1.38037262260093	6.28401915263099	0.660248068446161	0.381522980967169	0.359915311332018	C55B7.3.1	WBGene00016942	C55B7.3
1087	1.36776709147409	1.54945826616938	3.17091223124846	1.08421125484899	0.707763308322283	0.471199470812837	C55B7.2.1	WBGene00001627	gly-2
1088	47.4845808712901	44.7967514353504	32.8506134797405	41.0605071778968	45.3961671831129	40.7694433369852	C55B7.1.1	WBGene00001599	glh-2
1089	0.756600277182502	0.748687817686883	23.3818925031858	0.637876270055508	0.543932382715479	0.673142101161196	T10E9.4.1	WBGene00020414	T10E9.4
1090	0.788516417907323	0.780270182204692	24.3682254375634	0.664784202042961	0.56687742119231	0.701537673666756	T10E9.4.2	WBGene00020414	T10E9.4
1091	0.643593441474679	0.6840755596392	9.04842019501443	0.313503500175805	0.343999889575118	0.203082378390346	T10E9.3.1	WBGene00020413	cpg-22
1092	32.2042511073227	31.7342249890593	20.8391956801472	24.9592987705153	22.96716302357	23.8176607512426	T10E9.2.1	WBGene00020412	T10E9.2
1093	14.292245813787	14.9288823205009	10.2055742052685	13.7612564901772	12.6900148539162	14.938658301795	T10E9.1.1	WBGene00020411	T10E9.1
1094	50.1583279731587	49.4125829126907	49.0728211006025	31.9917964020814	26.1968771948888	25.7070227130787	F57B10.7.1	WBGene00006607	tre-1
1095	25.4500302424371	25.8657952759779	20.1538906281354	22.0435862716864	19.4725499525216	20.2207499458116	F57B10.6.1	WBGene00019004	xpg-1
1096	32.8243186307153	35.0832096517801	27.3020772533045	32.1281445945655	33.2644729412051	38.0627975214987	F57B10.5.1	WBGene00019003	tmed-3
1097	38.2746681086458	38.9454789877395	23.9601984492385	31.2158388381148	33.294852507208	37.8832162020239	F57B10.4c.1	WBGene00019002	syp-6
1098	39.7513937512405	40.4480860729551	24.8846385868044	32.4202184433539	34.5794452912456	39.3384968701485	F57B10.4b.1	WBGene00019002	syp-6
1099	39.7513937512405	40.4480860729551	24.8846385868044	32.4202184433539	34.5794452912456	39.3384968701485	F57B10.4a.1	WBGene00019002	syp-6
1100	39.8945775198177	40.5937793141004	24.9742725844156	32.5317048887405	34.7039997992735	39.480193391968	F57B10.4d.1	WBGene00019002	syp-6
1101	69.4225493435626	70.8279857124022	75.8198108235442	67.1905348891583	60.0797339081355	57.8898544636816	F57B10.3a.1	WBGene00019001	ipgm-1
1102	72.9220429467855	74.317044509256	79.2207307296779	70.5223966002105	62.9079150235419	60.6432092240595	F57B10.3b.1	WBGene00019001	ipgm-1
1103	23.8270237434568	21.0366626853911	21.5249981348881	26.3485415397565	18.8901605710888	12.2870963964789	F57B10.1.1	WBGene00002783	let-607
1104	20.6797635698438	18.2020605537762	18.7952358994985	23.0009891927772	16.4429108310627	10.7364048336151	F57B10.1.2	WBGene00002783	let-607
1105	0.244913169691015	0.257862410100813	1.06857357502724	0.303350022525698	0.235684279922771	0.225402935924136	F48A9.3.1	WBGene00006624	try-6
1106	1.01692232344711	1.12899472684819	2.46487062757251	1.13888792200564	1.48069319265564	0.679099110905986	F48A9.2.1	WBGene00018582	F48A9.2
1107	0.028579713315884	0.0401210696559478	1.09595497401353	0.0374811876973773	0.0495049755435868	0.112727146127473	D2092.7.1	WBGene00006645	tsp-19
1108	0.338103400925647	0.284783894425803	0.560103298266414	0.155193332833763	0.0468522560993644	0.0800150044776517	D2092.8.1	WBGene00017068	D2092.8
1109	2.97862996154135	2.92964798225302	11.350701613345	4.29560351851698	4.16983000657187	3.70646256322609	ZC581.3.1	WBGene00022633	ZC581.3
1110	0.0578981591245857	0.101598993030207	2.7175717379539	0.0854225937707189	0.0802316501863107	0.0913472318215517	ZC581.2.1	WBGene00022632	ZC581.2
1111	1.45320169805011	2.02597938316343	3.77248297182484	1.20263673310536	1.65614078082779	1.00801900215834	ZC581.1.1	WBGene00022631	nekl-2
1112	0.841290152537994	0.921202362720086	40.6026682039074	0.860589185693865	0.664510167493803	0.995491839745431	C17F3.1.1	WBGene00015907	C17F3.1
1113	0.068657012448503	0.0602392496989447	2.74865507482592	0.0450205070617922	0.0356777237538264	0.0677010733926491	C17F3.3.1	WBGene00015908	C17F3.3
1114	0.0695564492928065	0.0274627845789075	0.0800190705917299	0.094071234188068	0.0903627937869838	0.0720173863687743	T23B3.8.1	WBGene00255605	T23B3.8
1115	3.88729465720333	4.31743308199436	5.58456904091616	10.0717305798238	13.7461172805814	12.9299378598046	T23B3.2.1	WBGene00020710	T23B3.2
1116	37.7039978236184	37.388900991624	25.2829876081034	37.4986631034556	36.6450868459871	43.362280415308	T23B3.1a.1	WBGene00020709	T23B3.1
1117	44.9804034357992	44.6856922260334	30.2234292375032	44.7661238368004	43.7905996725114	51.6865846261794	T23B3.1b.1	WBGene00020709	T23B3.1
1118	0.904303120138449	0.993875620929361	1.02937680093082	0.686607573834823	0.511143803261991	0.52564084393464	W02D3.3.2	WBGene00003170	mec-6
1119	0.90852601663009	0.990125903790846	1.0341837639772	0.697652674141676	0.51353073229657	0.528095470957683	W02D3.3.3	WBGene00003170	mec-6
1120	0.93755930417019	1.00835928863145	1.12265743140569	0.65445000392104	0.60769550738163	0.6561005289799	W02D3.3.1	WBGene00003170	mec-6
1121	42.223435078019	45.5979624013673	28.8566908160274	21.889596046887	18.2341214855936	16.2034041060137	W02D3.2.1	WBGene00020932	dhod-1
1122	43.3703362549696	46.9341095572551	29.7993577038033	22.4563958782666	18.750788145956	16.6938380292451	W02D3.2.2	WBGene00020932	dhod-1
1123	43.0707068168878	47.4198412264297	30.3050069471542	22.6700346167002	18.8410704409465	16.658534482889	W02D3.2.3	WBGene00020932	dhod-1
1124	32.950123076149	34.7151567305054	41.1798505755738	42.4935469281475	57.0000288408859	71.1939564082669	W02D3.1.1	WBGene00020931	cytb-5.2
1125	29.5586093251149	33.0261170138038	26.0729567097773	27.0258103891939	28.5564500925626	38.3690997661882	W02D3.12.1	WBGene00020937	W02D3.12
1126	22.6816434933298	25.2937512807137	24.4291426376309	19.4444186719155	19.2530681982018	20.1002075631668	F08B6.2.1	WBGene00001682	gpc-2
1127	34.8710873365181	39.3061104285614	26.0867727008942	27.499088469681	24.7454745669247	28.762801030867	F08B6.1.1	WBGene00017239	F08B6.1
1128	62.3478733226176	56.8487729584544	44.1612896107424	51.1154282213876	50.0703717516811	47.0550312396991	C37A2.4b.1	WBGene00000871	cye-1
1129	62.3182684444967	56.8217792391009	44.1403203374229	51.0911568879492	50.0465966463859	47.0326879200221	C37A2.4a.1	WBGene00000871	cye-1
1130	0.13292150393368	0.183683631488131	5.3214573910399	0.26148211055639	0.164048059429972	0.206436485822036	C37A2.3.1	WBGene00016491	acdh-5
1131	48.8165991542726	43.7940304989364	33.1022098785279	28.3956307969019	25.5854673361735	24.7904686065105	C37A2.2.1	WBGene00004110	pqn-20
1132	37.4330246920533	38.8045355224791	21.7447283373499	32.2684139116109	36.6000914096462	40.5542305286233	E02D9.1.1	WBGene00017098	mek-5
1133	0.876712895802752	0.923067144830856	2.74661752473339	0.670702098162223	0.708688128767629	0.660168272673286	E02D9.3.1	WBGene00304811	E02D9.3
1134	14.4837713482909	15.6770267456107	10.947914180785	12.6288833594364	11.2238420813737	12.2503855623389	K02F2.4.1	WBGene00006740	ulp-5
1135	30.9271284318605	30.4633715968873	24.6888495537267	32.8088500960416	36.0087671217558	35.4980531216025	K02F2.3.1	WBGene00019323	teg-4
1136	465.976484445264	479.542736001455	335.486236203167	456.787297370119	438.054715768299	451.265524449935	K02F2.2.1	WBGene00019322	ahcy-1
1137	63.6860540333079	60.8891164617683	45.8036463394933	49.2279146280046	50.4229588777838	55.8894927880782	K02F2.1b.1	WBGene00001056	dpf-3
1138	63.3717102325512	60.5885778810093	45.5775671374228	48.9849338055564	50.1740795151096	55.6136315206149	K02F2.1a.1	WBGene00001056	dpf-3
1139	21.7597740536218	22.1219119509806	0.292354575859927	16.7383936511792	18.1344482606059	13.6124291568153	H27M09.4.1	WBGene00001075	dpy-14
1140	57.5574173166131	56.4838806455992	44.2259139436766	33.4402150586958	35.267325201527	33.645578652218	H27M09.3.1	WBGene00019247	syp-4
1141	99.4630047201648	99.9072823269224	67.5258997720149	114.655424783871	127.776341617744	151.620131707643	H27M09.2.1	WBGene00019246	rpb-5
1142	22.4008602102328	24.3228913875425	17.5313611850373	20.774005128371	22.2141989883455	27.0784852615244	H27M09.1.1	WBGene00019245	sacy-1
1143	74.9352238945252	74.8681328518366	80.8694227648675	66.7847761560653	74.5623453121083	76.4895088969528	T21G5.3.1	WBGene00001598	glh-1
1144	1.77539770729554	2.46067472170742	2.52940886818574	0.276246738545405	0.260618133214349	0.142428051631084	T21G5.6.1	WBGene00044898	let-383
1145	1.61535421649274	2.24846565996232	2.30139492896044	0.251344435147118	0.237124672771802	0.129588853699482	T21G5.6.2	WBGene00044898	let-383
1146	1.21361595330367	1.69181351583547	1.71595946782549	0.193393994296655	0.176161292087565	0.0962723095871859	T21G5.6.3	WBGene00044898	let-383
1147	1.76797547607775	2.46090430509254	2.50964159005845	0.275091860875901	0.259528592523653	0.141832616632627	T21G5.6.4	WBGene00044898	let-383
1148	2.10671621185344	2.93572609010002	3.09081130820674	0.341296541086699	0.309108245634811	0.175966607357491	T21G5.6.5	WBGene00044898	let-383
1149	0.434411642401437	0.609840258770407	0.533072499360179	0.0712142566250168	0.150495125652504	0.0428363155284398	T21G5.2.1	WBGene00020660	T21G5.2
1150	0.0725118067741397	0.0954321345761733	1.08444661525757	0.053491740560521	0.113042620937769	0.0858026350493786	T21G5.12.1	WBGene00306081	T21G5.12
1151	0.0902394899235989	0.0584681247513754	4.06947886731926	0.129724982289034	0.158715080220392	0.131421119111076	T21G5.1.1	WBGene00020659	T21G5.1
1152	0.131343849901484	0.138288364526273	4.28575903720983	0.146806001288453	0.130301251970496	0.0918379778195935	C48B6.4.1	WBGene00016742	C48B6.4
1153	27.9092377422356	25.8293759994175	22.2402988574104	28.7652326258144	27.6863631161032	27.6375185675971	C48B6.3.1	WBGene00016741	C48B6.3
1154	39.2839458483253	36.9148363615587	28.1087269357392	36.9088586777936	37.9597705308618	42.5832824088067	C48B6.2.1	WBGene00016740	C48B6.2
1155	23.9294832624292	26.0674972600088	17.5557892365905	23.1201998301173	22.4959464039161	28.9913012882532	T10B11.3.1	WBGene00020399	ztf-4
1156	27.4772101732144	26.5534612672948	18.7088378133103	25.5353116627588	25.5879910341656	29.5715539296923	T10B11.2.1	WBGene00020398	cerk-1
1157	8.53308583288537	8.27762710790891	8.02977887027797	7.46892380076822	7.29406150734728	7.62390155023018	T10B11.1.1	WBGene00020397	pcbd-1
1158	4.7154342281518	5.40179040886192	14.8683329412404	4.57275699246112	3.05435034376746	1.48334510269781	C30F12.7.1	WBGene00016266	idhg-2
1159	0.763728408999834	0.406286578857808	0.917451492001115	3.13131865940686	1.64597713974921	0.456613215323342	C30F12.6.1	WBGene00016265	trhr-1
1160	11.816385781636	12.3767724302756	14.4414302459824	10.2843774826608	12.3681862622382	9.65009280916118	H06O01.3a.1	WBGene00010370	ctg-1
1161	14.2611780528845	15.4359221207804	18.6794414081596	11.8994340914258	15.2513010122758	11.7718345303415	H06O01.3b.1	WBGene00010370	ctg-1
1162	14.8665317621825	15.7049747890119	19.2253152178102	12.3215500264743	16.3302887908556	12.2904528637015	H06O01.3c.1	WBGene00010370	ctg-1
1163	32.9274041134504	32.5373083013126	26.3906145185317	41.1984561041786	43.2729791215116	43.5336934926281	F15C11.2c.1	WBGene00008852	ubql-1
1164	34.9633495314031	34.5536443494717	28.0362817632244	43.7166517856822	45.9245281873969	46.1829026790991	F15C11.2b.1	WBGene00008852	ubql-1
1165	34.06815640271	33.6641182944794	27.3101989846089	42.6210235985796	44.7670974782166	45.0349936706075	F15C11.2a.1	WBGene00008852	ubql-1
1166	1.24046619112343	1.06697896383339	2.27554971347785	1.01745395156967	1.18870489955726	0.577182033941807	F15C11.1.1	WBGene00004773	sem-4
1167	100.703322186342	84.9535273867775	64.5372568249596	157.172072983002	123.623150880879	112.948865586899	W01A8.1c.1	WBGene00007024	plin-1
1168	90.6932343414823	76.412726920037	57.0349930145008	136.91179323041	107.960750520868	99.8986787217758	W01A8.1b.1	WBGene00007024	plin-1
1169	101.470877995689	85.601039028445	65.0291566483206	158.370030856348	124.565400506496	113.809756330701	W01A8.1a.1	WBGene00007024	plin-1
1170	89.7948610827516	75.8018571646154	56.6476068313593	136.488596845174	107.249764951612	99.3774704470498	W01A8.1b.2	WBGene00007024	plin-1
1171	0.166164043305088	0.110494483195956	0.265609421579079	0.103224178709761	0.181784009755953	0.113832961470158	W01A8.3.1	WBGene00012165	cutl-6
1172	51.2505357762344	52.9956131953229	35.5784615585137	52.3277736106447	51.3847627034313	63.1740883434911	W01A8.5.1	WBGene00012167	tofu-5
1173	52.4599276856518	57.8728606627559	62.7254519154982	53.2653023040083	49.3348056994877	63.2779024698374	F22D6.4.1	WBGene00009051	nduf-6
1174	34.5066364105388	34.1535800778421	27.5147683925178	39.6156302748942	41.8824844730336	45.2509804448353	F22D6.6.1	WBGene00009052	ekl-1
1175	4.28763920707812	4.53578440546468	10.2354009947482	5.03872739010509	5.36644063787733	5.91710844422259	F22D6.9.1	WBGene00009054	F22D6.9
1176	0.392203945113986	0.412940858450902	32.6131461052105	0.364917774631297	0.396602061391248	0.175602287259443	F22D6.10.1	WBGene00000636	col-60
1177	0.209161161156247	0.160930068286635	0.296151388533433	0.158253903611148	0.133773445024448	0.0285575436856265	F22D6.11.1	WBGene00001643	gly-18
1178	1.03048972473539	0.767232026110181	1.73420997943422	1.04978502141314	1.29283936500926	0.45290891834136	F22D6.12.2	WBGene00001644	gly-19
1179	1.1590331415423	0.862936644751784	1.91243915116093	1.17259233361774	1.44550411749391	0.509404833311176	F22D6.12.1	WBGene00001644	gly-19
1180	0.033303162549692	0.040073135283599	0.0919502295043319	0.0233977545661644	0.0494458298141441	0.0675554796864283	K10D3.1.1	WBGene00001614	glr-3
1181	30.9481851281292	33.4889568276479	20.7664448606215	29.8997460389848	29.8313660144074	32.5276720024202	K10D3.3.1	WBGene00006394	taf-11.2
1182	54.4074093593019	55.2621252783641	40.358301342566	45.5423855782425	40.7300375127219	41.5616739444228	K07G5.2.1	WBGene00006963	xpa-1
1183	0.244840738031686	0.231003172281777	0.248747065595106	0.184527758382896	0.221416504403571	0.285955494664165	K07G5.3.1	WBGene00010642	mks-6
1184	1.90730948573678	1.63027575614428	2.55754686790669	1.25068127944021	0.543526387281468	0.485355678090476	K07G5.5.1	WBGene00010644	K07G5.5
1185	0.466197860138127	0.375804763121855	0.52961890466158	0.652001258063797	0.68135750485966	0.370638608139366	M05B5.6.1	WBGene00010873	trpa-2
1186	0.17226668577988	0.157717308302691	2.4539716780891	0.302046674650933	0.326937686762336	0.389958182741659	M05B5.3b.1	WBGene00010871	M05B5.3
1187	0.145373974819378	0.10804256553019	1.80226775128171	0.243922847495136	0.25773771519228	0.333920884827995	M05B5.3a.1	WBGene00010871	M05B5.3
1188	0.185214266140148	0.0975035297452685	1.6193626797424	0.0910880026599052	0.0962468826847409	0.328743816846166	M05B5.3c.1	WBGene00010871	M05B5.3
1189	6.87818433802275	8.96146077931514	7.89536158209335	6.98893402226909	6.15980049182342	6.89365821992566	M05B5.4.1	WBGene00010872	M05B5.4
1190	1.86056149168057	1.88802289415838	2.18497739563329	1.46568877007302	2.39742235051082	1.07588885513291	C01H6.4.1	WBGene00007254	C01H6.4
1191	1.915919271912	1.94419774079154	2.24998760842064	1.52635200973866	2.47776354371639	1.10790006199825	C01H6.4.2	WBGene00007254	C01H6.4
1192	9.82009437501964	8.52377646088729	7.2221542516527	6.38902950033064	6.25728357300136	5.36043434686164	C01H6.5c.1	WBGene00003622	nhr-23
1193	11.5571597363882	9.88131794288925	8.45419666954034	7.48639872770489	7.48713250121207	6.31835654044487	C01H6.5d.1	WBGene00003622	nhr-23
1194	11.6451072307409	10.0125281567145	8.49471788996179	7.44382969238216	7.35671129765527	6.37105813080122	C01H6.5a.1	WBGene00003622	nhr-23
1195	12.6820173023645	10.9119602753777	9.24278930342246	8.10349323370151	8.00415607805051	6.92290131604785	C01H6.5b.1	WBGene00003622	nhr-23
1196	14.3670972740259	12.19337756604	10.4738918798523	9.16499304460985	9.2448939148584	7.75445172290911	C01H6.5f.1	WBGene00003622	nhr-23
1197	11.6721123580968	9.97960190100521	8.53828584834984	7.56086176019163	7.56160283213461	6.37038611267241	C01H6.5e.1	WBGene00003622	nhr-23
1198	4.05601044938678	3.63195326056052	3.89492826105245	3.0594530937074	3.54448058629444	3.06331097018608	C01H6.6.1	WBGene00007255	cnnm-4
1199	62.4644893535747	61.6008895769936	39.1161412536126	50.798489522942	51.4769422772624	54.9429171719922	C01H6.7a.2	WBGene00007256	swsn-9
1200	64.3374110146947	63.4668005867069	40.2185044683519	52.3375286015497	53.0579003815152	56.6094415212865	C01H6.7a.1	WBGene00007256	swsn-9
1201	66.5473877328248	65.6512343812859	41.554053610753	54.0335172023175	54.8341706682039	58.56530736174	C01H6.7b.1	WBGene00007256	swsn-9
1202	1.75758913947263	2.03139544161769	2.40811373812183	1.15683778599377	1.44210622341241	1.65753796148764	C01H6.8a.1	WBGene00007257	C01H6.8
1203	1.55993271589607	1.68399071455919	2.30796161654805	1.06821384937525	1.1081913798048	1.28508946585319	C01H6.8b.1	WBGene00007257	C01H6.8
1204	196.353706873107	194.449837190759	118.76349259477	188.29795394768	190.346530496729	224.125912613042	R06C7.1.1	WBGene00011061	wago-1
1205	336.717904797392	376.637149885014	203.120768954161	355.649363043025	314.976210988629	353.192127804476	R06C7.4.2	WBGene00011063	cpg-3
1206	347.214792878341	388.380861066068	209.430320272407	366.703478219892	324.804092769572	364.211990562992	R06C7.4.1	WBGene00011063	cpg-3
1207	54.0354455583433	52.1972823216961	36.5817085595382	49.7835796693	48.621303646369	53.9401824001685	R06C7.8.1	WBGene00000275	bub-1
1208	22.4390390826398	22.2569217988173	20.3089996226341	21.0901257587202	19.8663878027307	23.2410137659637	R06C7.9b.1	WBGene00011066	ztf-15
1209	23.6311184370256	23.4542520932039	21.3875210112987	22.1991113662856	20.9123321986767	24.4780285516389	R06C7.9a.1	WBGene00011066	ztf-15
1210	0.190759603449733	0.276162692033006	0.373070948279766	0.211084173828643	0.305646288126592	0.188103581162809	F13G3.1.1	WBGene00008762	ztf-2
1211	0.0747980690181365	0.135004887339603	0.0983418631422513	0.0420406166122639	0.0444216381621881	0.050575971822487	F13G3.2.1	WBGene00005131	srd-53
1212	0.394623188667972	0.440669105905793	1.21061885177518	0.32933920481239	0.186424142137111	0.0566005370345751	F13G3.12.1	WBGene00008770	F13G3.12
1213	21.3348451904114	20.9240018561031	14.8242071451286	15.3297355787372	14.632409969809	14.5418862902539	F13G3.7b.2	WBGene00008767	F13G3.7
1214	21.604565104323	21.1885277961297	15.0116181077724	15.486399895968	14.8016997951336	14.7167925745021	F13G3.7a.1	WBGene00008767	F13G3.7
1215	21.8392472811751	21.4186907178768	15.1676582914995	15.6471145578775	14.9624850325248	14.8676229193214	F13G3.7b.1	WBGene00008767	F13G3.7
1216	143.121600420591	142.056907337107	86.0167352827877	99.3019972527073	90.0757590302487	84.8159047463107	F13G3.15.1	WBGene00303055	F13G3.15
1217	34.1111869203856	32.6403138500979	27.7137123246911	33.0498890973373	34.3231496800654	39.8183023889361	F13G3.11.1	WBGene00008769	mrpl-13
1218	45.5609257054733	47.4651251968143	34.1839157620405	46.2092507875811	43.1266368904358	49.8730226410891	F52A8.1.1	WBGene00009915	F52A8.1
1219	1.57317796425212	1.55283399223946	2.6393121431799	1.57960840826683	1.56688340699932	1.53188305325984	F52A8.4b.1	WBGene00009917	glb-18
1220	1.07407282226777	1.07316499665503	1.79545175529913	1.11035439572675	1.09350586712645	1.05047221474789	F52A8.4a.1	WBGene00009917	glb-18
1221	0.259157400382943	0.264057844726515	0.292369189204717	0.213792274962437	0.234589147929288	0.306658857841805	F52A8.6a.1	WBGene00009919	kbrl-1
1222	0.279679736328684	0.302880529857543	0.301524703860503	0.235793023607915	0.21592778897968	0.312031756591779	F52A8.6d.1	WBGene00009919	kbrl-1
1223	0.135369067037275	0.222697509510263	0.420474147423795	0.0499306756790132	0.0791378405077792	0.0300339606042177	F52A8.6e.1	WBGene00009919	kbrl-1
1224	0	0	0.0183243671655061	0	0.0206930797772193	0.0235599735406419	F52A8.6c.1	WBGene00009919	kbrl-1
1225	0.495926575158467	0.533750872240243	20.2751346663359	0.617869080773324	0.435241899373247	0.49554187889911	F07A5.2.1	WBGene00008541	F07A5.2
1226	1.41148788213141	1.71578982579671	3.1236058745068	0.75096236779388	0.300060770131537	0.349224097594906	F07A5.3.1	WBGene00008542	scav-6
1227	0.111498988216369	0.13416485692949	3.21042912739668	0.0783356822875185	0.0993267829306526	0.131935851827595	C15A11.2.1	WBGene00007597	C15A11.2
1228	0.122796242529041	0.147758653006046	3.51957008112805	0.08627277784969	0.0911589417498647	0.145303801572241	C15A11.2.2	WBGene00007597	C15A11.2
1229	0.0365171358787234	0.043940455326252	1.07545630875285	0.0256557911422004	0.0271088381360951	0.0432104318212646	C15A11.2.3	WBGene00007597	C15A11.2
1230	0.123704498760764	0.148851542451357	3.59439509784928	0.0869108901118918	0.0918331942776004	0.14637853383239	C15A11.2.4	WBGene00007597	C15A11.2
1231	0.266488977572583	0.440909842920765	19.6067224967825	0.262117483753647	0.12661157798681	0.0900955011114412	C15A11.5.1	WBGene00000596	col-7
1232	0.165024242533879	0.0830976028279496	0.316962026646593	0.0635154180709609	0.0149139313709689	0.00849008055518626	C15A11.7a.1	WBGene00007599	C15A11.7
1233	2.04276903272104	1.63544533681732	2.80814977341523	2.14369445963061	2.10194084935576	1.44244735963114	ZK524.2d.1	WBGene00006752	unc-13
1234	2.33403613590756	1.88750091098518	3.24735620654539	2.4056857851643	2.39160525768633	1.62858155019517	ZK524.2e.1	WBGene00006752	unc-13
1235	2.33018882359562	1.88438964574729	3.24200342158955	2.40387244821863	2.38766305121761	1.62589707511243	ZK524.2f.1	WBGene00006752	unc-13
1236	2.33403613590756	1.88750091098518	3.24735620654539	2.40784141758828	2.39160525768633	1.62858155019517	ZK524.2i.1	WBGene00006752	unc-13
1237	2.21546956587557	1.78236251646549	3.0650639880543	2.26983989335424	2.26633421337739	1.53267146450702	ZK524.2a.1	WBGene00006752	unc-13
1238	2.35125502343064	1.90088596197615	3.27235369248606	2.42571091656134	2.40921650236438	1.63952313096365	ZK524.2j.1	WBGene00006752	unc-13
1239	2.35517596010118	1.90405586630407	3.27781064694824	2.42975601536605	2.41323409519767	1.64225718843607	ZK524.2k.1	WBGene00006752	unc-13
1240	2.40653062062043	1.98270389009112	3.33960350103059	2.50769714639922	2.50391873185052	1.66643715287467	ZK524.2c.1	WBGene00006752	unc-13
1241	2.41143190498014	1.98674198355363	3.3464051374889	2.51280447256297	2.50901836266895	1.6698311185628	ZK524.2h.1	WBGene00006752	unc-13
1242	1.98666778091626	1.60133440195302	2.59124311018831	2.11713396843139	2.13585400519933	1.42293937111101	ZK524.2b.1	WBGene00006752	unc-13
1243	2.04266320256064	1.64731747935253	2.67240770803903	2.17480373062892	2.19069985090343	1.45602564991961	ZK524.2g.1	WBGene00006752	unc-13
1244	0.195225848093669	0.221359364827096	4.24996322066107	0.118168219666904	0.171683628572781	0.186584328480256	ZK524.1.1	WBGene00004958	spe-4
1245	0.127660339232143	0.120261665203247	0.37720575830007	0.0991312064943288	0.0418982492677106	0.0715544753202847	T28F4.2.1	WBGene00012137	asic-2
1246	0.423816236489207	0.557780724485128	0.438809679351367	0.130269981631128	0.137647980779729	0.062687291017229	T28F4.8.1	WBGene00271567	T28F4.8
1247	26.373541245887	27.9797734253677	210.461099330825	72.2828035625896	56.2023272452559	58.1175399688238	T28F4.5.1	WBGene00012140	T28F4.5
1248	51.4813797210543	54.4581454836377	411.376980885733	141.328823486128	109.77621658611	113.322171074491	T28F4.5.2	WBGene00012140	T28F4.5
1249	65.5738888659058	64.2866260491136	39.9476720826348	53.404260674386	50.9737109173509	57.3572461711964	C26C6.1b.2	WBGene00007042	pbrm-1
1250	65.3394635043741	64.057235629672	39.803053824758	53.2104357481249	50.7930453455158	57.1563937333912	C26C6.1a.1	WBGene00007042	pbrm-1
1251	63.0910731166136	61.9813419552402	36.8106476789979	52.6486205831345	50.3884044794187	55.8542438414526	C26C6.1b.3	WBGene00007042	pbrm-1
1252	66.6401687870167	65.1942331906603	38.1548210079725	55.7390050503845	53.7045783859951	59.408752113332	C26C6.1b.1	WBGene00007042	pbrm-1
1253	0.0249401256075982	0.0262587794094773	0.941084409752508	0.0735930209381698	0.0259203504516317	0.0885343473343536	C26C6.6.1	WBGene00007740	C26C6.6
1254	0.271678790889086	0.238369336774598	0.437562273440387	0.200416622403316	0.188237744025242	0.169667528972405	C26C6.7.1	WBGene00007741	glb-8
1255	56.5143740132048	55.6294321693097	49.5737632109198	53.8073065217485	57.5247129608897	55.1653281448158	C26C6.2.1	WBGene00001648	goa-1
1256	0.168852581852149	0.172224653467901	1.29177075954717	0.150512463759146	0.120648698347745	0.212289514235466	C26C6.3.1	WBGene00003552	nas-36
1257	0.0311507696637276	0.081994493723205	0.179182208267661	0.0229798285719578	0.0242813191649249	0.00921511351002942	C26C6.4a.1	WBGene00007739	C26C6.4
1258	0.0382894877116651	0.120941878241727	0.246674173381814	0.0376613857151531	0.0132647947289867	0	C26C6.4b.1	WBGene00007739	C26C6.4
1259	32.184540554661	37.7563668259755	30.053273376272	25.8759995248485	23.0104085680134	28.0190883896578	T25G3.1.1	WBGene00012029	T25G3.1
1260	85.3626982013644	79.8207370882099	59.9601669074666	50.9035786207886	43.8058214481647	40.1167889015025	T25G3.2.1	WBGene00000496	chs-1
1261	88.2975203462145	82.7278350436288	62.2774039457805	53.1593029035397	45.9864932583232	42.4925584548192	T25G3.2.2	WBGene00000496	chs-1
1262	67.0152694764665	68.0095564274323	56.4775616644948	80.7463588844727	95.004175388275	120.457846242379	T25G3.3.1	WBGene00012030	T25G3.3
1263	47.6184326171463	47.8022532445802	42.267426960691	45.0367654651805	41.6025038043042	44.8730062687485	T25G3.4.1	WBGene00012031	gpdh-3
1264	35.7971274610189	35.4875778396536	70.3897701803345	38.4781422902023	35.5022443241377	35.8314314948772	D2030.2a.1	WBGene00008412	D2030.2
1265	35.3375100220132	35.0319348649223	69.4914297337224	37.9841019447478	35.0402817560913	35.371373609017	D2030.2a.2	WBGene00008412	D2030.2
1266	37.5529140093128	37.1728932586072	73.6952679277347	40.4474782966558	37.140797996705	37.5693592043035	D2030.2b.1	WBGene00008412	D2030.2
1267	32.8192371515857	32.2281025777758	43.9513674603484	28.6586891919935	21.601431984456	21.9796251305174	D2030.5.1	WBGene00008415	mce-1
1268	1.23467554788677	0.895915813120282	2.14978609204262	1.59187734257457	1.36990500201145	0.927920745595113	D2030.12.1	WBGene00008421	D2030.12
1269	1.20768810421711	0.876332953817106	2.10279623210726	1.55708220940354	1.33996172327895	0.907638324926367	D2030.12.2	WBGene00008421	D2030.12
1270	37.9553429804863	37.6522439780825	22.4672675681423	36.5854578470649	37.3683987047669	41.5456665148217	D2030.7.1	WBGene00008417	D2030.7
1271	21.0219903846019	21.5057461864218	12.6001193818268	18.201100302294	19.4614399087785	22.9415786713681	D2030.11.2	WBGene00008420	D2030.11
1272	19.0285905105596	19.6688831782117	11.3635672892132	16.0351564414048	17.7766054462018	20.4291851104089	D2030.11.1	WBGene00008420	D2030.11
1273	19.0860920289183	18.4499371927732	11.1433972992943	15.5293334981346	14.7455694325896	17.3368249139392	D2030.8.1	WBGene00008418	D2030.8
1274	19.1812629320544	18.5419359729729	11.1989627436697	15.606768977953	14.8190967507031	17.4232732702643	D2030.8.2	WBGene00008418	D2030.8
1275	25.930895389144	24.9254955441808	25.9384576601389	26.5353682403895	27.6145581854616	23.6158269261908	D2030.9a.2	WBGene00008419	wdr-23
1276	35.696883350455	34.3431783486816	35.6589642512104	36.4097885042507	37.8627986964344	32.4048872940563	D2030.9c.1	WBGene00008419	wdr-23
1277	35.0883149543197	33.7576882160932	35.0510423083013	35.7890663427072	37.2173052944006	31.8524415778887	D2030.9a.1	WBGene00008419	wdr-23
1278	33.4578271641	32.2612019245254	33.6359482467273	34.337077265212	35.8411787215736	30.5603895970543	D2030.9b.1	WBGene00008419	wdr-23
1279	41.4250821522452	40.4057362834366	42.0836167768939	42.456683917153	44.2889963969343	37.7715006663597	D2030.9d.1	WBGene00008419	wdr-23
1280	42.1000325742777	41.0640782188082	42.7692968873117	43.1484425145812	45.0106093728517	38.3869222658116	D2030.9e.1	WBGene00008419	wdr-23
1281	1.2520484391074	1.17004235694322	1.89891581603478	0.484588174150696	0.261791520902495	0.184096537433853	D2030.10a.1	WBGene00000084	aex-1
1282	1.25321421977696	1.17113178185658	1.90068389407578	0.485039373567968	0.262035274646352	0.184267949479881	D2030.10b.1	WBGene00000084	aex-1
1283	6.94073811835631	7.15808864676317	13.5969768951962	10.384496690436	14.2582648258994	8.15910823194576	F29D11.1.1	WBGene00003071	lrp-1
1284	0.152182422497319	0.125894002464546	6.08255608915072	0.213837167299868	0.225948095838609	0.154351055043332	F26A3.5.1	WBGene00009143	F26A3.5
1285	31.198346268253	31.6051379038267	30.1422975652257	26.9958692937798	27.9889238172373	26.6032899355953	T24B1.1.1	WBGene00011975	T24B1.1
1286	11.8471805795994	12.4109451417917	9.20628371949994	14.5782379692747	13.8892638371908	14.0890596957565	T23G11.7a.1	WBGene00011972	T23G11.7
1287	18.031223039728	17.166342105535	14.3275983067032	24.5248637977952	23.9501283033786	22.7906682821719	T23G11.7a.2	WBGene00011972	T23G11.7
1288	30.2335324002431	28.1172761987473	24.4772079209124	42.983610027232	41.7614583390837	39.0327215547706	T23G11.7b.1	WBGene00011972	T23G11.7
1289	37.0323363296367	34.1429986359895	26.8275671971969	29.5859292172655	28.0237828023982	24.8085778166128	T23G11.5a.1	WBGene00011970	rlbp-1
1290	48.8200013084607	45.5744549682973	36.1437320862936	40.9103474623596	38.5510446873235	33.5590489252135	T23G11.5b.1	WBGene00011970	rlbp-1
1291	37.5371395081242	37.8737938211028	26.922549830557	41.1480200099888	44.2151516723131	47.0034577189073	T23G11.4.1	WBGene00011969	T23G11.4
1292	136.825474096392	132.683541474432	103.584286605337	137.901160756978	151.384939103861	150.221109345257	T23G11.3.1	WBGene00001595	gld-1
1293	0.056417096415771	0.0297000126024549	0.324516537759849	0.0832374428084612	0.146586161349842	0.116826315077563	T23G11.10.1	WBGene00011973	T23G11.10
1294	41.9387600175274	43.878397196435	22.6594073836356	36.2683136809969	33.1674239821437	39.9728667686897	T23G11.2.1	WBGene00001647	gna-2
1295	7.11090486073781	9.50833528462342	10.3401786148213	5.3855781572669	4.28642366813828	6.47899272367652	T23G11.11.1	WBGene00077728	T23G11.11
1296	61.6556984144623	67.275364652807	66.4833986771169	54.800315794941	50.036965648915	57.7698891030181	F27D4.1.1	WBGene00009187	F27D4.1
1297	79.5027171370857	92.8530167521447	72.7200706594354	79.3384475859473	81.314294669432	105.220800867506	F27D4.4a.1	WBGene00009189	F27D4.4
1298	123.598466333255	137.712485357913	100.079236057764	106.205107716732	117.154667046411	147.702911043255	F27D4.4b.1	WBGene00009189	F27D4.4
1299	30.8843064903121	33.1260074664653	32.0587737096599	25.3380643229323	22.8440506907709	24.0827488284387	F27D4.5.2	WBGene00006518	bckd-1B
1300	30.0127522550573	32.1911924945462	31.1540760434683	24.6230248811129	22.1993922414655	23.4031343535406	F27D4.5.1	WBGene00006518	bckd-1B
1301	8.27317000004461	8.24072935881563	5.05499783876032	6.75307605926884	6.4933457231964	10.1145403648618	F27D4.8.1	WBGene00077543	F27D4.8
1302	1.04434781835313	0.948710383904722	2.01900143555977	1.45626701480661	0.820663718243665	0.429504848128972	F27D4.6a.3	WBGene00009190	F27D4.6
1303	1.05531726756288	0.958675292327099	2.04020829146788	1.4715631132654	0.829283671115064	0.434016210659818	F27D4.6a.2	WBGene00009190	F27D4.6
1304	1.05560156639573	0.958933556145075	2.0407579165464	1.47195954729375	0.829507077276463	0.434133133130362	F27D4.6a.1	WBGene00009190	F27D4.6
1305	1.05608183138549	0.958903326594587	2.04495776315786	1.4771326952026	0.832422349513445	0.431837309017442	F27D4.6b.1	WBGene00009190	F27D4.6
1306	0.752781818681942	0.447981970911823	1.47599012237228	0.804818653638889	0.918432581893021	1.04567553796821	F58H10.1.1	WBGene00010291	F58H10.1
1307	37.8292927242606	39.5606534399568	29.2207619544696	43.5414179002319	47.2350836609732	52.4173145474303	H15N14.1d.1	WBGene00000079	adr-1
1308	37.0232404175249	38.7235352875128	28.4754949311602	42.3827266837392	46.091414436191	51.1590330130694	H15N14.1e.1	WBGene00000079	adr-1
1309	35.4498671937748	37.1822368834438	27.6514168701288	40.5900594323072	44.0260119761954	48.8719399540577	H15N14.1c.1	WBGene00000079	adr-1
1310	61.7423675908181	63.2218679157217	47.2804958745634	72.2472158919044	76.7487889559044	89.0613653249215	H15N14.1f.1	WBGene00000079	adr-1
1311	62.8898234028287	64.9138154755827	49.7917287117891	72.2241484538802	77.2422719270341	89.6091407425103	H15N14.1g.1	WBGene00000079	adr-1
1312	29.3190697659259	29.1010919890365	18.0108621669517	28.0239369825836	27.7382857236122	30.4969648945246	D2005.4.1	WBGene00008399	D2005.4
1313	29.6316938527672	29.4077670461712	18.1965718671185	28.3227512962308	28.0340541881003	30.822148670057	D2005.4.3	WBGene00008399	D2005.4
1314	30.4239568749479	30.1445568581285	18.6559561293436	29.067394894495	28.7579175735144	31.6266960148658	D2005.4.2	WBGene00008399	D2005.4
1315	23.4040038231719	24.8720640094073	15.1970774235792	22.3571584074462	23.7284539617479	29.3685537591245	D2005.7.1	WBGene00086551	D2005.7
1316	41.0191027467545	40.4393806209746	25.2813619474872	46.6331647121851	48.6057451656018	61.6103376452546	D2005.5.1	WBGene00008400	drh-3
1317	33.252766062968	32.9499962059328	25.0244982383357	31.1903592980939	31.5019774562832	34.7293194873176	F30F8.3.1	WBGene00009272	gras-1
1318	20.9497914367411	20.6815820315242	12.3014743917274	18.8957001073381	19.0889650658069	20.3090624629409	F30F8.9b.2	WBGene00009276	F30F8.9
1319	21.6617010239632	21.2374770838795	12.6693602244128	19.4356086088568	19.5640425501318	20.7660283135331	F30F8.9a.1	WBGene00009276	F30F8.9
1320	20.9317623563309	20.663783768158	12.2908879249531	18.8794387475211	19.0725373850274	20.2915847844014	F30F8.9b.1	WBGene00009276	F30F8.9
1321	25.5831573367073	25.3635655972981	19.6295461475776	25.4406213466776	25.3685445004684	29.1054578787458	F30F8.10c.1	WBGene00009277	F30F8.10
1322	25.9503796908227	25.7276359168765	19.9113099678777	25.8057977296442	25.7326862875564	29.5232395707852	F30F8.10a.1	WBGene00009277	F30F8.10
1323	28.8459925960466	28.7350036563922	22.3765849451953	29.328115197888	30.3666739820169	34.6312456597403	F30F8.10e.1	WBGene00009277	F30F8.10
1324	24.9416351974687	24.7484406804077	19.0179749252235	24.8830990795647	24.4294773022108	28.4045307597406	F30F8.10b.1	WBGene00009277	F30F8.10
1325	24.7936763446023	24.6016278967104	18.9051564299044	24.7354874748554	24.2845566741468	28.2360293060811	F30F8.10c.2	WBGene00009277	F30F8.10
1326	15.7684315286861	15.3106658716968	11.1909528046484	15.2474810166777	15.9078050787373	18.3851936379652	F30F8.10f.1	WBGene00009277	F30F8.10
1327	10.2465431484267	9.47757756866634	6.1252594052233	9.08945091071607	9.90282054268531	10.7648776899125	F30F8.10d.1	WBGene00009277	F30F8.10
1328	18.0211799099506	17.40355000678	12.6669007988573	17.0453465318017	16.249117582157	18.6607826749829	F30F8.10d.2	WBGene00009277	F30F8.10
1329	29.3714003406596	28.4385020587186	18.1448378926009	28.6067488421164	27.857010014282	32.7073720513117	F30F8.8.2	WBGene00006386	taf-5
1330	33.1158603362841	32.0836829272103	20.4687637808687	32.2588356887871	31.3859845204691	36.9139957392146	F30F8.8.1	WBGene00006386	taf-5
1331	25.3326891127052	25.1174721010928	18.9615200340114	21.4578590496914	21.319844706295	25.2863716017864	R11A5.1a.1	WBGene00000163	apb-3
1332	25.5934028943111	25.3716560488443	19.156664322526	21.6746636531726	21.5392599176805	25.5466087023193	R11A5.1b.1	WBGene00000163	apb-3
1333	198.942601866003	199.083280818453	325.884679325091	227.079040438974	172.690389101183	156.472115240333	R11A5.4a.1	WBGene00011232	pck-2
1334	213.001575778049	213.018040081166	350.199195933382	243.100586256701	184.791476375379	166.748690093186	R11A5.4a.2	WBGene00011232	pck-2
1335	249.00711613726	248.409537958856	411.046046795615	285.09632480989	216.886208366144	193.876887271925	R11A5.4d.1	WBGene00011232	pck-2
1336	159.776346450537	159.155325477493	262.39047621187	182.266714971473	138.899343385198	124.185281092729	R11A5.4b.1	WBGene00011232	pck-2
1337	254.611027756475	254.019081000907	418.736720843605	291.094329588823	221.676376729089	197.623301865908	R11A5.4c.1	WBGene00011232	pck-2
1338	1.03523819870769	1.00346823872641	1.70892997774597	0.420232683523139	0.495267659042113	0.3305525861273	F55D12.1.2	WBGene00010110	F55D12.1
1339	1.15965819793604	1.10468945179809	1.8804358293108	0.470738306504348	0.516529880417493	0.348498838197476	F55D12.1.1	WBGene00010110	F55D12.1
1340	2.62592751873876	3.06258817798546	4.79007924642118	1.16854332694088	1.3768165944906	0.686158661128402	F55D12.2a.1	WBGene00010111	F55D12.2
1341	2.78395071715965	3.23327128346194	5.09190379643268	1.24287334097137	1.47022892981002	0.720798179119511	F55D12.2b.1	WBGene00010111	F55D12.2
1342	0.234241571883128	0.227655300219722	8.78906298436042	0.17723005042425	0.205994459320735	0.31981864534808	F55D12.6.1	WBGene00010114	F55D12.6
1343	63.4520262533356	65.5203662019228	47.2014756049535	60.7123919351779	62.9518960674058	75.5265437502863	T22C1.1.1	WBGene00011912	T22C1.1
1344	13.6895979976764	13.1556095822527	7.97313575779134	10.5927250382122	11.3214138692253	11.1098364118316	T22C1.3.1	WBGene00011914	pigu-1
1345	38.6475753150531	40.4865712964701	30.3632580096697	35.0473672812901	33.6963151735218	40.2638161029344	T22C1.5.1	WBGene00011916	T22C1.5
1346	35.4036694799228	36.6050751478295	28.0874712909337	35.5523481151045	36.6862333378313	41.8451837744113	T22C1.6.1	WBGene00011917	T22C1.6
1347	0.119198316512589	0.209167771681923	4.93660889270288	0.169350976120467	0.151412778857702	0.141046404788765	T22C1.9.1	WBGene00011919	T22C1.9
1348	26.1627041053763	25.8787816706666	26.2806111042784	22.5322848428625	23.1495290126955	18.8272363759847	T22C1.10a.1	WBGene00004318	rbg-2
1349	27.4031817843801	27.0997174975369	27.4922239269482	23.6159042190313	24.2807344754369	19.7123308029674	T22C1.10b.1	WBGene00004318	rbg-2
1350	0.0407525541726494	0.0183888235923094	0.0696540272373041	0.0229051702595083	0.0181518243659818	0.0137777623044689	H05L14.3.1	WBGene00271605	H05L14.3
1351	19.9309586987959	18.5183035472624	14.7339624567311	17.2210233886558	17.1651729822947	16.0434635367109	H05L14.2c.1	WBGene00010367	H05L14.2
1352	20.1220626555139	18.7811274162711	14.882839666567	17.393599602698	17.1658074921084	16.3964043618482	H05L14.2a.1	WBGene00010367	H05L14.2
1353	20.7799302134013	19.3981287062221	15.3414752705782	17.9511887323462	17.7319094244837	16.902415406646	H05L14.2e.1	WBGene00010367	H05L14.2
1354	20.7408260918104	19.361624888559	15.3126053509873	17.9174077975846	17.6985411342608	16.8706080761856	H05L14.2b.1	WBGene00010367	H05L14.2
1355	21.463017109121	20.0652382101261	15.89515038316	18.4776937071437	18.5818263675165	17.3643372554947	H05L14.2d.1	WBGene00010367	H05L14.2
1356	0.60487697043238	0.523133766282481	1.23266990697437	0.807438316525959	0.987879396236147	0.92024489778999	C54G4.5.1	WBGene00008315	C54G4.5
1357	0.0956401177776089	0.0823883537367225	3.6728753401604	0.102623164568802	0.0813265144082854	0.0925937824741384	C54G4.2.1	WBGene00008312	C54G4.2
1358	8.4920127305157	7.84422188448053	19.1897732744038	6.96742203812948	5.14909072656723	3.19008780204994	C54G4.1d.1	WBGene00008311	rskn-2
1359	8.42734527462393	7.78448741530138	19.0436413906942	6.91436448020672	5.11417755657133	3.16579499081938	C54G4.1c.1	WBGene00008311	rskn-2
1360	8.45074644164822	7.80610348587493	19.0965220332231	6.93356438157488	5.1283786743959	3.17458581342491	C54G4.1a.1	WBGene00008311	rskn-2
1361	8.90734398345051	8.60596944120081	17.3599267883742	7.05021140587666	5.38020074207702	3.09999651850551	C54G4.1b.1	WBGene00008311	rskn-2
1362	7.80968392944076	8.1625298217736	11.6116318265482	6.93796923424082	7.86460572309123	8.97951469154972	C54G4.7.1	WBGene00008317	C54G4.7
1363	8.50938281668291	8.90938503047391	12.6234529362376	7.55379793486786	8.50715501952349	9.8447032294825	C54G4.7.2	WBGene00008317	C54G4.7
1364	8.28106347315484	8.64257349193884	12.3439263643565	7.39250083353892	8.31351107974865	9.58921107830845	C54G4.7.3	WBGene00008317	C54G4.7
1365	35.8867731002696	33.8792153191909	23.8373928959174	27.7668417576599	25.5841713609257	25.5158958723178	K04G2.2.1	WBGene00045192	aho-3
1366	0.4931401513329	0.493253150476064	11.2896255911323	0.50930319753495	0.435643784783564	0.612705194245795	K04G2.4.1	WBGene00010563	K04G2.4
1367	17.1741661567039	17.7571134171383	14.3018256032386	14.6774677441119	14.4685571169595	12.2398472164351	K04G2.6.1	WBGene00010565	vacl-14
1368	0.0484310277001602	0.118980658594564	0.133718354991531	0.0635154180709609	0.0671126911693599	0.0573080437475073	K04G2.12.1	WBGene00077768	K04G2.12
1369	43.2958406837905	39.194469386893	26.4226006936611	29.015930305396	27.5274719804926	26.9565716229943	K04G2.8a.1	WBGene00000156	apr-1
1370	49.0873805105498	44.4195727677037	29.8566116750408	33.0799392952108	31.2782968457902	30.5778379995565	K04G2.8c.1	WBGene00000156	apr-1
1371	43.3736709058723	39.2649268305777	26.4700989486318	29.0680904266435	27.5769563934006	27.0050297640732	K04G2.8b.1	WBGene00000156	apr-1
1372	21.1317130048166	29.4417324928602	9.85443745344997	14.0133831647672	10.5764629972454	14.8061344828745	K04G2.10.1	WBGene00010568	K04G2.10
1373	27.0467414325518	26.6830996015376	22.1833599302534	24.7646295885722	25.285296585039	22.1629499839606	F18C12.2b.1	WBGene00004378	rme-8
1374	26.9917534789752	26.632260541718	22.1382595779962	24.7158739513418	25.2338897744161	22.1159751623445	F18C12.2a.1	WBGene00004378	rme-8
1375	23.4122813044236	22.8763395146928	11.8852101720328	21.6792631225772	21.6987923957625	23.4775960107795	F18C12.3.1	WBGene00008934	F18C12.3
1376	23.2763843462303	23.7272740056027	17.8578025874161	17.508747918759	17.7159400459014	18.0563280415123	C09H6.1b.1	WBGene00005009	spr-4
1377	23.2763843462303	23.7272740056027	17.8578025874161	17.508747918759	17.7159400459014	18.0563280415123	C09H6.1a.1	WBGene00005009	spr-4
1378	24.4020265726614	24.6834392555238	17.9653211895729	24.1389217932173	24.5039677686788	27.977767563948	C09H6.3.1	WBGene00003136	mau-2
1379	10.1501951061105	11.1999509062642	52.5896523407253	17.5296631692349	16.757053414	11.5822806986512	T28B8.1.1	WBGene00012113	T28B8.1
1380	0.221228151222954	0.407618922962859	1.06892141798786	0.35359856588116	0.574807771589425	0.785332451354729	T28B8.2.1	WBGene00002101	ins-18
1381	0.231219099987862	0.162296197898576	6.66770521377127	0.189521811985932	0.24030673289674	0.205199769547526	T28B8.6.1	WBGene00044122	T28B8.6
1382	0.0416538360043219	0.0394705711416516	0.270265247943135	0.0163882180517821	0.0411264137831764	0.0443597828171081	T28B8.3a.1	WBGene00012114	T28B8.3
1383	0.0181004851000599	0.0190575080865752	0.249877734075084	0.0089017820781271	0.0094059453532815	0.0214181577642199	T28B8.3b.1	WBGene00012114	T28B8.3
1384	0.0828598589633398	0.0719737343723961	1.73679540361811	0.0509378894708157	0.055975731667179	0.0465725157557339	T28B8.4.1	WBGene00012115	T28B8.4
1385	0.544283278592922	0.553469218495631	1.06178576099194	0.521627790933242	0.546335984772379	0.418354670347846	F08A10.1j.1	WBGene00008570	kcnl-2
1386	0.544707505622223	0.563704155795424	1.0840369975541	0.526613608518977	0.541923211624761	0.407662831334567	F08A10.1f.1	WBGene00008570	kcnl-2
1387	0.565160334119325	0.58478258908398	1.12995282031995	0.551097275472958	0.562055103247474	0.420851077112608	F08A10.1f.2	WBGene00008570	kcnl-2
1388	0.64047870354058	0.656751047906592	1.26604718598042	0.619016230663608	0.630921872927805	0.474494572007333	F08A10.1k.1	WBGene00008570	kcnl-2
1389	0.688729150033725	0.705367516286133	1.37144634760706	0.671272749161911	0.683262068115731	0.526024566473451	F08A10.1h.1	WBGene00008570	kcnl-2
1390	0.59676344955239	0.628315992789584	1.21032360371613	0.603278959337272	0.597247075901241	0.47076357861042	F08A10.1a.1	WBGene00008570	kcnl-2
1391	0.683732155766968	0.706551810141389	1.357576327365	0.672516191339586	0.671126911693599	0.531878575957257	F08A10.1d.1	WBGene00008570	kcnl-2
1392	0.641891829817049	0.663315057580498	1.27450076106356	0.637208161891009	0.630057951425782	0.499330782503156	F08A10.1e.1	WBGene00008570	kcnl-2
1393	0.658602643150724	0.680583596598674	1.31890544682816	0.65379704206275	0.646460685230128	0.51233020563111	F08A10.1i.1	WBGene00008570	kcnl-2
1394	0.546927756647846	0.565181545458585	1.00205314300563	0.547918082977556	0.563160543322373	0.407480678447727	F08A10.1b.1	WBGene00008570	kcnl-2
1395	0.55089777025289	0.569284058811615	1.00932679946639	0.551895285117017	0.567248386719675	0.410438480127322	F08A10.1c.1	WBGene00008570	kcnl-2
1396	0.346084382492561	0.350887166057544	8.84760217218645	0.226938135382296	0.186504152498543	0.212343109164583	T02E1.6.1	WBGene00011378	T02E1.6
1397	19.8006134747029	21.2999335675778	13.8685800178586	18.3012597765821	21.8095194640705	23.6427438366441	T02E1.3c.1	WBGene00011376	gla-3
1398	19.7923356262603	21.2910289130763	13.8627821165133	18.2936087482474	21.8004017719869	23.6328597464114	T02E1.3a.1	WBGene00011376	gla-3
1399	20.144775181949	21.9497651961849	14.5247557385409	19.0712826510275	22.6102327565793	24.0450318194198	T02E1.3b.1	WBGene00011376	gla-3
1400	0.478536430113171	0.395872700167485	0.786453526416573	0.470686503015132	0.497344406662781	0.303347298806548	T02E1.8a.1	WBGene00011380	T02E1.8
1401	0.672303732287938	0.435600184836005	0.904319418557446	0.813877218571621	0.591230850777694	0.428363155284398	T02E1.8b.1	WBGene00011380	T02E1.8
1402	0.42548537577675	0.470955405317557	16.9287030361881	0.558007599856296	0.396853584768589	0.387287236284524	ZK265.3.1	WBGene00013956	nsph-2
1403	96.2371695020452	89.6340928797925	72.4256485501855	99.2482036382833	94.6776769014095	117.094106381287	ZK265.6.1	WBGene00013958	nol-16
1404	0.883653838739765	0.840915932923987	1.39192205780658	0.60172501330384	0.847739256876125	0.633404694051396	ZK265.7.1	WBGene00013959	ZK265.7
1405	0.286839168059642	0.251670960503016	0.234656191359083	0.219437438155343	0.182180070959956	0.138279969202522	ZK265.8a.1	WBGene00013960	cutl-8
1406	0.299233453099256	0.24234981381772	0.21184239497695	0.22640370603329	0.215303720225403	0.136184818153999	ZK265.8b.1	WBGene00013960	cutl-8
1407	0.274628049794012	0.210837373946306	0.15796868246126	0.275750605753477	0.386508673999786	0.230183649535007	T01G9.3.1	WBGene00011345	dma-1
1408	64.9093037593043	60.125976572271	39.1932923381353	55.8283992380205	52.6921969678273	59.2735847636899	T01G9.5b.1	WBGene00003183	mei-1
1409	66.6365590367959	61.7250064276287	40.2407202875074	57.3130920999793	54.1003787388755	60.857651976144	T01G9.5a.1	WBGene00003183	mei-1
1410	30.4026179403916	30.7421257407978	21.5343989599771	27.6186360590017	25.2272553175629	29.0651428216078	F52B5.5b.2	WBGene00000467	cep-1
1411	25.2111147690089	25.4880837162928	17.8548819996575	22.9032291433846	20.9165683014195	24.0930214244546	F52B5.5b.3	WBGene00000467	cep-1
1412	22.6891089638083	22.9428330413523	16.0843611615213	20.6037572302521	18.8241694858819	21.6878791550073	F52B5.5b.4	WBGene00000467	cep-1
1413	30.5478765067575	30.8890064180114	21.6372866759828	27.7505932308077	25.347786876653	29.2040111580704	F52B5.5a.1	WBGene00000467	cep-1
1414	32.1065426300262	31.9276098720042	21.63265831863	29.2679046470988	26.8048088530423	30.8852150436566	F52B5.5b.1	WBGene00000467	cep-1
1415	0.525363984357378	0.320661703942375	0.665703587274602	0.434366115934615	0.625144666309876	0.576611207113224	C34B7.1.1	WBGene00007911	C34B7.1
1416	21.6381965040335	21.2311749842525	13.0242699360212	17.384022767729	17.6633530744112	19.6773321611863	C34B7.4.1	WBGene00007914	mys-4
1417	31.0206251864428	30.0325424381061	19.4132708998812	28.4112996953239	27.1459304790082	27.5457878772295	C34B7.2.1	WBGene00007912	figo-1
1418	0.361611232323706	0.283817374145694	0.151274357447767	0.181073123614517	0.280159473043255	0.225615596921942	F16D3.1.1	WBGene00006531	tba-5
1419	0.0335256880244327	0.0588304739810086	0.0617097491074108	0.0109919105174254	0.0348433522909212	0.0528942343288499	F16D3.6.1	WBGene00008889	F16D3.6
1420	0.345311837517747	0.255272156288812	0.236661568558198	0.346873869907831	0.412334430985182	0.434685858683429	F16D3.7.1	WBGene00008890	ser-5
1421	48.0844826719596	47.6770948207424	52.1543532139556	55.0543603180518	61.8304700665766	74.5550856687744	T19A6.2b.1	WBGene00003596	ngp-1
1422	49.0676226522413	48.6519053096424	53.2207061607094	56.1800070903539	63.0946618337371	76.0794461564259	T19A6.2a.1	WBGene00003596	ngp-1
1423	20.1929525265207	20.4280267532268	15.3352859966647	18.861676692633	18.1688175632606	22.7913502903798	T19A6.3a.1	WBGene00011828	nepr-1
1424	20.0507486354889	20.2841674098942	15.2272910248572	18.72884798353	18.040868143801	22.6308478235461	T19A6.3b.1	WBGene00011828	nepr-1
1425	0.785015141492066	0.731153258856474	1.57462969745714	0.989920163700739	1.65265708751507	1.53626112219518	T19A6.4.1	WBGene00011829	T19A6.4
1426	44.581582525931	50.2102223555284	39.6090521283477	42.8251936770537	40.4768675189937	49.1676475279502	F02E9.1.1	WBGene00008528	F02E9.1
1427	17.9395918991705	18.3375577810824	11.9645160967507	17.9222545839626	17.4156303741203	21.208735777192	F02E9.7.1	WBGene00008531	F02E9.7
1428	18.8635020056244	19.2903581499434	12.5764118802808	18.8205501739679	18.2585998034288	22.2909742570921	F02E9.7.2	WBGene00008531	F02E9.7
1429	46.0844486405185	45.2673151084727	31.8704226557358	36.279212859407	33.488593047938	34.5493035718023	F02E9.4a.1	WBGene00004117	sin-3
1430	46.285317076594	45.4642629072817	32.0105129420672	36.4413459664612	33.6276858469466	34.6976890595144	F02E9.4b.1	WBGene00004117	sin-3
1431	85.7245293710192	97.4242625365479	91.0003610308951	93.7390951263485	94.4347530980332	122.306226732055	F10D11.1.1	WBGene00004931	sod-2
1432	4.83989275989505	3.19919825062292	3.72560041625121	6.13315822383637	3.38427004807215	1.94413700467931	D1081.2.1	WBGene00006844	unc-120
1433	0.108933010632579	0.114692601858416	3.98791698799465	0.119051188886806	0.113214418234027	0.143221723651318	D1081.5.1	WBGene00008383	D1081.5
1434	138.984226392345	127.816981447166	61.4943643171252	113.509300296951	108.939052246522	107.542330835983	D1081.7.1	WBGene00008385	lotr-1
1435	89.8898272204683	92.7447549437965	64.3220583240564	110.624003339535	124.731441145109	136.793441877828	D1081.8.1	WBGene00008386	cdc-5L
1436	0.889237365742791	0.87951116267217	2.27332374609663	0.371063758204035	0.420085078184151	0.340113903744605	K02B12.4b.1	WBGene00010497	axl-1
1437	0.960751987358174	0.888937542104914	2.34897249286505	0.419996346951764	0.463955322381196	0.355983353254215	K02B12.4a.1	WBGene00010497	axl-1
1438	0.0464837360546285	0.0489414604557963	0.320854677995244	0.0685818230143644	0.0241553460434467	0.165011487833289	K02B12.6.1	WBGene00010499	K02B12.6
1439	0.29137366258633	0.334668434691077	0.609457887988009	0.234485966936031	0.412943942339188	0.376123746103374	K02B12.9.1	WBGene00044679	K02B12.9
1440	44.7187449364975	49.2421999498097	37.0873648521394	48.6668136416158	45.2640752922167	51.1566795556489	R05D11.3.1	WBGene00004305	ran-4
1441	48.7792445084282	48.5347161988842	33.242760904959	43.4597019158698	38.7873426279432	44.1388892047127	R05D11.5.1	WBGene00011033	tmem-208
1442	24.627798496143	24.4242123109168	15.5087576721909	21.6703613404991	20.6294087625202	21.3398991108506	R05D11.9.1	WBGene00011037	R05D11.9
1443	24.1548510468736	24.5154177773925	18.70726438986	21.5199604809171	20.8202541042084	21.1853598773709	R05D11.6.1	WBGene00011034	paxt-1
1444	25.5884103556482	24.8361321487588	18.2680740884087	24.060838007697	24.1477719095178	26.2429154427806	R05D11.4.1	WBGene00011032	ddx-52
1445	60.9593629353534	64.8595706699811	42.5256847139462	57.2374422456436	51.9723745921808	53.5691535415117	R05D11.7.1	WBGene00011035	snrp-27
1446	49.5160775072269	47.4375171124663	29.009114711097	47.1571498743167	49.6350188696537	50.748699861538	R05D11.8.1	WBGene00011036	edc-3
1447	43.4602919543394	46.3489039135694	29.5198024474455	35.3430363040849	37.5634066562595	48.4938946576265	F43G9.13.1	WBGene00009673	F43G9.13
1448	22.2612611266091	21.5583449541942	20.2040925715161	16.7031890296935	15.4997842718397	15.9295821100598	F43G9.2a.1	WBGene00009665	lmd-1
1449	22.0713996244632	21.3744784727085	20.0317762169616	16.5607311275212	15.3675899496919	15.7937221347075	F43G9.2b.1	WBGene00009665	lmd-1
1450	31.1652630291378	30.1457028281354	29.2653878533568	23.9947780023286	22.4030015430882	22.5348777997511	F43G9.2b.2	WBGene00009665	lmd-1
1451	63.2870532605665	68.6995941509484	43.4941943506978	62.75247691818	62.8330586663994	76.9569707152538	F43G9.5.1	WBGene00009668	cfim-1
1452	0.126490448816889	0.162773539657101	2.8715361252299	0.055295775732366	0.0438206395282291	0.182936265139102	F43G9.8.1	WBGene00009670	F43G9.8
1453	0.128148845642855	0.164907638508386	2.90918439385628	0.0560207501460204	0.0443951651954645	0.185334714384072	F43G9.8.2	WBGene00009670	F43G9.8
1454	1.14636405633713	1.38484558762447	0.710763332480239	1.80409450116709	2.15709680101922	1.81340402403728	F43G9.11.1	WBGene00000468	ces-1
1455	29.6428873579259	28.8440392384824	19.6948567737717	32.8302875634153	29.479364602657	28.0135801154989	F43G9.12a.1	WBGene00009672	F43G9.12
1456	22.6080897765909	21.3013759741881	14.1156738036222	25.7117924927581	24.8316957326632	22.6023746160868	F43G9.12b.1	WBGene00009672	F43G9.12
1457	21.1808989446958	21.9664087073972	21.5620467628471	23.945247668562	24.7936103097603	25.9015169232087	VF39H2L.1.1	WBGene00012150	syx-17
1458	44.1452491891901	44.7062274501417	33.7507396999917	46.9496457058013	49.6360437828013	59.5641798016492	F39H2.2a.1	WBGene00000890	sig-7
1459	44.1472225126524	44.6953177677315	33.9525913434442	47.6045070120215	50.2369207936256	60.1716484199661	F39H2.2b.1	WBGene00000890	sig-7
1460	8.39144351744071	9.19158274637128	20.4090421345374	9.53824147691141	11.6115824175004	13.0486007302017	F39H2.1.1	WBGene00009562	flp-22
1461	19.4676063589212	18.6828490398918	13.6979276852953	20.086286176757	20.8340438118911	23.5399118282071	F39H2.5.1	WBGene00045237	mrt-1
1462	37.2863446773675	37.6428862259785	25.1305606841227	34.8898346246217	35.8330799180202	41.9733922825323	F39H2.3.1	WBGene00009563	F39H2.3
1463	46.5188656783102	46.9077240076815	41.0834639322784	54.0275116040638	57.6333104181156	64.3819149934746	K07A12.1.1	WBGene00010620	K07A12.1
1464	148.375304247113	154.714135502001	119.97070973652	147.990256926578	150.555197236273	186.737538180953	K07A12.3.1	WBGene00000209	asg-1
1465	53.9357087238352	58.2318758060091	34.1329760517738	45.3032939371171	42.8707211487785	47.715786412118	F39H11.1.1	WBGene00009565	F39H11.1
1466	44.8254461155572	44.9802701310247	27.5303104310425	41.1846926653409	39.2365500731036	41.5007175711426	F39H11.3.1	WBGene00000409	cdk-8
1467	106.934751486265	107.232398891207	76.822579972677	106.101698488158	99.4320019803673	123.345446220933	C36B1.3.1	WBGene00007971	rpb-3
1468	27.1577950846191	29.2485208707455	16.7185007154271	21.9968634970049	21.3035480743347	29.3758628875509	C36B1.14.1	WBGene00044614	C36B1.14
1469	0.445630307484975	0.523329562090458	3.07596981113948	0.640621792021313	0.534398043027184	0.223093006267197	C36B1.6a.1	WBGene00007973	C36B1.6
1470	0.553802921604481	0.610849928073007	4.07747507788746	0.804107996991084	0.685201317126467	0.280847366709638	C36B1.6b.1	WBGene00007973	C36B1.6
1471	55.1011107370209	57.815097298956	38.9089156413399	50.9294810491763	51.7028823252136	57.5216414513885	C36B1.7.1	WBGene00007974	dhfr-1
1472	36.5401852677367	34.8477823428116	22.1535145411797	33.0439470908663	37.6086234862493	34.193391694684	C36B1.8a.1	WBGene00007975	gls-1
1473	36.42356765518	34.7365660161856	22.0828118351972	32.9384876852571	37.4885959644847	34.0842638488499	C36B1.8b.1	WBGene00007975	gls-1
1474	40.2778193643368	38.7864315792119	24.856012353547	36.8570017922728	41.5880758740741	37.8405907820778	C36B1.8c.1	WBGene00007975	gls-1
1475	40.4214621769301	40.0355021684728	19.6514669524925	29.0578945186369	30.1649637164826	32.2249431907697	C36B1.12c.1	WBGene00007979	imp-1
1476	42.1768318480798	41.7558535389439	20.5123513046711	30.2926315494474	31.4692046327102	33.6169174699308	C36B1.12a.2	WBGene00007979	imp-1
1477	41.1049443546209	40.7121324127862	19.9814855592413	29.5529831539478	30.6789146054921	32.7739920262612	C36B1.12a.1	WBGene00007979	imp-1
1478	41.7352356976906	41.3459108863099	20.2568437028005	30.0252012602692	31.1636128202863	33.2976776511815	C36B1.12b.1	WBGene00007979	imp-1
1479	42.8269511030918	42.4201125289959	20.8217601420793	30.7321080442377	31.9281037005849	34.1195406289406	C36B1.12c.2	WBGene00007979	imp-1
1480	92.6212617588917	91.3602664363388	62.4451735445889	107.817495586711	111.891873536015	132.256084477661	DY3.2.1	WBGene00003052	lmn-1
1481	31.9020316481541	31.2852006332744	20.0587967319009	25.7796763184451	24.2145925431966	24.9880821474814	DY3.4a.2	WBGene00006618	trt-1
1482	31.6433359894023	31.0368635182395	19.8905355977751	25.5357523038589	24.0061916386014	24.800504050932	DY3.4a.3	WBGene00006618	trt-1
1483	33.5748030619824	32.9303326982597	21.1006600166489	27.0987067127796	25.4818141183789	26.2927695608939	DY3.4b.1	WBGene00006618	trt-1
1484	33.651414135712	33.0054732178222	21.1488075580445	27.1605406128658	25.5399585887003	26.3527644714721	DY3.4a.1	WBGene00006618	trt-1
1485	35.3683938842085	34.8650693366838	22.1987949880477	28.5770957874797	26.7879411398107	27.6971887163937	DY3.4b.2	WBGene00006618	trt-1
1486	39.2310384201168	39.4119167234576	24.166746566976	40.6129356369617	42.0702283074045	41.3648602742486	DY3.7.2	WBGene00006324	sup-17
1487	39.8903836036482	40.0743018784737	24.5729103748243	41.2955059838014	42.7772909680332	42.0600680099502	DY3.7.1	WBGene00006324	sup-17
1488	14.8460012476892	18.0868301096082	22.2081227791448	8.18745837078581	6.93043881665828	7.11128757252759	F36A2.3.2	WBGene00009453	F36A2.3
1489	15.9875670868945	19.4792262110653	23.9305349418838	8.81276425734583	7.46794809781825	7.65115972408964	F36A2.3.1	WBGene00009453	F36A2.3
1490	35.1173706894316	36.8475000312849	27.2282878553226	31.8403003928714	30.8937959492781	37.0713811852583	F36A2.8.2	WBGene00009455	phip-1
1491	47.6489071462809	49.9959366254797	36.849549313648	43.0041433927713	41.8397065084598	50.282792844274	F36A2.8.1	WBGene00009455	phip-1
1492	199.40399410481	212.860930822193	272.410042282414	210.076715974553	201.81960706722	230.063141624368	F36A2.7.1	WBGene00009454	F36A2.7
1493	51.091288690923	52.9239338957919	42.9449341570884	35.2116074052097	30.6793516581968	32.3873362888191	F36A2.9b.1	WBGene00009456	F36A2.9
1494	47.4529348831099	48.8930636145261	39.55727576578	32.5289217875257	28.7944676110927	30.2311284157311	F36A2.9a.1	WBGene00009456	F36A2.9
1495	0.138107747584272	0.232655821265011	7.02893066533519	0.163010668343969	0.157889394831962	0.261474850855679	F36A2.11.1	WBGene00009458	F36A2.11
1496	0.0479290678677613	0.138773830199133	1.32332440914387	0.117857094715424	0.12453207488798	0.127606677150919	F29D10.1.1	WBGene00009250	F29D10.1
1497	0.0265473781467545	0.0559020237206206	0.171027426878057	0.052223788191679	0.0275907730362924	0.0628265961083783	F29D10.2.1	WBGene00009251	F29D10.2
1498	5.40522027184739	5.81472689356292	35.9397916013304	2.11891599630173	1.38406172936155	0.926949778648205	F55H12.2.1	WBGene00010133	F55H12.2
1499	0.27810259495841	0.28007592855979	7.2221746702916	0.225968314290919	0.226199657483774	0.228922819828099	F55H12.5.1	WBGene00010136	F55H12.5
1500	0.27094746768337	0.285273213832033	7.35619440644134	0.230161540741678	0.230397176900998	0.233170872154806	F55H12.5.2	WBGene00010136	F55H12.5
1501	0.283210176350075	0.298184286009776	7.60619206050966	0.227916317000323	0.240824635338328	0.243723864213537	F55H12.5.3	WBGene00010136	F55H12.5
1502	0.0689968986487431	0.0830228075058722	1.81429377876299	0.0678650712886918	0.0819527911969081	0.0699801194276491	F55H12.1.1	WBGene00004901	snf-2
1503	0.805080893954219	0.893686136560681	1.57657812882684	0.318773688283798	0.192473042604344	0.194790178482215	F55H12.3.1	WBGene00010134	F55H12.3
1504	0.200829630911515	0.140965368016848	0.106417618791019	0.269366202465996	0.436420531215934	0.244841294054556	T08G11.3.1	WBGene00011630	T08G11.3
1505	1.14684673593979	1.16276209338891	2.32597300554158	1.26381567423863	1.1036309214517	0.565439364975405	F53B6.1.1	WBGene00006641	tsp-15
1506	0.266762489144572	0.329713392332787	4.15233718099916	0.26238650863295	0.253138645818411	0.43917620580614	F53B6.7.1	WBGene00009962	F53B6.7
1507	0.456963066460528	0.389481312807603	0.200266307819739	0.299644686345699	0.135692326407995	0.128743024812251	F53B6.5.1	WBGene00009960	F53B6.5
1508	36.9822688199819	35.106685679037	25.4569814754049	33.744812073069	33.4052658450409	34.744994859692	F32H2.1a.1	WBGene00001568	snpc-4
1509	35.6649657654784	33.8493137672775	24.507703772099	32.501140079171	32.1759923685898	33.5735472004182	F32H2.1b.1	WBGene00001568	snpc-4
1510	12.5920672020417	14.3414186698805	10.4003164993413	12.22671797866	12.9611384820826	14.9000913743519	F32H2.2b.1	WBGene00007026	mdt-31
1511	13.5583005211613	15.460887798887	11.2791391240546	13.2055715797074	13.976435028828	16.0434274535535	F32H2.2a.1	WBGene00007026	mdt-31
1512	29.8265033092894	31.7551997409693	17.3237602742318	26.6315551461021	25.7710526436027	29.5507168126538	F32H2.10.1	WBGene00009346	F32H2.10
1513	31.7341558098809	33.4120288834382	24.2579717714796	32.7056959242427	32.807515837272	37.431980370454	F32H2.4.1	WBGene00009341	thoc-3
1514	0.0260079539173574	0.0182553778478079	0.0638294356998763	0.0255813185989719	0.0540602954992667	0.0615500034443474	F32H2.8.1	WBGene00009345	F32H2.8
1515	0.149821837065842	0.0996273690070466	0.137886327185987	0.116340122209186	0.122929186795362	0.111968191084239	F32H2.9.1	WBGene00006532	tba-6
1516	5.54925839970868	5.20700301591265	15.0614475928096	6.00152404622117	6.0744201926676	6.17119306935523	F36F2.2.1	WBGene00009476	F36F2.2
1517	2.37884573073752	3.14448883428491	5.32152406928507	3.24501009475912	4.2408782682964	2.50667160345201	F36F2.1a.1	WBGene00009475	F36F2.1
1518	3.54571146480625	4.6808372601684	7.65607121298545	4.88256649874259	6.40635072555008	3.77605055377411	F36F2.1b.1	WBGene00009475	F36F2.1
1519	0.0680425070482316	0.0972258549250013	0.12077084950415	0.0573654304790615	0.065665590830883	0.0575101062830965	F36F2.5.1	WBGene00006525	tax-2
1520	0.0329402210460648	0.0115606207142828	0.323371185273638	0.0971996057795496	0.068469749262858	0	C31H5.1.1	WBGene00007854	C31H5.1
1521	0.0959543788436909	0.151541630567947	0.176620406414517	0.165165595184527	0.448765585530057	0.25546959260937	C31H5.7.1	WBGene00007858	C31H5.7
1522	0.118632772254613	0.162376781909449	3.46106716472619	0.186698746266181	0.184943116181702	0.210565801256978	W06D4.2.1	WBGene00012296	spe-46
1523	0.115311970714667	0.157831485890748	3.36418401050123	0.181472623059888	0.179766137060785	0.204671584812526	W06D4.2.2	WBGene00012296	spe-46
1524	0.0964609702847911	0.0859363408127553	0.805816891501761	0.0656851994336335	0.0694053607434684	0.0965812579926934	W06D4.3.1	WBGene00012297	W06D4.3
1525	15.8762660589844	15.0587122468225	11.3649480788461	14.4636634942168	15.045851568556	16.9716456104145	W06D4.6.1	WBGene00004298	rad-54.L
1526	1.39648801090791	1.04927682674332	3.27735493512719	1.91676842154103	1.8999809699806	0.916360288615826	W10D5.1.1	WBGene00003182	mef-2
1527	54.8027628233399	49.5332465487609	35.5089012849922	51.7217378782143	54.349919184452	58.0046786670386	ZK858.1.1	WBGene00014115	gld-4
1528	0.266096228786343	0.35389323340135	6.19978002809505	0.220405202215761	0.276554641805744	0.281725357695835	ZK858.8.1	WBGene00014121	ZK858.8
1529	87.9358531940338	87.558513033539	47.4110739197673	74.1016938258516	73.4167154349513	80.5684728967302	ZK858.4a.1	WBGene00003209	mel-26
1530	87.3209171577119	86.9462157395981	47.0795279483004	73.5835001627337	72.9033118305111	80.0050570023475	ZK858.4b.1	WBGene00003209	mel-26
1531	1.16811648894088	0.995974867727914	1.62248145988525	1.17010107316089	1.09485881004844	0.70383124314575	H32K16.1.1	WBGene00010421	slc-36.4
1532	0.235685724607438	0.279165469874863	4.32464103018234	0.253552609130377	0.229639602953112	0.287600170224852	F25H5.7.1	WBGene00009129	F25H5.7
1533	5.78047749969654	7.77669281597343	7.74352289897195	2.5901314304744	3.00383416120925	2.20399752476972	F25H5.10.1	WBGene00077773	F25H5.10
1534	724.505919184049	721.269372427554	623.092618912288	797.42926865755	942.575696160847	998.848638229053	F25H5.4a.2	WBGene00001167	eef-2
1535	738.211290900717	734.917846723854	634.883308935374	812.518905473486	960.40739934589	1017.74970416352	F25H5.4a.1	WBGene00001167	eef-2
1536	720.410929172578	722.791231311872	628.275222763302	793.705329774285	935.976786555899	995.738049379994	F25H5.4b.1	WBGene00001167	eef-2
1537	112.072242867251	113.262156317055	85.1831631470366	109.639782575742	105.585517988933	99.5508135711994	F25H5.3d.1	WBGene00009126	pyk-1
1538	111.268665600038	112.450047165642	84.5723852086018	108.859263270631	104.828451655361	98.8370171067788	F25H5.3a.1	WBGene00009126	pyk-1
1539	76.5313858631109	77.0365360802054	58.858508888942	75.3402423575964	72.3895550105919	67.7465234786816	F25H5.3e.1	WBGene00009126	pyk-1
1540	86.2186691766604	87.2225364688016	68.0850684312028	83.9226915577954	82.2996301669048	77.3796346483641	F25H5.3c.1	WBGene00009126	pyk-1
1541	101.314887184187	102.489331553608	79.3221893794066	98.3601448840504	96.2350172782803	90.5855524905956	F25H5.3c.2	WBGene00009126	pyk-1
1542	99.4663750399685	99.9389019995879	78.217541875596	96.6981955510039	94.0441415287515	88.2826577239612	F25H5.3b.1	WBGene00009126	pyk-1
1543	13.0783081854526	12.5779553371396	11.0957667601988	13.5231745917689	13.5123716889331	15.566488497598	C45G3.3.1	WBGene00001590	lipt-1
1544	26.2712008429878	26.2014649506866	17.4414409626087	23.6703215194814	24.3805474528014	27.9553334625098	C45G3.5.1	WBGene00044008	gip-2
1545	0.0425135948969378	0.0447614068937354	1.19336626024471	0.0418162005093515	0.0220922559899138	0.050305993325214	F36H2.6.1	WBGene00194653	F36H2.6
1546	29.9161007105347	28.9160573224347	15.6412940363252	27.0938387448646	26.5764490907213	31.2851648647576	F26H9.1a.1	WBGene00009173	prom-1
1547	26.5359353113464	25.7703510212085	13.9644315295754	24.817554517813	23.8683971913098	27.3783140799873	F26H9.1b.1	WBGene00009173	prom-1
1548	36.5241333476046	37.0473726118896	29.4851103123787	39.1750877378654	41.8417518751581	33.5680585081375	F26H9.6.1	WBGene00004268	rab-5
1549	20.1178605309606	20.7412064221953	17.0446223131934	19.5979844286637	21.4100931339524	26.3939380419399	F26H9.7a.1	WBGene00006732	uev-3
1550	21.4558287559217	21.9644891708259	17.9742897032398	20.9635639315702	22.7562107162018	28.0187864435574	F26H9.7b.1	WBGene00006732	uev-3
1551	0.0529461355621065	0.067481449207887	0.754004751106901	0.0904505778687232	0.196939037767797	0.181357389046229	F26H9.8.1	WBGene00009178	uggt-2
1552	7.15858491645142	10.1302222175807	7.5839577401748	4.16582819101254	5.52612881911868	3.29567259932678	C12C8.2b.1	WBGene00007533	cbl-1
1553	4.37265949667216	5.91002645007908	4.34146545151992	2.48565145720011	3.52578243896467	1.82136718525731	C12C8.2a.1	WBGene00007533	cbl-1
1554	0.414014449577669	0.302320894073228	0.399469155648261	0.256156367457788	0.347005250596187	0.292359649302543	M04C9.5b.1	WBGene00001121	dyf-5
1555	0.439790903033583	0.328340199563886	0.382677547231454	0.23595085026361	0.324108478438375	0.30277877642592	M04C9.5a.1	WBGene00001121	dyf-5
1556	0.363662714339102	0.24887887272879	0.050203745658921	0.0715394358790123	0.0755911590035408	0.107579787856812	C17E4.19.1	WBGene00219310	C17E4.19
1557	2.430458240677	5.479362152616	0.94781209476756	1.3641213639723	1.09887389161785	1.42984667005275	C17E4.2.1	WBGene00007642	C17E4.2
1558	19.1381098956264	24.3189594716824	5.54907389870695	16.8030776130854	14.7462549674196	16.0970967995195	C17E4.20.1	WBGene00219313	C17E4.20
1559	10.8578776620226	9.58719706808644	8.50250636479485	9.37416998040638	8.96700123679503	10.5862814442617	C17E4.4.1	WBGene00007644	mjl-1
1560	17.4749660103229	17.1923098823345	12.5095767010101	14.4624976223265	17.0212612027964	17.2508317890026	C17E4.6.1	WBGene00007645	C17E4.6
1561	0.0852902439269837	0.0538798657945058	0.0732625817183492	0.0950766253370643	0.106370900330304	0.107651473579325	C17E4.9a.1	WBGene00007646	nkb-1
1562	34.8177044998289	33.6579083176739	23.7597460543601	36.8395738471421	39.5102063976966	46.9232236441651	C17E4.10a.1	WBGene00007647	C17E4.10
1563	27.3735028513213	25.6543378088512	18.1705962522292	27.3353185045257	30.9093834993989	36.5426722469536	C17E4.10b.1	WBGene00007647	C17E4.10
1564	0.143560929033951	0.151151394609403	5.11509373581339	0.14120595090454	0.223804982998252	0.109205027570357	F46A9.1.1	WBGene00009754	F46A9.1
1565	0.0951356554747174	0.214640876060403	5.46603989851617	0.120310774844312	0.1836245987057	0.19298271842164	F46A9.2.1	WBGene00009755	F46A9.2
1566	0.380631314311432	0.362129232355268	0.498028865765004	0.225534593918	0.238308020467017	0.184500368610017	F46A9.3a.1	WBGene00006681	twk-29
1567	0.677922666861758	0.644130584739331	0.890221851223897	0.390323122816701	0.429614113021854	0.32282870318665	F46A9.3b.1	WBGene00006681	twk-29
1568	83.7660840138523	89.1740527464227	60.9925835865066	87.7400979711124	97.9181247294593	127.130611841601	F46A9.4.1	WBGene00004808	skr-2
1569	89.0921397319007	94.7354689355825	106.417222896968	89.3054009485227	105.987892504362	119.24677221961	F46A9.5.1	WBGene00004807	skr-1
1570	3.21545813814895	3.62057032134487	4.64445642550025	3.77768337012706	2.55279115008687	3.38206722975943	F30A10.14.1	WBGene00045473	F30A10.14
1571	0.137314024897006	0.1084306494581	0.15796868246126	0.168826901481721	0.142710895015305	0.162482576142358	F30A10.11.1	WBGene00009268	F30A10.11
1572	0.228856708161677	0.216861298916201	7.64568423112498	0.202592281778065	0.190281193353741	0.243723864213537	F30A10.12.1	WBGene00009269	F30A10.12
1573	0.741633970039366	0.61201460533062	0.202920844450236	0.768898894936213	0.729118582754371	0.901287578400394	F30A10.15.1	WBGene00195244	F30A10.15
1574	0.0333929284864836	0.0263688791135003	0.00768317281572585	0.0246338623545656	0.00867634372210453	0.0197567912290498	F30A10.4.1	WBGene00009263	F30A10.4
1575	50.9825323268533	49.6790092802481	45.7862066302434	50.0974565666547	51.9108660012961	54.4250052672774	F30A10.6.1	WBGene00009264	sac-1
1576	3.21368010205511	2.64371658090525	4.43255136887279	2.23374703796905	2.03961919755375	1.68333813819794	F30A10.8.3	WBGene00006062	stn-1
1577	2.93445485655786	2.41477229161634	4.02970246264072	2.0584004427845	1.85395013388662	1.55340484883353	F30A10.8.2	WBGene00006062	stn-1
1578	2.92892405615255	2.4038949389514	4.01155064974594	2.04912836871791	1.86157821934058	1.5555040445752	F30A10.8.1	WBGene00006062	stn-1
1579	49.1305740129742	48.1280432335982	37.445868605586	49.384347959579	49.7232701625355	53.0908976940676	F30A10.10b.1	WBGene00009267	usp-48
1580	49.1542799594219	48.151265449875	37.4639365759627	49.4081763542519	49.7442667107765	53.1165145325207	F30A10.10a.1	WBGene00009267	usp-48
1581	51.367349128019	47.0663112003726	38.4166946919066	34.6818150749738	28.8331316589873	26.3184487700816	C41G7.2.1	WBGene00002226	klp-16
1582	10.9273055602249	10.5767440524042	6.97057596713265	9.61780200862182	9.25367487678191	9.9884025754881	C41G7.4.1	WBGene00008062	set-32
1583	0.11492985728953	0.114283934116181	0.229177013186982	0.138165554007916	0.145990728519131	0.113329642899934	C41G7.5a.1	WBGene00000096	ahr-1
1584	0.121419403155681	0.113634830826784	0.235909413536725	0.139332241222859	0.154234134985485	0.119728832222347	C41G7.5b.1	WBGene00000096	ahr-1
1585	0	0	0	0	0	0.0448761400774131	C41G7.15.1	WBGene00219284	C41G7.15
1586	23.6550714651407	23.8099741656649	19.3342896740596	23.3115418170953	21.351495951949	25.2734261617795	C36F7.2.1	WBGene00007985	swah-1
1587	22.046279692292	22.3364918218396	18.3318694652668	22.2138186056878	20.2313508732854	24.4377453286453	C36F7.2.2	WBGene00007985	swah-1
1588	0.300326484621105	0.351339534556973	6.56196611904438	0.317281394739949	0.312130253622861	0.394859891742601	F42H11.1.1	WBGene00009646	F42H11.1
1589	169.361646769676	168.434168856222	90.057935673057	156.661250219674	153.967735096426	189.955138508119	K07A1.2.1	WBGene00010609	dut-1
1590	0.363041068673566	0.430015567081697	13.3125744364788	0.357085731225156	0.353727859439646	0.335612158698602	K07A1.5.1	WBGene00010612	K07A1.5
1591	1.34778996745061	1.49645417344431	3.41678969301438	0.783356822875185	0.445697102893954	0.304467350371372	K07A1.16a.1	WBGene00000177	aqp-9
1592	1.3911847201905	1.55880643067115	3.53566315180599	0.8034428952566	0.437738226056562	0.317153489970179	K07A1.16a.2	WBGene00000177	aqp-9
1593	1.61773085581785	1.83428515333286	3.55034613831682	1.0403957803811	0.581992868734293	0.441749503887035	K07A1.16b.1	WBGene00000177	aqp-9
1594	62.0747697373629	63.9143475384556	40.4609097509745	53.6700176958617	52.4180329533549	51.9228484397297	T05F1.1b.1	WBGene00011488	nra-2
1595	62.7473024539107	64.6068106753836	40.8992728035311	54.2514913437042	52.9724906799716	52.4853928431937	T05F1.1a.1	WBGene00011488	nra-2
1596	131.531096589774	132.287483128052	76.5383395983128	137.473458077633	134.26672116831	163.286895354306	T05F1.2.1	WBGene00011489	T05F1.2
1597	109.061408218955	107.766370193394	74.6688347775933	88.653516124369	90.2448773059019	100.132816435538	T05F1.6.1	WBGene00002027	hsr-9
1598	36.4319376492174	37.8709139509277	28.8043079027763	28.5365699761674	28.7548631577389	32.9098032338893	T05F1.4.1	WBGene00011490	T05F1.4
1599	0.379388306602437	0.353000223642028	7.12133087333038	0.251669289476149	0.403469206882267	0.344525462411159	T05F1.8.1	WBGene00011493	T05F1.8
1600	0.408664890325934	0.380240495474388	7.67086873706391	0.271090069968739	0.434604062146849	0.371111755055457	T05F1.8.2	WBGene00011493	T05F1.8
1601	0.541671565648947	0.228124499107232	1.03329490034676	1.13338105865288	0.798380983985048	0.337958400335671	T05F1.9.1	WBGene00011494	T05F1.9
1602	2.54335021405969	2.90260507780146	2.54576289758547	2.25511812645887	2.13201428007714	2.06493008188376	T05F1.13.1	WBGene00011497	T05F1.13
1603	0.357111521640577	0.36807735882756	3.82978120557872	0.203357262074269	0.359426684613752	0.120098040075015	T05F1.11.1	WBGene00011495	T05F1.11
1604	34.3923828796274	34.9162009409396	26.7931463398773	29.7849496326306	29.392108067017	33.3786103441586	C03D6.5.1	WBGene00007277	asfl-1
1605	35.9280290548085	35.020169216873	23.4954933329947	36.0669016235707	35.6333676648351	36.4334241341911	C03D6.3a.1	WBGene00000466	cel-1
1606	40.3560414709764	39.2737457005812	26.4442655086178	40.3114742085743	39.8100777469212	40.8534535772452	C03D6.3b.1	WBGene00000466	cel-1
1607	142.70012630583	146.879451003854	141.364792047308	185.768434899843	237.902978584546	321.587577086998	C03D6.8.1	WBGene00004437	rpl-24.2
1608	1.47918136317446	1.0320052862397	5.68046270063478	12.1535220654927	15.2496987716753	10.8814039903273	C04F12.3.1	WBGene00002069	ikb-1
1609	350.603164158677	369.702044373783	430.38539327877	377.034185117102	435.21981002873	620.973588321204	C04F12.4.1	WBGene00004426	rpl-14
1610	0.74664501037747	0.6705160014284	9.05439318766186	0.47519807270002	0.205409247788574	0.207882119476252	C04F12.16.1	WBGene00219286	C04F12.16
1611	4.59512610351246	4.39777518957772	6.18592301951545	3.81601489000775	3.78078538991624	3.24334684254134	C16C2.2b.1	WBGene00001145	eat-16
1612	4.59318886653796	4.38531579418823	6.18331512616826	3.809452340584	3.77919146690194	3.24197949564313	C16C2.2a.1	WBGene00001145	eat-16
1613	0.298658004150988	0.23059584784756	0.146594937324049	0.313342729150074	0.206930797772193	0.141359841243851	C16C2.1.1	WBGene00000430	ceh-5
1614	54.3295586849402	52.9598119458511	40.887449788507	46.8725677898014	37.8138805192134	36.0715594893301	K02A11.1a.2	WBGene00001582	gfi-2
1615	54.0451107337102	52.6825354435168	40.6733793707661	46.6271616757186	37.6159020871756	35.8827031569252	K02A11.1b.1	WBGene00001582	gfi-2
1616	53.9979920669851	52.6366047238625	40.6379187087166	46.5865102705959	37.5831070548415	35.8514191960212	K02A11.1b.2	WBGene00001582	gfi-2
1617	54.4729084440034	53.0995475974233	40.9953322417748	46.9962421111465	37.9081933755234	36.1667351080355	K02A11.1a.1	WBGene00001582	gfi-2
1618	54.3176646898215	52.746631336933	40.6467780762136	46.9748368886958	37.842785513889	36.1615224819187	K02A11.1a.3	WBGene00001582	gfi-2
1619	54.268575069677	52.6989615390686	40.6100435275682	46.9323833533242	37.8085850751055	36.1288414855501	K02A11.1a.4	WBGene00001582	gfi-2
1620	54.268575069677	52.6989615390686	40.6100435275682	46.9323833533242	37.8085850751055	36.1288414855501	K02A11.1a.5	WBGene00001582	gfi-2
1621	0.10433467393921	0.128159661368235	1.20028605887595	0.0684154430458677	0.0722902350295871	0.10288198052682	K02A11.2.1	WBGene00010487	K02A11.2
1622	56.1637718249128	56.4963144197866	43.2739208774018	54.5777837076765	54.5206990364505	61.0676750879786	F26E4.1.1	WBGene00006352	sur-6
1623	61.5128002379875	67.2225427915509	84.3109314982594	63.3733655935272	61.4728097443564	85.83340488894	F26E4.6.1	WBGene00009161	cox-7C
1624	2.83138386698275	2.66225417148583	2.54543807520846	4.53234967861244	4.47956657281249	2.71133789289009	F26E4.7a.1	WBGene00009162	F26E4.7
1625	3.40669557006381	3.19440135546404	3.07512368524586	5.38316634438859	5.4298097674871	3.26512605390833	F26E4.7b.1	WBGene00009162	F26E4.7
1626	11.0371311976507	11.9323611693926	12.7459757452105	9.1715139527776	5.88928712951657	6.8803462552317	F26E4.12.1	WBGene00009165	gpx-1
1627	113.533430149407	125.901373762071	145.405850060041	103.918067635046	94.7723012072889	127.685929239755	F26E4.9.2	WBGene00000371	cox-5B
1628	190.724105320241	211.449117751873	244.748826827005	173.359921119863	158.142719332351	212.475161787473	F26E4.9.1	WBGene00000371	cox-5B
1629	24.5150720043498	24.0924181069252	27.3257519139001	18.9197857883177	20.6382260922523	19.4208264524231	F26E4.11.1	WBGene00009164	hrdl-1
1630	0.529267349128333	0.477643873562265	0.7654482486857	0.32036014177953	0.483577326828883	0.323462148902678	F35C12.2a.1	WBGene00003569	ncx-4
1631	0.436747188865961	0.432789861062869	0.898485099728043	0.176887024520203	0.48061346579348	0.273599692730035	F35C12.2b.1	WBGene00003569	ncx-4
1632	0.960036605488372	1.59599433280926	4.07232763956082	0.511193576256918	0.89274072271508	0.64060351016851	Y67A6A.2a.1	WBGene00003652	nhr-62
1633	0.962945807323185	1.60083067927232	4.08466802634737	0.512742647700121	0.895445997632399	0.642544732926597	Y67A6A.2c.1	WBGene00003652	nhr-62
1634	0.798671122211681	1.45676883848228	3.56134593499103	0.398317028580602	0.841752397717395	0.65222525620986	Y67A6A.2b.1	WBGene00003652	nhr-62
1635	0.805497371119473	1.4692198541958	3.59178478913625	0.4017214476283	0.848946862655151	0.65779983104926	Y67A6A.2d.1	WBGene00003652	nhr-62
1636	2.48296066196115	2.57724771123744	4.30083676413938	2.91454817922679	2.78747956999013	2.03724477086727	K10C3.3.1	WBGene00006978	zig-1
1637	8.20643404755513	8.58422499286537	6.10366390500679	6.93775872327414	6.65098744177778	5.22217418382597	K10C3.4a.1	WBGene00010731	K10C3.4
1638	8.22644974035404	8.60516212699432	6.11855089014096	6.95468008601384	6.66720936236749	5.23491119403043	K10C3.4a.2	WBGene00010731	K10C3.4
1639	8.2774128491285	8.68365705547843	6.13557462395599	7.01207043697263	6.7478557276026	5.27672815629357	K10C3.4a.3	WBGene00010731	K10C3.4
1640	8.30853094254628	8.71630238275466	6.15864069397086	7.03843160402892	6.7732236062778	5.29656548018941	K10C3.4a.4	WBGene00010731	K10C3.4
1641	8.56985052841697	8.99044717979951	6.34286797965	7.25474145097031	6.98625476666482	5.45706237632446	K10C3.4a.5	WBGene00010731	K10C3.4
1642	16.3113217651693	13.7873741195569	9.44409692376086	13.2568077717339	13.8484456970621	8.51783658777052	K10C3.4b.1	WBGene00010731	K10C3.4
1643	23.6396966320482	21.3608857732632	23.4150978407756	23.2311774159235	24.3442627992253	24.3498094423132	K10C3.5b.1	WBGene00010732	K10C3.5
1644	21.1922123882298	18.9428113736056	20.553463355831	20.3900720219641	21.4303349971032	21.3795473165825	K10C3.5a.1	WBGene00010732	K10C3.5
1645	26.6945851751756	25.1737180673946	27.8523462796896	25.4969891806048	28.1129013981401	28.1919154835543	K10C3.6b.2	WBGene00003639	nhr-49
1646	26.5816851438896	25.0672502748164	27.7345497023789	25.3891541699725	27.9940028489939	28.0726827582949	K10C3.6a.2	WBGene00003639	nhr-49
1647	33.7130549174422	32.1882070845526	35.9551825857043	32.652871551122	36.1098364239922	35.818668936689	K10C3.6c.1	WBGene00003639	nhr-49
1648	34.6206157310139	33.0763206059483	36.9572760368791	33.6586068145036	37.213550860141	36.9025622521594	K10C3.6d.1	WBGene00003639	nhr-49
1649	29.602001547079	27.933377152512	30.9086407678112	28.393595882763	31.3007310825762	31.3860467703882	K10C3.6a.1	WBGene00003639	nhr-49
1650	29.1033350194885	27.463494211584	30.3815166616934	27.909364014995	30.7669201648888	30.8507808564746	K10C3.6b.1	WBGene00003639	nhr-49
1651	39.8435016241994	37.4386088438804	41.3666136519342	37.7997250023998	42.5286507196034	41.7177446975985	K10C3.6e.1	WBGene00003639	nhr-49
1652	0.186793918729829	0.160912008577479	0.156284581368922	0.217135153462205	0.247081549578738	0.21098483767739	T23H4.1b.1	WBGene00002142	inx-20
1653	0.192806974919941	0.178641069991654	0.170349184753576	0.219987229148293	0.288554243504155	0.209895180671955	T23H4.1a.1	WBGene00002142	inx-20
1654	0.186534530766401	0.179319118859425	0.17167431560352	0.223360397561152	0.269726498114467	0.201531341895511	T23H4.1c.1	WBGene00002142	inx-20
1655	0.410526466186925	0.378203124398529	0.783980657080933	0.28265452371785	0.437327974673191	0.38861812025801	T23H4.3.1	WBGene00003524	nas-5
1656	25.3294829637333	25.0694642458453	21.1580321910999	21.734113913019	23.3917133770319	25.7459504670932	F52F12.4.2	WBGene00009937	lsl-1
1657	27.7582892159956	27.4935118076911	23.2027977448513	23.8110913519231	25.651610214402	28.245296580611	F52F12.4.1	WBGene00009937	lsl-1
1658	0.130703721729098	0.110091512797721	3.993669517909	0.0514238614578896	0.0815044717702292	0.0618642631264119	F52F12.8.1	WBGene00009941	F52F12.8
1659	0.530348299320039	0.615174640266423	1.12510787111008	0.65427093558424	0.523165899559495	0.531827845161216	F52F12.9.1	WBGene00009942	F52F12.9
1660	31.251361411049	29.5393490492647	25.3937900586581	30.6343814139924	27.1467483869847	29.5898624401669	F52F12.7a.1	WBGene00009940	strl-1
1661	33.7632329358541	31.8193232222658	27.2661239743364	33.0094952822739	29.2670046909882	31.9476676444184	F52F12.7b.1	WBGene00009940	strl-1
1662	0.656781346424164	0.654128435066697	24.4397503235636	0.593628498761284	0.535006817419934	0.651137455952361	Y106G6A.4.1	WBGene00013696	Y106G6A.4
1663	64.6657908434604	61.3977389597806	47.681647714743	51.6849394859213	41.7613567599874	38.2331887764946	T24D1.1b.1	WBGene00005023	sqv-5
1664	64.7653072959741	61.4922260926827	47.7550266739839	51.764479251212	41.8256247759308	38.2920271710414	T24D1.1c.1	WBGene00005023	sqv-5
1665	60.3952852838664	54.1550854793512	40.3136077641135	45.6958146677191	36.0404472786569	34.1619616339307	T24D1.7.1	WBGene00303082	T24D1.7
1666	56.179308801989	53.1069225345896	40.9845316836125	44.3446277668868	36.0607024096558	32.4753667026879	T24D1.1a.1	WBGene00005023	sqv-5
1667	39.4706032454047	39.5822211760208	26.8806703805342	31.8545078660085	30.2100585750426	34.9946930362251	T23D8.1a.1	WBGene00003397	mom-5
1668	39.4706032454047	39.5822211760208	26.8806703805342	31.8545078660085	30.2100585750426	34.9946930362251	T23D8.1b.1	WBGene00003397	mom-5
1669	236.966460168549	241.503293491486	150.861079054769	301.592376806946	324.752020753735	488.170014253831	T23D8.6.1	WBGene00001942	his-68
1670	31.7106508239928	28.959678810052	21.3058390791982	23.1071341085791	21.3648551207116	22.5174162573942	T23D8.7.1	WBGene00011945	alg-5
1671	0.204210601128881	0.268759729426061	7.43937983214993	0.20086072381415	0.159177536747841	0.342324401872574	C03C11.1.1	WBGene00007274	C03C11.1
1672	0.167583649623801	0.176444263246448	0.462699451473702	0.105965101290731	0.149288751899778	0.212464691248273	C03C11.2.1	WBGene00001483	fog-3
1673	0.391682628394738	0.390687137305459	4.06013588274545	0.192628726936521	0.203538489611993	0.182950614206883	F10G8.1a.1	WBGene00008661	F10G8.1
1674	0.39543568493859	0.394430655171626	4.09903962378221	0.194474472577899	0.205488771306882	0.184703625318621	F10G8.1b.1	WBGene00008661	F10G8.1
1675	0.452512127501497	0.42198767905988	4.41450663532648	0.228902967723268	0.214993036646434	0.198882893524899	F10G8.1b.2	WBGene00008661	F10G8.1
1676	0.26658455042766	0.263137140944344	2.59147954056112	0.131105744414257	0.0692655390032445	0.0985772951491292	F10G8.1b.3	WBGene00008661	F10G8.1
1677	0.0726956602395914	0.0340174586535217	0.0297352814044725	0.0397239768192284	0.0503685511818725	0.0286733957898278	F10G8.4a.1	WBGene00008663	eak-6
1678	0.0882733017195038	0.0413069140792763	0.0361071274197165	0.048236257566206	0.0611618121494166	0.0348176948876481	F10G8.4b.1	WBGene00008663	eak-6
1679	40.1989313616366	39.372319485993	32.8542219162798	39.1898331938119	42.9639923639537	46.1701401749289	F10G8.3.2	WBGene00003803	rae-1
1680	49.1994355633726	48.2082816741436	40.1799269024794	47.8505401337144	52.3636033894562	56.3785464561678	F10G8.3.1	WBGene00003803	rae-1
1681	31.0413374144543	32.3307483341262	25.9653170704834	30.1212828296362	28.7635876144085	34.8386342006575	F10G8.7.2	WBGene00008665	ercc-1
1682	34.5231716902996	35.7175525604271	28.7994307076635	33.4955518265387	32.0889415956443	38.6928245934642	F10G8.7.1	WBGene00008665	ercc-1
1683	40.7673853574923	37.3393103782197	30.7786661420621	43.4718358549936	49.2031081318787	49.6640658970793	F10G8.6.1	WBGene00008664	nubp-1
1684	10.4899318756162	11.0756460093923	11.5923508921818	10.2307433498238	11.2806261915681	12.0982598889919	F10G8.9b.1	WBGene00008667	F10G8.9
1685	10.2865729378014	10.8609323549291	11.367620341768	10.0324090684055	11.0619387694376	11.863721732824	F10G8.9a.1	WBGene00008667	F10G8.9
1686	8.0173726357037	8.18177677270248	8.03247745167575	7.55787225953607	8.19687043602473	9.04085392421233	F10G8.9a.2	WBGene00008667	F10G8.9
1687	0.291748178862148	0.307173716459708	0.890309869995029	0.407788577460732	0.303214793650771	0.18169645404094	B0379.1a.1	WBGene00007155	B0379.1
1688	41.6751133346705	40.0343916524686	26.9838178867927	30.1056837960208	28.6670350944105	30.4658460351285	B0379.3a.1	WBGene00003508	mut-16
1689	41.1308783376898	39.5196251024943	26.636584511129	29.7212762823676	28.3097389474233	30.0753242481774	B0379.3b.1	WBGene00003508	mut-16
1690	0	0	0	0.031586968664322	0	0	B0379.6.1	WBGene00007158	B0379.6
1691	2.74693828967615	6.46220699357234	0.474019557814291	0.408096069402042	0.267647019873016	0.338586446093057	Y106G6D.2.1	WBGene00013699	Y106G6D.2
1692	0.0274628049794012	0.0289148398554934	0.410718574399276	0.0270123042370753	0.0285421790030611	0.0243723864213537	Y106G6D.4.1	WBGene00013701	Y106G6D.4
1693	4.81662567058996	6.33195473691996	9.54202809575104	6.07592251000001	5.28875524146698	5.82827591460981	Y106G6D.8.1	WBGene00013704	Y106G6D.8
1694	25.4355230103498	24.2160450079432	16.6575935469463	21.9217059242793	21.994987563941	23.2774277324976	Y106G6D.7.1	WBGene00013703	rbm-12
1695	0.763343141599969	0.673101443760668	0.983544307924931	0.65696858148478	0.664426363453846	0.361303108610482	F16C3.1.1	WBGene00008885	F16C3.1
1696	0.412907375393281	0.368422827684231	0.97901715611843	0.419901284669475	0.312760080991364	0.173904901354474	F16C3.3.1	WBGene00023415	F16C3.3
1697	0.0902290042752229	0.0949996626672178	2.17567259699212	0.106498661720191	0.131285400399276	0.277594854406354	F16C3.4.1	WBGene00044243	F16C3.4
1698	28.0128332290823	29.5764666737426	19.804742469786	27.5202722638016	28.4854691441234	32.1272366463298	C25A1.1.1	WBGene00007705	C25A1.1
1699	50.8545659991251	49.5474686780709	32.0958338737365	30.1260956612653	25.2328231252677	22.1391259055755	C25A1.5.1	WBGene00007707	fath-1
1700	6.20832386581581	6.81388446610399	6.51020036620187	6.62460809266101	6.35456780560278	9.08264806732147	C25A1.16a.1	WBGene00077526	C25A1.16
1701	16.1734796094073	17.8026444771823	16.5765044512579	18.2582397947062	16.6818058511737	24.0674191245942	C25A1.6.1	WBGene00007708	nola-3
1702	33.9935939684051	34.5638122272618	27.7398143594898	25.3476435369369	21.8034401555091	20.9549683361481	C25A1.20.1	WBGene00303030	C25A1.20
1703	20.2552135963019	22.2538441631496	16.4200201853781	13.8139405225081	12.8097823658478	11.8265427993047	C25A1.7.1	WBGene00002153	iars-2
1704	40.8861899907614	41.881915111965	30.7615440289029	30.7419932502955	32.3793236149316	37.6064440877449	C25A1.9a.1	WBGene00007710	rsa-1
1705	41.3166510811643	42.3322582852119	31.0923133195362	31.072552317503	32.7274883849846	38.0108144542798	C25A1.9b.1	WBGene00007710	rsa-1
1706	42.1995201038681	44.4876399179373	29.4848188418732	36.739789452947	35.6557682315163	44.7319678626848	C25A1.13.1	WBGene00007712	mrpl-34
1707	0	0	0.119506742383736	0	0.0449849560374333	0	C25A1.15.1	WBGene00007713	C25A1.15
1708	0.0663684453668862	0.0698775296507758	0.366487343310123	0.130559470479197	0.068976932590731	0.471199470812838	Y106G6E.8.1	WBGene00219498	Y106G6E.8
1709	0.516682261440765	0.469818777337457	1.13116342528878	0.777710082998627	0.732258393165034	0.416854053471383	ZC247.3.1	WBGene00003000	lin-11
1710	11.0214437660881	12.0099186444946	8.96416219564196	13.9772336339625	13.3270108952317	12.505785955202	T20F10.2a.1	WBGene00011864	T20F10.2
1711	15.7315927154817	17.1213232345855	12.666805896156	20.2838781892776	19.261087184271	18.0238276668333	T20F10.2b.1	WBGene00011864	T20F10.2
1712	17.4798970394864	19.139183121232	13.7789721932832	23.1191997400501	22.1442827745827	20.2248604030705	T20F10.2c.1	WBGene00011864	T20F10.2
1713	0.156844466074917	0.0550457563988606	2.35770851057278	0.102847722915779	0.163008943540458	0.123728526252824	Y106G6G.3.1	WBGene00013712	dlc-6
1714	0.27283602336795	0.31803965371234	5.8739610897585	0.230023210632191	0.182288141593775	0.196012830436009	Y106G6G.1.1	WBGene00013710	Y106G6G.1
1715	876.334601002694	941.526861002653	1060.48960989071	1026.96412762292	1191.56917253333	1485.62175282829	ZC434.2.1	WBGene00004476	rps-7
1716	64.3263393555974	64.5023350622546	60.6330539582902	76.1869139948473	82.8492840717003	84.8637018185826	ZC434.5.2	WBGene00001337	ears-1
1717	64.6542561237653	64.8311490047979	60.9421434432092	76.5752924859001	83.2716253668832	85.2963120232652	ZC434.5.1	WBGene00001337	ears-1
1718	16.8204187937836	16.7405965560835	9.97154194724217	15.5500452271371	16.6189391019234	16.7429571965875	ZC434.6a.1	WBGene00000148	aph-2
1719	16.7569188906192	16.6773979952594	9.93389770331382	15.4913411973367	16.556199818401	16.6797497239494	ZC434.6b.1	WBGene00000148	aph-2
1720	9.42281331302955	10.9403069112884	7.76335425780115	5.68790691487979	5.23866946710155	5.68952359409342	ZC434.7b.4	WBGene00013893	coa-6
1721	9.78710351440737	11.3669022050164	8.07262661615541	5.90825711847585	5.43892434685021	5.89795283568096	ZC434.7b.3	WBGene00013893	coa-6
1722	9.73230450256859	11.3103002639677	8.02742713902128	5.87517617156389	5.40847124300446	5.86492958352149	ZC434.7b.2	WBGene00013893	coa-6
1723	9.86258176355029	11.4845268025033	8.1827600320673	6.06958749748776	5.64736546247611	6.10471552202835	ZC434.7b.1	WBGene00013893	coa-6
1724	14.12336779201	14.9856803251066	10.4558333933654	9.15915672687908	8.38497535842607	9.6332510495427	ZC434.7b.5	WBGene00013893	coa-6
1725	9.92006153931768	11.6883553525875	8.48897009356847	5.90210887176097	5.52086489930527	5.76733340503728	ZC434.7a.1	WBGene00013893	coa-6
1726	3.17709862457116	3.48634251707779	12.6245505323541	1.76308071994819	0.780870934989407	0.406425419569024	ZC434.9d.1	WBGene00013895	ZC434.9
1727	3.59255280355536	3.95176961161685	14.397717058612	1.94622813136692	0.867567009293356	0.44632248011775	ZC434.9b.1	WBGene00013895	ZC434.9
1728	2.82713712295915	3.10189416481651	11.2267776203647	1.57295553278523	0.697463963805877	0.36607130202591	ZC434.9e.1	WBGene00013895	ZC434.9
1729	3.3934474674547	3.7186998388065	13.5122290055211	1.84486208285823	0.821725196950447	0.423396625947767	ZC434.9a.1	WBGene00013895	ZC434.9
1730	3.87840602612741	4.29455650978726	15.6329757380724	2.1691912022325	0.934062628832816	0.499013328464984	ZC434.9c.1	WBGene00013895	ZC434.9
1731	0.468483143766255	0.710284536685533	0.569133286081603	0.940028187450222	0.740081912032314	0.631961643207806	F45H11.1b.2	WBGene00009743	sptf-1
1732	0.560333966512172	0.849542949600426	0.680717579506607	1.1022844599557	0.861888125805382	0.742603293588712	F45H11.1a.1	WBGene00009743	sptf-1
1733	0.53189315075866	0.80642278207841	0.646166464607341	1.06726263490564	0.829197319657051	0.71749874896701	F45H11.1b.1	WBGene00009743	sptf-1
1734	21.753065152792	19.5082954129906	13.558050689808	23.6150324387833	27.5564709941392	29.3824707853886	F45H11.3.1	WBGene00009744	hpo-35
1735	31.9117253254245	32.1629212262685	24.2401077464963	31.1800688160162	31.5284325739522	39.2635307076918	F45H11.8.1	WBGene00189958	F45H11.8
1736	39.8210672201317	40.3362015984133	30.5827369244999	43.9625251458401	41.4575150019462	51.4257353490562	F45H11.11.1	WBGene00303028	F45H11.11
1737	31.697966724853	30.2686456367575	20.6457583176451	31.324505373575	33.6559267598564	41.8791749121435	F45H11.5.1	WBGene00009745	cox-19
1738	56.3856042793942	55.9700992509394	41.2219503198822	53.0954316478868	48.142539040439	50.9442235886687	F25D7.2.1	WBGene00009112	tag-353
1739	1.22318474405893	1.33610620282392	1.13871694454281	0.672637460775092	0.780340984222079	0.500536469438246	F25D7.3b.1	WBGene00003847	blmp-1
1740	1.20575133729369	1.32438040489952	1.12568538259305	0.663050713951945	0.772830553634368	0.493402587238573	F25D7.3a.1	WBGene00003847	blmp-1
1741	3.31162396408138	3.62361069251782	7.3555558340412	2.1740408624609	2.0110176121523	1.15839050443105	Y106G6H.1.1	WBGene00013716	Y106G6H.1
1742	58.4109021183741	72.6234707656957	80.0010562481997	70.7383020455632	80.8901847170799	125.128321784444	Y106G6H.3a.1	WBGene00004444	rpl-30
1743	46.1771221802681	57.834406175194	63.1344927186939	55.339640169846	63.2969474877789	97.891690061367	Y106G6H.3c.1	WBGene00004444	rpl-30
1744	55.2597162760651	66.9591151771257	76.903547334167	69.7480807533253	79.275520601069	123.217401725924	Y106G6H.3c.2	WBGene00004444	rpl-30
1745	18.0704871050907	18.120558549257	14.83192808635	16.0742179525371	17.0325553419092	16.9304219972885	Y106G6H.7.1	WBGene00004753	sec-8
1746	7.11242590990588	7.62300323463009	4.70358087670746	5.75997663878812	5.88701520934795	7.08059097852446	Y106G6H.8.1	WBGene00013720	Y106G6H.8
1747	0.77350274456371	1.02554072293225	30.1099673424576	0.760814180490287	0.744355387669759	0.881380305117538	Y106G6H.13.1	WBGene00013723	Y106G6H.13
1748	14.0795916242609	14.4973186515733	11.0303171184573	12.8376414398133	12.597248241002	15.9718262184611	Y106G6H.16.1	WBGene00013726	Y106G6H.16
1749	0.570963831465124	0.369939862857048	0.505267476990059	0.431998247909109	0.387995245822862	0.389778974017972	F37D6.3.1	WBGene00009509	F37D6.3
1750	0.20056780971315	0.356353404095247	0.0461474094409389	0.0863089888792176	0.117253547530938	0.0889988507306514	F37D6.4.1	WBGene00009510	F37D6.4
1751	0.826908370171587	0.600206573507974	0.68031735465015	0.616169498853056	0.696641699893801	0.548538450552962	F37D6.6.1	WBGene00006445	tag-68
1752	0.133927356121519	0.112806774324122	0.314308091515969	0.0790382444605007	0.0904742277255104	0.0316950316690249	F59C6.8.1	WBGene00010327	F59C6.8
1753	66.1588608025697	52.0771484134203	213.14132334615	57.9958910970751	13.5775646257544	2.56266378863122	F59C6.16.1	WBGene00077764	F59C6.16
1754	70.7130259059031	73.3230293820179	41.3989741269935	65.0186162986404	59.4687277289933	69.6287833408816	F59C6.4.1	WBGene00010325	exos-3
1755	105.414739319216	114.632138018953	149.713225556291	112.952153049444	113.234664016973	141.739025367359	F59C6.5.1	WBGene00010326	F59C6.5
1756	9.71016242838288	9.84177281017334	7.58313609176258	8.59975196782032	8.06087930613433	10.4649191072598	F59C6.12.1	WBGene00044251	F59C6.12
1757	0.18717736665684	0.185481369026944	2.45225632482165	0.194936720899816	0.205977199625777	0.143314124763352	F59C6.2.1	WBGene00010323	dhhc-12
1758	0.0721832034201783	0.132999527734105	4.61707619819702	0.177497769533652	0.0750202287995866	0.0854138013558014	F59C6.3.1	WBGene00010324	F59C6.3
1759	1.24273800384975	0.928573883949906	2.17678724046617	1.93210491548074	0.499967028174426	0.616670448379217	F59C6.14a.1	WBGene00044792	F59C6.14
1760	1.48970898953011	1.17635553512817	2.55750160439438	2.25426423848974	0.625258525642598	0.711884092594934	F59C6.14b.1	WBGene00044792	F59C6.14
1761	1.81048050249048	1.27580692560486	2.21729216059943	2.56600773125583	1.27418009129417	1.31575985883298	F59C6.11.1	WBGene00010328	F59C6.11
1762	8.16904192897104	9.42553788753883	8.01171272440435	7.19953509677269	5.578678995916	5.18248132043771	F25H2.2.1	WBGene00009116	snx-27
1763	0.0325808731801078	0.0686070291116708	0.0699657655410235	0.0320464154812576	0.0225742688478756	0.0128508946585319	F25H2.3.1	WBGene00009117	F25H2.3
1764	20.2755600595837	22.3957482530736	14.2319251652098	18.6210444770955	18.0547121056238	20.7524100270487	F25H2.4.1	WBGene00009118	F25H2.4
1765	32.7818757341934	32.9057840052364	24.4134557448656	21.7642267431965	19.350667519717	18.3073675416376	F25H2.6.1	WBGene00009120	F25H2.6
1766	31.6088771302346	31.7421854689997	23.5534752139174	20.9797200017299	18.6689203371931	17.6378529188351	F25H2.6.2	WBGene00009120	F25H2.6
1767	10.8372685131981	11.4378482744165	10.0462539284573	6.94026658863102	6.51650494738748	4.80499460368354	F25H2.7.1	WBGene00009121	F25H2.7
1768	61.8397749771457	65.7187285781344	53.5591451373808	52.9104677595973	52.2625568491085	55.5575154600257	F25H2.8.1	WBGene00006720	ubc-25
1769	185.202893334332	200.34991080293	131.781133131303	205.899156496772	225.460180084987	263.375704212228	F25H2.9.1	WBGene00003926	pas-5
1770	978.765596256136	1026.55840902121	1182.46981668184	1177.78797900497	1338.82022636077	1814.72919911625	F25H2.10.1	WBGene00004408	rla-0
1771	724.020577453617	823.377011453922	777.766924155119	955.911159661192	1041.05978827336	1427.55110989678	F25H2.11.1	WBGene00009122	tct-1
1772	217.133966723006	246.74429397196	232.570512569392	284.474031112358	309.680349096998	423.304583202996	F25H2.12b.2	WBGene00009123	F25H2.12
1773	8.29582728667162	9.2105605497017	8.1419211576399	7.9252204378976	8.48515962234498	9.47587648805995	F25H2.12a.1	WBGene00009123	F25H2.12
1774	8.31299106726474	9.2296168818735	8.15876651175915	7.94161744570015	8.5027151250119	9.49548174975939	F25H2.12b.1	WBGene00009123	F25H2.12
1775	25.0403716981748	23.7347181465591	18.3641391721214	25.0834205141521	24.0272217087674	26.629613246767	F25H2.13.2	WBGene00009124	rtel-1
1776	25.2499145575737	23.929286771108	18.517813976909	25.285759821742	24.2282863255772	26.8433557559936	F25H2.13.1	WBGene00009124	rtel-1
1777	8.44903902304026	10.7024462649807	10.8592556170961	6.7673027858506	4.46698767283886	2.78465350740282	F29C6.1a.1	WBGene00009243	F29C6.1
1778	7.77682018651984	10.0623642697117	9.05439318766186	5.80605645189843	4.43075355229872	2.49458543371502	F29C6.1b.1	WBGene00009243	F29C6.1
1779	29.0186662788673	28.4960768166311	15.2985925004059	24.6060200296757	23.9243146657315	27.924194399111	T22A3.3a.1	WBGene00003083	lst-1
1780	29.6619685428296	29.1588356294966	15.6599933046462	25.1656284974851	24.4724835169459	28.5655940317693	T22A3.3b.1	WBGene00003083	lst-1
1781	29.5227314252794	28.9164323329048	15.3630571609468	25.0353691150197	24.2748874491219	28.6946019204671	T22A3.3b.2	WBGene00003083	lst-1
1782	1.23299176025637	1.1972136387415	2.43974659164595	1.24645366025151	1.47367001624463	1.19961333165654	T22A3.4a.1	WBGene00044070	set-18
1783	1.29835537930848	1.26008660025989	2.56340874009266	1.31986349937987	1.56046175369195	1.27026451148087	T22A3.4b.1	WBGene00044070	set-18
1784	0.0808276059948546	0.170202372627059	0.654618799958542	0.111302390259668	0.16800876679745	0.267799428608108	T22A3.12.1	WBGene00206474	T22A3.12
1785	0.0307696591527096	0.0161982683028199	0.594686481095628	0.0453973690011376	0.0719527564694039	0.0728189781037225	T22A3.6.1	WBGene00011909	T22A3.6
1786	23.0732512637926	24.1804573959898	19.3369919761331	21.8109618902251	20.7866260458926	23.7931860612702	T22A3.5a.1	WBGene00011908	pash-1
1787	24.1920468525312	25.1874343718661	19.068364027865	22.1460274737646	21.47101510719	24.5165438949236	T22A3.5b.1	WBGene00011908	pash-1
1788	2.15988660223383	2.35919779742924	2.07268005853864	1.21131249043662	1.31929870011242	0.814560303213142	T22A3.8.1	WBGene00002248	lam-3
1789	16.7294473932507	16.5970902475635	13.7247570050018	14.2497054401742	14.3995155716358	14.4625131128214	C43H8.2.1	WBGene00016622	mafr-1
1790	14.6687808841506	14.2892417775668	11.4059836438355	19.7038221264013	23.2269262805523	29.3538037684936	C43H8.1.1	WBGene00016621	arch-1
1791	48.5592117048151	47.7558359616647	43.6740897160602	49.7926060254468	57.1156500960591	74.2804481397646	B0511.6.1	WBGene00015232	B0511.6
1792	0.28556940635951	0.288140411109773	0.350426144997727	0.210663687426594	0.655418263860133	0.2815933092507	B0511.5.1	WBGene00015231	cutl-14
1793	0	0.0517611330746487	0	0.0967107188734796	0.102188048282564	0.116345548348849	B0511.17.1	WBGene00219234	B0511.17
1794	0.140781550778243	0.148225062895585	2.59132464966754	0.178035641562542	0.156765755888025	0.237979530713554	B0511.4.1	WBGene00015230	tag-344
1795	0.107624506000356	0.0251810917660453	0.748382562915566	0.141145373491024	0.0994262091397924	0.155651476845081	B0511.3.1	WBGene00015229	fbxa-125
1796	1.52625227539368	1.54805604149411	0.485381230604711	1.08464790859641	1.26234707403505	1.39941515077525	B0511.1.1	WBGene00001432	fkb-7
1797	0.142703483212076	0.0751243066211412	3.36780604731231	0.140362570651697	0.0635623610904347	0.14473703881623	C34B2.3.1	WBGene00016388	C34B2.3
1798	60.0556420643578	63.4129104519807	40.8968064297788	49.8699402338533	46.2956207963394	57.4386190370586	C34B2.2.1	WBGene00016387	kbp-5
1799	0.223713860787257	0.188433787822317	0.411783531809127	0.352070482191094	0.372010422961246	0.370606325358412	C34B2.1b.1	WBGene00016386	tag-272
1800	0.796421344402634	0.794397179187767	1.27306129781411	1.27810850048056	1.17623821891562	1.19039866310612	C34B2.1a.1	WBGene00016386	tag-272
1801	0.839545541622593	0.75351806167196	1.35532761754089	1.12359359963088	0.7867184707929	0.504856575870897	C34B2.11.1	WBGene00016396	C34B2.11
1802	0.320062161179893	0.269587790213308	11.5101081900949	0.243979184619532	0.316009523724447	0.293513401109135	B0205.10.1	WBGene00015024	B0205.10
1803	0.331381974092636	0.279122448535692	11.8866942070835	0.252608129429238	0.318575846778272	0.303894249553356	B0205.10.2	WBGene00015024	B0205.10
1804	37.5008871987951	38.0426537856531	25.7980697803083	38.3280723729192	37.7487835019454	42.037779302795	B0205.9.1	WBGene00015023	B0205.9
1805	0.492293413435694	0.207328934128675	0.332255009044892	0.64562375511691	0.682189443205032	0.543691697091736	B0205.14.1	WBGene00044646	B0205.14
1806	0.175037658110469	0.0691096447095585	0.110751669681631	0.215207918372304	0.227396481068344	0.181230565697245	B0205.14.2	WBGene00044646	B0205.14
1807	0.446869831647363	0.188198832974658	0.301598063073169	0.527447237347381	0.619244282610054	0.493525630277785	B0205.14.3	WBGene00044646	B0205.14
1808	10.756859716607	12.3057052216171	9.85232208638902	10.6312711675918	9.24470057579667	11.6269999291479	B0205.12.1	WBGene00044413	B0205.12
1809	119.082539255104	130.793680651558	111.615894482558	135.379991673975	153.712405347174	175.449126349233	B0205.7.1	WBGene00002191	kin-3
1810	20.3446416803901	20.3831435547357	16.8645643305182	20.470739616644	21.5954195243182	23.224108089748	B0205.6.1	WBGene00015021	nfs-1
1811	0	0.127050053910501	0.111056770700037	0	0.12541260471042	0	B0205.5.1	WBGene00015020	B0205.5
1812	26.0085937194218	24.0961444496863	30.9620949265139	35.5762512824219	37.5300690424475	27.4373714000981	R13H8.1h.1	WBGene00000912	daf-16
1813	27.3036697334934	25.3102912630426	32.5079955490394	37.3081277561195	39.3729955916161	28.7650839740395	R13H8.1i.1	WBGene00000912	daf-16
1814	23.9874523968889	21.9615093188152	27.9991967344371	32.3834115170724	34.0758364307602	24.8571744647546	R13H8.1f.1	WBGene00000912	daf-16
1815	27.7436488904045	25.423343195165	32.8405839529956	37.7010619075115	39.7596664526078	29.0669961624874	R13H8.1k.1	WBGene00000912	daf-16
1816	24.1975203779832	21.9524626743515	28.1049981400951	32.5276680748563	34.1888477444245	24.9662094613489	R13H8.1d.1	WBGene00000912	daf-16
1817	16.6885399206089	15.1839883369399	19.8090619995979	22.5294932064492	23.5431718621766	16.5880377086002	R13H8.1b.1	WBGene00000912	daf-16
1818	16.6515091367614	15.1502960551271	19.7651069803681	22.4795017274408	23.4909310962102	16.5512299326196	R13H8.1c.1	WBGene00000912	daf-16
1819	22.5555113592462	20.4494535301535	28.3219263102161	31.4302725256539	33.200220642568	23.2827973813402	R13H8.1l.1	WBGene00000912	daf-16
1820	22.6666222526415	20.55018975444	28.4614431885916	31.5851014543517	33.3637685275068	23.3974909644995	R13H8.1m.1	WBGene00000912	daf-16
1821	11.6049967327241	10.3625975616651	13.8894064034242	16.1487663305192	16.2775582334365	11.3496870727432	R13H8.1a.1	WBGene00000912	daf-16
1822	19.3734731640049	17.5981041778401	25.364781918569	27.6751719660509	28.6980343226173	19.715977857695	R13H8.1e.1	WBGene00000912	daf-16
1823	94.2229907455758	94.6856166322544	66.8043759815346	87.1265307877337	83.7171240047037	97.0915579250516	F55A3.3.1	WBGene00018849	spt-16
1824	6.78195391090851	6.08875321652099	4.97646795288775	5.99011057307894	5.44830454893875	5.46027465027074	F55A3.2.1	WBGene00018848	F55A3.2
1825	6.68436498429645	6.04612092835152	4.96659637816494	5.98861481043559	5.41882338494359	5.43035592871593	F55A3.2.2	WBGene00018848	F55A3.2
1826	22.8604046325368	22.3177369328223	16.3588090144015	19.1161483358755	19.9869867963786	20.0292191129496	F55A3.1.1	WBGene00018847	marc-6
1827	0.0673664671017266	0.0709283195703363	2.99665402894555	0.0773049496258406	0.0700141796973585	0.0929998955551653	C35E7.9.1	WBGene00016461	C35E7.9
1828	18.013250423047	17.5538497562279	12.2114503324291	16.666316078518	16.6161857237797	18.4744219521988	C35E7.8.1	WBGene00016460	C35E7.8
1829	0.103655706429844	0.16370440785865	0.238495017338475	0.101955334864449	0.16159454923642	0.0306637399661283	C35E7.7.1	WBGene00016459	C35E7.7
1830	3.65868688672276	3.7925408478482	4.23785872111909	4.27466286594327	5.03776703611897	4.20013335404742	C35E7.6.1	WBGene00016458	C35E7.6
1831	10.9415455600583	20.5485200549253	2.53955578090871	9.57905951748327	6.15025554613914	7.66956105769427	C35E7.5a.1	WBGene00016457	C35E7.5
1832	11.1415593311196	21.1652086144329	2.65175658876749	9.75299751202717	6.24042615271116	7.95858373215819	C35E7.5b.1	WBGene00016457	C35E7.5
1833	0	0	0.69807113011452	0	0	0	C35E7.12.1	WBGene00271779	C35E7.12
1834	1.01249327984858	1.0776138612197	1.61045106180496	0.676551839194367	0.834967198749153	0.462300724473212	C35E7.4.1	WBGene00016456	C35E7.4
1835	0.700123637121378	1.63722922648764	0.244174170743327	0.623399322337439	0.367650029354667	0.523231984863114	C35E7.3.1	WBGene00016455	C35E7.3
1836	0.599034550043905	0.651386096374679	0.727551939246976	0.647162849970868	0.928764616388141	0.662351907184507	C35E7.2a.1	WBGene00016454	C35E7.2
1837	0.498092766684639	0.524428316505491	0.611216482555599	0.567687439476061	0.772395565476617	0.486479930157529	C35E7.2b.1	WBGene00016454	C35E7.2
1838	1.65483326838278	1.5763928192985	1.29092507472035	1.2866480797884	1.63797465255034	1.95815083517208	C35E7.11.1	WBGene00016463	C35E7.11
1839	16.1836284071176	24.7706125664104	3.73134634905833	10.4289705197772	8.73763416953443	11.2928337503149	C35E7.1.1	WBGene00016453	vet-2
1840	0	0.0419265177904655	0.0366487343310123	0	0	0	Y37F4.2.1	WBGene00021383	Y37F4.2
1841	0.232477040268189	0.118436490933518	1.83588763315429	0.154901066670234	0.140292066286233	0.133107195144869	Y37F4.1.1	WBGene00021382	Y37F4.1
1842	0.234389826042547	0.119410968390566	1.84403441728828	0.156175569117521	0.133588236536479	0.134202380927707	Y37F4.1.2	WBGene00021382	Y37F4.1
1843	0.238245701317027	0.125421207065495	2.00471709161093	0.167383936511792	0.15033434026185	0.140957106653413	Y37F4.1.3	WBGene00021382	Y37F4.1
1844	0.100389245092769	0.0396364138775409	0.0808427963184095	0.234513334579231	0.0652092850122457	0.0296974456394646	T27C10.4.1	WBGene00020859	bath-25
1845	0	0	0	0	0	0	T27C10.9.1	WBGene00269435	T27C10.9
1846	12.4951441887713	13.076640791035	8.99496940786331	11.3732170570991	11.1969225880762	11.1735658025347	T27C10.3.1	WBGene00020858	mop-25.3
1847	0.326997814763855	0.321334625401378	10.8341148934744	0.471729473629217	0.40781982042695	0.412729463485697	T27C10.8.1	WBGene00077519	T27C10.8
1848	12.0631355522785	12.5779553371396	8.47173480689502	10.9077586288227	10.7485306170067	10.7540374662043	T27C10.3.2	WBGene00020858	mop-25.3
1849	0.0100983264294501	0.0212645060644795	0.00929384640685012	0.00993267315564478	0.0419808888126173	0.0238985361359005	T27C10.2.1	WBGene00020857	srt-62
1850	0.0752016557214718	0.0226222218293878	0.0197744969411937	0.0422674544716826	0.0446613232601855	0.050848863756781	T27C10.1.1	WBGene00020856	srt-61
1851	0.119647274390226	0.125973358538379	0.262583381570427	0.0452632987023412	0.038261472623518	0.0217811773873423	F49D11.4.1	WBGene00018628	F49D11.4
1852	0.0475002789902168	0.100023501686995	0.131148552277976	0.0116802707188149	0.0123417970838286	0	F49D11.3a.1	WBGene00018627	F49D11.3
1853	0.066646137606915	0.14033980850365	0.168676183113446	0.0163882180517821	0.0173163847508111	0	F49D11.3b.1	WBGene00018627	F49D11.3
1854	0.0850877504703669	0.0716692611802829	0.0626474091128415	0.0334767873023583	0.0530591789159469	0.0503418238047903	F49D11.2.1	WBGene00018626	F49D11.2
1855	47.2458081027213	48.8918314083396	31.1082106712361	43.4816098999334	45.26520351067	50.0540090144435	F49D11.1.1	WBGene00018625	prp-17
1856	30.2508107335255	31.9892381594656	17.1297399138323	31.5506698274039	28.0099698641919	37.0581462266339	Y95D11A.3.1	WBGene00045434	Y95D11A.3
1857	22.6180781443822	23.2225902336701	16.4024624718364	25.6467907380745	27.4585568544729	33.3588775448871	Y95D11A.1.1	WBGene00013605	Y95D11A.1
1858	17.999926849504	19.3680748850231	14.9618149415328	13.5307087587532	13.4748876394418	14.6754043940025	Y52B11A.3c.1	WBGene00013123	Y52B11A.3
1859	17.9596134635029	19.3246973376882	14.9283058375204	13.5004048197638	13.4447087197566	14.6425367469835	Y52B11A.3a.2	WBGene00013123	Y52B11A.3
1860	18.1219602518735	19.4993838672945	15.0632509750347	13.6224423774566	13.5662428098787	14.7748986610805	Y52B11A.3a.1	WBGene00013123	Y52B11A.3
1861	17.9755838190313	19.107150687477	14.8430816313705	13.6265826796948	13.5353732844604	14.6316729853529	Y52B11A.3b.1	WBGene00013123	Y52B11A.3
1862	0.178469769053812	0.411044292063387	0.810994401162457	0.0329141522216464	0.0463710471198192	0.0659943236432546	Y52B11A.12.1	WBGene00077539	Y52B11A.12
1863	0.339866861053756	0.322052910481527	0.484826784179821	0.417864592572112	0.088306172591263	0.201080855254411	Y52B11A.5.1	WBGene00013125	clec-92
1864	37.7924468145778	39.1973388022182	22.0065277374428	32.5166983080265	31.4495769066984	42.4746315435534	Y52B11A.8.1	WBGene00013127	Y52B11A.8
1865	7.28422796868842	7.04659720057297	7.01255314216797	6.75702522655496	7.34785850334945	8.58079036322325	Y52B11A.10.1	WBGene00013129	Y52B11A.10
1866	14.7370025523525	13.8950945036295	7.69243859836208	11.4258316800264	10.0441208861117	10.085512263658	Y52B11A.19.1	WBGene00206530	Y52B11A.19
1867	0	0.0382308672861387	0.200509792692468	0.0357153566660419	0	0	Y52B11B.1.1	WBGene00013130	Y52B11B.1
1868	0	0	0	0.0163882180517821	0.0173163847508111	0.0197154590298258	ZK39.4.1	WBGene00013929	clec-93
1869	0.568872388859024	0.598950254149507	0.380766070971556	0.695186790863259	0.770391714649723	0.815929819589329	ZK39.3.1	WBGene00013928	clec-94
1870	0.402504048721008	0.389882712606754	0.429708879622381	0.617606120460894	0.334658972138317	0.323870256219066	ZK39.2.1	WBGene00013927	clec-95
1871	0.115052842690589	0.141325340866738	0.0529435969468878	0.0943045934440431	0.0797165192059812	0.136141099111253	ZK39.5.1	WBGene00013930	clec-96
1872	6.80326692235181	8.43597004484894	0.664327510531945	6.51416814188504	3.63848109677995	3.41655205423205	ZK39.6.1	WBGene00013931	clec-97
1873	0.0102631616546731	0.0108058035542437	0.292812052644686	0.0201896088369893	0.0213330719352776	0.0242886325161256	ZK39.10.1	WBGene00050881	ZK39.10
1874	0.0536190312658865	0.0677448222826192	0.0493474878783828	0.0632873555285158	0.0445811413512803	0.0761363597363651	F28D9.2a.1	WBGene00005517	sri-5
1875	0.0575448948267799	0.0727049441453158	0.0529605987442374	0.0679211118099871	0.0478452711612007	0.0817108908923996	F28D9.2b.1	WBGene00005517	sri-5
1876	6.77957913733555	7.9304872353069	4.61451140937142	5.57181558288532	5.30511358381387	4.58029992471787	W06H12.1.1	WBGene00012317	ztf-6
1877	0.190127111395854	0.23354293729437	0.13123552081397	0.0311680433504715	0.131733133860282	0.0562439686646623	Y53H1A.7.1	WBGene00206528	Y53H1A.7
1878	12.8909129233543	14.1380118130639	12.5117074413782	11.2402595282323	11.4726284160211	12.3607675134158	Y53H1A.2b.1	WBGene00013178	Y53H1A.2
1879	10.4855715743083	11.466344272235	10.0628728163119	9.14706604919026	9.30437025334049	10.080017735185	Y53H1A.2a.1	WBGene00013178	Y53H1A.2
1880	10.8846962084854	10.8948990049994	8.06347025015327	10.7661553133663	11.4900492000985	12.504353678976	Y53H1A.5a.1	WBGene00043056	nfya-2
1881	10.1084247558796	9.73678105463557	7.18207797329362	10.1004249689401	10.5511967215712	11.2017749654773	Y53H1A.5b.1	WBGene00043056	nfya-2
1882	9.64088995855821	9.29949078811076	6.86130439730982	9.39439197357835	9.9264548104255	10.132560049058	Y53H1A.5c.1	WBGene00043056	nfya-2
1883	0.0859447493959677	0.206831742440117	0.451988501512999	0.0362292466900137	0.0765622684460324	0.0290564935753034	F46A8.11.1	WBGene00014761	F46A8.11
1884	0.0867471381351417	0.0391430145346669	1.63094471244858	0.0487566487266713	0.0515180409391352	0.0586555357858304	F46A8.10.1	WBGene00009753	scrm-6
1885	0.587909456990134	0.51995484661404	3.00837051496695	0.601395986065595	0.806541298403429	1.00176265448399	F36D1.7.1	WBGene00009466	F36D1.7
1886	0.0463035665350369	0	0.0426148073616422	0	0	0	F36D1.14.1	WBGene00195231	F36D1.14
1887	0	0	0.0434569972304494	0	0	0	F36D1.5.1	WBGene00009464	F36D1.5
1888	0	0	0.0426148073616422	0	0	0.109581272282055	F36D1.10.1	WBGene00044246	F36D1.10
1889	0	0	0	0	0	0.0480815786543712	F36D1.15.1	WBGene00195232	F36D1.15
1890	0.141098269677632	0.148558527604012	5.58388196303219	0	0.048881290812329	0	F36D1.4.1	WBGene00009463	F36D1.4
1891	0.202480002814229	0.30455097668619	0.77201934305038	0.0853536489815577	0.0601251712655282	0	F36D1.23.1	WBGene00219287	F36D1.23
1892	0.0108405809129215	0.0228275051490738	0.00997696941860589	0	0.0112666496064715	0	F36D1.3.1	WBGene00005710	sru-47
1893	0.0926071330700738	0.0243758824363171	0.0852296147232844	0.0455440013299526	0.0481234413423705	0.0273953180705138	Y53H1B.4.1	WBGene00013182	Y53H1B.4
1894	0	0.0135684523593739	0.0830230227563385	0.0126756767455532	0	0	Y53H1B.6.1	WBGene00013184	clpr-4
1895	19.6021846382286	19.2101368017819	16.1432809851871	23.5700282988994	26.6080043507076	27.9592252371688	H25P06.2a.1	WBGene00000410	cdk-9
1896	18.0684368596084	17.5730660290087	14.5589610447139	21.3616131125689	24.1582675753247	25.5311384091918	H25P06.2b.1	WBGene00000410	cdk-9
1897	0.328045405017103	0.287825064923104	0.0754779425581489	0.172087540036654	0.0965992740172251	0.155269390839928	M04D5.1.1	WBGene00014807	M04D5.1
1898	17.3197653812862	39.6786502703742	2.19671630478056	5.59203515124755	4.9862842836673	6.55705287697382	F56G4.2.1	WBGene00003977	pes-2.1
1899	37.002091061952	37.0109950150316	24.7174526674677	30.7622476488105	30.3554468456085	33.633893261468	F56G4.4.1	WBGene00010159	wbp-4
1900	7.6321982926339	7.60314131895882	7.73462084630536	5.95783888997568	6.34702801296054	5.95199331553058	F56G4.5.1	WBGene00010160	png-1
1901	0.0449485290528243	0.0473250827902411	0.841143609854755	0.0491235465849823	0.0674774340561499	0.0768260006760061	Y53H1C.3.1	WBGene00013186	Y53H1C.3
1902	0.046909634159841	0.049389876978297	0.868248810721626	0.0512668077797896	0.0650044390907413	0.0801779204262682	Y53H1C.3.2	WBGene00013186	Y53H1C.3
1903	0.282552511022694	0.356990217705004	0.0832137770997441	0.111167004192316	0.082224158055176	0.133736841290304	C27C7.7.1	WBGene00007769	C27C7.7
1904	1.20439740093586	1.23380488320716	1.21829580064946	0.586983995342441	0.146599475260954	0.12839222637952	C27C7.3.1	WBGene00003664	nhr-74
1905	0.112488890452349	0.165811087306926	0.538342990173062	0.0663861714301004	0.0701460331431163	0.133107195144869	C27C7.8.1	WBGene00007770	nhr-259
1906	9.78409027173372	9.34525007401959	25.6507974041673	8.15612692052398	9.82031767889032	10.5668080423006	C27C7.1.1	WBGene00007766	C27C7.1
1907	0.6843227591021	0.596989696852782	0.66579533727371	0.442320955633288	0.101602683030537	0.069407450692562	ZK1025.6.1	WBGene00014186	nhr-244
1908	0.0239725488281729	0.0252400441547953	0.353004531348881	0.0314390698143887	0.00830491496075691	0	ZK1025.7.1	WBGene00050875	bah-1
1909	0.0659289192386287	0.0971806703752511	2.08727890891858	0.0129694838224368	0.041112079027588	0.0312052629677376	ZK1025.8.1	WBGene00014188	ZK1025.8
1910	0.0955705613283161	0.140873099775964	0.29905367214106	0.0940028187450222	0.0297980348791958	0.0678527237970486	ZK1025.10.1	WBGene00014189	nhr-245
1911	0.0114868463134995	0.0241883756483455	0.05285875143896	0.0225968314290919	0.0238766305121761	0.0135922924272934	K08C9.5.1	WBGene00010652	K08C9.5
1912	0.164240291718344	0.177474767781637	0.147178346987785	0.144541237216478	0.116791622476346	0.112515069007407	F32B4.8b.1	WBGene00009318	F32B4.8
1913	0.164062221290026	0.177282348445409	0.147018775234636	0.14438452463547	0.116664996214175	0.112393079413254	F32B4.8a.1	WBGene00009318	F32B4.8
1914	0.0339143226857048	0.00892686681131273	0.0390156859450095	0.0250184932784835	0.0969299691480819	0.0702284520019133	F32B4.1.1	WBGene00009312	F32B4.1
1915	0.0400883227048306	0	0	0.0131435708536105	0.0138879730048452	0.0158120627789543	F32B4.6.1	WBGene00009316	abhd-11.1
1916	4.80461648170106	4.92512597520391	5.13882616961692	4.19120847907742	4.9332000924763	4.65196929783375	F32B4.4a.1	WBGene00009314	phm-2
1917	4.80227820591092	4.75111633013227	4.82626672382953	4.31702805767398	5.13912430570623	4.65391445526476	F32B4.4b.2	WBGene00009314	phm-2
1918	4.77852806641581	4.75964175486873	4.82330185839107	4.34595516397557	5.18380613563742	4.69855928533534	F32B4.4b.3	WBGene00009314	phm-2
1919	4.70035583714139	4.6586973836805	4.76402800720667	4.30287650820073	5.1038300792806	4.6843235982652	F32B4.4b.1	WBGene00009314	phm-2
1920	4.72056320286507	4.8823701674241	5.02412858475991	4.11203755975857	4.89371737104329	4.70259890611815	F32B4.4c.1	WBGene00009314	phm-2
1921	0.071749670666904	0.075543275298136	0.858438822167856	0	0.0372848284274222	0.0424504027759313	F15D3.9.1	WBGene00077557	F15D3.9
1922	0.133658674697201	0.160136005449695	0.967119378179491	0.126932818521442	0.124541683844375	0.163610927365569	F15D3.4.1	WBGene00008854	F15D3.4
1923	41.7085397704501	42.6196382579841	41.0550561465329	39.7202661864805	41.6253859102446	49.0428767136182	F15D3.7.1	WBGene00008857	timm-23
1924	0	0.0192913425416252	0.421572864237105	0	0	0.0433619144919789	C17D12.5.1	WBGene00007639	C17D12.5
1925	0.906479570387923	0.771110829714089	1.02763787722135	0.909323749166672	1.316454221003	0.923456249331691	C17D12.2a.1	WBGene00006807	unc-75
1926	1.19035018141899	1.02787592002431	1.36349054607852	1.12870768027177	1.63764588344445	1.14506538068496	C17D12.2b.1	WBGene00006807	unc-75
1927	0.878546327158781	0.764128381792656	1.01069651032768	0.882920160075148	1.39938812881915	0.858780810114524	C17D12.2c.1	WBGene00006807	unc-75
1928	0.965688006155783	0.845384827382683	1.08847739566222	0.939174392547905	1.47727163532192	0.898745584656638	C17D12.2d.1	WBGene00006807	unc-75
1929	15.468660749347	15.6864385740854	13.2711781284534	9.87792024264844	10.2241189967979	8.20102895765855	C17D12.1a.1	WBGene00007637	dhhc-7
1930	19.6461613795588	19.6758886394259	16.8492936260422	12.3841887765745	13.2401365213577	10.4993409056636	C17D12.1b.1	WBGene00007637	dhhc-7
1931	0.408664890325934	0.370234166646115	1.28576705170855	0.355221470993521	0.839576029147322	0.472324051888763	Y47H9A.1.1	WBGene00012945	Y47H9A.1
1932	0	0	0	0	0	0	W04G5.3.1	WBGene00012264	W04G5.3
1933	0.114258109983375	0.0668329189008483	0.221995521452466	0.0998967255526272	0.0395829368745959	0.0150222998133742	W04G5.4.1	WBGene00012265	W04G5.4
1934	0	0	0.0177475711046064	0	0.010020861877588	0	W04G5.5.1	WBGene00012266	W04G5.5
1935	0.00976006549513032	0	0.0179650658485354	0	0.0101436665574604	0	W04G5.9.1	WBGene00012269	W04G5.9
1936	0.0200105865427798	0.0316029028571348	0.055249348237707	0.186982156213926	0.447136899708759	1.17207908569022	W04G5.8.1	WBGene00012268	W04G5.8
1937	0	0	0	0.0759311944628612	0.220637038012354	0.456736159107758	W04G5.7.1	WBGene00012267	W04G5.7
1938	1.09507934855362	0.733714061333146	0.824596522447777	1.37087444003157	0.827723191088772	1.06019880932888	F11A6.16.1	WBGene00271780	F11A6.16
1939	0.181555017720965	0.240308308655729	0.587207250027943	0.239803109043424	0.355816743021226	0.15958992064004	F11A6.1a.2	WBGene00002232	kpc-1
1940	0.208421128987208	0.274301167146186	0.64520372890442	0.270230149048934	0.388918311435446	0.179362209349851	F11A6.1a.1	WBGene00002232	kpc-1
1941	0	0	0	0.0112551267654481	0	0.0135402146785298	T22H2.1.1	WBGene00005524	sri-12
1942	8.56186521174839	9.97964247238482	18.0122658023162	6.64796494286571	5.03543239772807	2.9201653545315	T22H2.6b.1	WBGene00011936	pgrn-1
1943	8.58073250504869	10.0134145281289	18.0825227257584	6.67046228615798	5.05247277809263	2.93004747079049	T22H2.6a.1	WBGene00011936	pgrn-1
1944	0.343870623116276	0.442508023588068	0.0234426872053384	0.137797308927938	0.0794190695074515	0.165773801032235	F35E2.8.1	WBGene00009415	F35E2.8
1945	0.288442338013026	0.291039208002225	2.24538020197047	0.22460432044208	0.287288230307471	0.341311487912719	Y47H9B.2.1	WBGene00012946	Y47H9B.2
1946	0.0205971037345509	0.0433722597832401	0.0379124837907024	0.0202592281778065	0.0214066342522958	0.0243723864213537	T02G6.3.1	WBGene00011386	T02G6.3
1947	6.15184435900753	6.95191833448744	2.52938914293098	6.62003468904136	5.87188246669813	7.28949608693364	T02G6.5b.1	WBGene00011388	T02G6.5
1948	5.41499868056184	6.1749515741606	2.28479557126395	5.8587879535121	5.21223180999415	6.565247856932	T02G6.5c.1	WBGene00011388	T02G6.5
1949	3.56972614450542	4.09701647386757	1.4947065917849	3.84888365983839	3.43248348859349	4.301414877265	T02G6.5a.1	WBGene00011388	T02G6.5
1950	6.98400255860772	7.76608114149545	2.89806914556005	7.47201892588638	6.37983567285346	8.35110446732906	T02G6.5d.1	WBGene00011388	T02G6.5
1951	0	0.0358346305901414	0.0313237045564208	0.0669535746047167	0.106118357831894	0.120820377131497	T02G6.6.1	WBGene00011389	T02G6.6
1952	0.065519123396926	0.172458254165534	0.010049927147444	0.0751850698371978	0.0794432678832916	0.116292373966605	T02G6.11.1	WBGene00086562	T02G6.11
1953	0.587795378925021	0.688606009448393	1.66862220758663	0.244290069503696	0.32695926467124	0.13714745512224	Y47H9C.2.1	WBGene00012948	dhhc-2
1954	9.40038308147372	10.4556454002052	6.62930324324269	11.4120775055807	12.2917390312023	13.1242523537874	Y47H9C.5a.1	WBGene00001045	dnj-27
1955	11.7590737684527	13.3928280967035	8.30628053959934	14.5375310075896	15.412776661653	15.9676058918081	Y47H9C.5b.1	WBGene00001045	dnj-27
1956	20.1260358561983	21.9694953222039	16.5997208440467	17.7407280474674	16.3986571034528	19.5464627539537	Y47H9C.8.1	WBGene00012951	Y47H9C.8
1957	0.291769013553204	0.426660628803923	0.432624136607608	0.366700276651206	0.219004100762972	0.249345717255097	Y47H9C.12.1	WBGene00012955	Y47H9C.12
1958	0.819925886481779	0.776949883557013	0.641415734688273	0.846799585469057	0.494247890354998	0.291063502904292	Y47H9C.10.1	WBGene00012953	fbxa-216
1959	29.0323362174681	31.4266064310219	18.9848966796116	26.2333447660527	24.9760660566903	26.710435118751	R09B3.4.1	WBGene00006707	ubc-12
1960	52.6037248361406	49.5313276999532	29.2052801745227	50.5349282155519	38.6402520708744	37.65097442199	R06C1.4.1	WBGene00011059	R06C1.4
1961	1.03023311523644	1.17701967375068	3.42951458877363	1.5379666063788	2.59707643442532	3.00875992372234	R06C1.6.1	WBGene00011060	R06C1.6
1962	0.935411930718422	0.834635390652929	0.729570026496595	0.475628064320368	0.416058604677999	0.403349248406477	Y53C10A.4.1	WBGene00013135	rga-2
1963	6.21524845693867	8.49974318481645	11.1492179379209	2.16735200373655	2.064173218472	1.63692123855576	Y53C10A.5.1	WBGene00013136	tmem-189
1964	0.0857684524741298	0.0903032690871564	1.40956670503893	0.0795408466304034	0.0458431305833781	0.075391915330054	Y53C10A.9.1	WBGene00000023	abt-5
1965	0.104243631466313	0.186583979695789	4.50913747004602	0.112786977115537	0.108340731817902	0.111015582128679	Y53C10A.10.1	WBGene00013138	Y53C10A.10
1966	0.00359720571094234	0.0151495999242874	0.082765886023063	0.0106145910958697	0.00373858713228894	0.00425654445178715	Y53C10A.24.1	WBGene00305049	Y53C10A.24
1967	0	0	0	0	0	0	Y53C10A.25.1	WBGene00306076	Y53C10A.25
1968	9.63932756031516	10.3007962239195	14.9327004846063	12.8056733025922	17.4447731114449	15.0041152047964	F58D5.5.1	WBGene00010244	F58D5.5
1969	0.0973403865380998	0.0838530355809309	0.195459916432066	0.121855505780584	0.0827723191088772	0.0732976954597747	F58D5.3.1	WBGene00010243	F58D5.3
1970	0	0	0	0.0270123042370753	0	0	M01G12.10.1	WBGene00010823	M01G12.10
1971	0.0112807555864396	0	0	0	0	0	M01G12.4.1	WBGene00005858	srw-111
1972	0	0	0	0	0.0461555682763256	0.0175167089521501	M01G12.5.1	WBGene00010819	M01G12.5
1973	0.0815051083452988	0.0735552943692376	0.0321480125710634	0.103073266167787	0.0605060812199395	0.0688888115223447	M01G12.13.1	WBGene00005525	sri-13
1974	0.045509791108722	0.0239580101659803	0.0104710669517178	0.0783356822875185	0.118246170155539	0.242331156418031	F15H9.3.1	WBGene00005529	sri-17
1975	0.0181004851000599	0.0285862621298628	0.649682108595218	0.0178035641562542	0.037623781413126	0.0321272366463298	F15H9.1.1	WBGene00008870	F15H9.1
1976	0.0262364278902771	0.027623620798989	0.587560235614326	0.0172040297849601	0.0272676014633929	0.0517422552137084	R05D7.2.1	WBGene00011027	R05D7.2
1977	4.43017261307963	4.36540763682026	5.03557094532293	2.95155443167314	3.04985169458224	2.3634648575636	R05D7.5a.1	WBGene00011030	nsph-1.2
1978	6.7114158236177	6.59518257378109	7.63172145619582	4.47422904451182	4.57262811556531	3.63547157256347	R05D7.5b.1	WBGene00011030	nsph-1.2
1979	6.33138307265692	6.31529138266426	7.14573648462416	4.32648956567048	4.29446341820116	3.509351707309	R05D7.5c.1	WBGene00011030	nsph-1.2
1980	0.842094253042212	0.991810098269076	1.49747516621341	0.407120929451261	0.311508727829108	0.303999658588927	C15C6.1.1	WBGene00007600	C15C6.1
1981	0.521194220791621	0.534310387455989	33.3246815042041	0.4721725970258	0.299348800451163	0.405740072456519	C15C6.2a.1	WBGene00007601	C15C6.2
1982	0.476348548068732	0.488336146352746	30.7457115400255	0.431544944396088	0.273591610905523	0.370828544711047	C15C6.2b.1	WBGene00007601	C15C6.2
1983	14.4973332150352	15.0984121513131	10.696893637427	11.5094360281623	11.0325735199086	11.8173546200372	C15C6.3.1	WBGene00007602	C15C6.3
1984	12.3611229495826	12.7701185436793	7.98637002296643	11.1628347259714	10.6741803184156	13.998550945398	C15C6.4.1	WBGene00007603	popl-4
1985	3.29772944507403	5.9685506694868	0.693957022693693	4.13719630027997	3.61617470175285	5.29965032191777	F14B6.3.1	WBGene00008784	F14B6.3
1986	0.346726970518297	0.376121795481748	0.870286567227205	0.248028545501378	0.316675099493066	0.14919244458454	F14B6.6a.1	WBGene00008787	F14B6.6
1987	0.21583234265654	0.147708599261802	0.387344346587935	0.191062639725655	0.168236420953002	0.255392667107229	F14B6.4.1	WBGene00008785	F14B6.4
1988	0.00591694906688436	0.00622979461968283	0.00544557716656944	0.0349193234565461	0.030747518242525	0.0770162582309244	F14B6.5.1	WBGene00008786	oac-16
1989	0	0	0	0	0.0246346187824039	0.0140237937741916	F41D3.1.1	WBGene00003672	nhr-82
1990	0.00583031730895047	0	0	0	0	0	F41D3.2.1	WBGene00009607	oac-26
1991	0.0211626575129132	0	0.00973837050425482	0.0208155045936719	0	0.0125208008187645	F41D3.3.1	WBGene00009608	nhr-265
1992	0.0177245106321061	0.0186616548028778	0.0489374790770194	0	0.0184211392675543	0.0209732702142213	F41D3.7.1	WBGene00009612	F41D3.7
1993	0.0121405692744304	0.0127824749361175	0.0111733946131135	0.0119414149828534	0.0126177315714752	0.0287316750495633	F56H6.1.1	WBGene00010162	F56H6.1
1994	0.0123412398409499	0.012993755513574	0.0113580788215947	0	0.0384788673543334	0.0292065787693908	F56H6.13.1	WBGene00010173	F56H6.13
1995	0.0729242629447473	0.0697999741239714	0.0183040293551116	0.286912043894352	0.509862786963672	0.894285344161989	F56H6.2.1	WBGene00010163	F56H6.2
1996	0.0125618508580857	0	0.0115611149309187	0.0617789292488316	0.156666850048348	0.29728673237403	F56H6.4.1	WBGene00010165	F56H6.4
1997	0	0.00524081472380818	0.00458109179137654	0.0342718610007893	0.0827723191088772	0.182589794939975	F56H6.7.1	WBGene00010168	F56H6.7
1998	0.00495903701371503	0	0.00456397687808372	0.0195107552397306	0.0206157706373293	0.117359768571068	F56H6.9.1	WBGene00010170	F56H6.9
1999	0.00592281614578062	0.00623597190735728	0	0.00582565807790172	0.00615560132192939	0.0490589434163093	F56H6.11.1	WBGene00010171	oac-35
[truncated: 29,866 more rows]
