# Supplementary material for: Reprograming gene expression in ‘hibernating’ C. elegans involves the IRE-1/XBP-1 pathway
Source: eLife. 2025 May 6;13:RP101186. doi: 10.7554/eLife.101186 (PMC12055002; doi:10.7554/eLife.101186)
Supplement: Supplementary file 2. [file elife-101186-supp2.csv]

Engelfriet_Sup file 2
	RPF_10C	RPF_20C	RPF_25C	RPF_4C_1d	RPF_4C_3d	RPF_4C_5d	Transcript	ensembl_gene_id	external_gene_name
1	143.779426256826	111.418573317003	95.1554097182601	222.517652841236	294.8447855358	398.109701316483	Y74C9A.2a.3	WBGene00022276	nlp-40
2	143.779426256826	111.418573317003	95.1554097182601	222.517652841236	294.8447855358	398.109701316483	Y74C9A.2a.1	WBGene00022276	nlp-40
3	143.779426256826	111.418573317003	95.1554097182601	222.517652841236	294.8447855358	398.109701316483	Y74C9A.2a.2	WBGene00022276	nlp-40
4	192.482038929516	147.161875032733	149.503431253251	266.240419715304	345.22735122771	424.428328021383	Y74C9A.2b.1	WBGene00022276	nlp-40
5	0	0	0	0	0	0	Y74C9A.1.1	WBGene00022275	txt-7
6	9.47996217077976	6.82154530512261	6.04161331544508	6.35764722403532	6.69809036603827	6.02625848728829	Y48G1C.12.1	WBGene00044345	Y48G1C.12
7	4.60212928648592	4.41543722956482	4.39942983037444	2.52521558440939	1.50075953477574	1.70654113389092	Y48G1C.4a.1	WBGene00021677	pgs-1
8	4.36762588335288	3.14283509811381	4.17525506194772	1.1982710894172	1.42428771134768	1.38821453475749	Y48G1C.4b.1	WBGene00021677	pgs-1
9	5.48573810949122	3.15792070658476	4.19529628624506	9.23084139495572	9.48119843689921	9.06670676940815	Y48G1C.2b.1	WBGene00000812	csk-1
10	6.34923392302224	3.65500081780643	4.85566699796883	10.4515867243611	10.5595108377415	10.2920683146326	Y48G1C.2a.2	WBGene00000812	csk-1
11	6.34923392302224	3.65500081780643	4.85566699796883	10.4515867243611	10.5595108377415	10.2920683146326	Y48G1C.2a.3	WBGene00000812	csk-1
12	6.34923392302224	3.65500081780643	4.85566699796883	10.4515867243611	10.5595108377415	10.2920683146326	Y48G1C.2a.1	WBGene00000812	csk-1
13	0	0	0	5.70086548601514	7.62317627323586	2.47670093132871	Y48G1C.2c.1	WBGene00000812	csk-1
14	4.26441084382091	2.45485129554163	3.26126887923279	6.70773476339593	9.03908961088498	10.7077269120629	Y48G1C.10a.1	WBGene00021683	Y48G1C.10
15	4.26441084382091	2.45485129554163	3.26126887923279	6.70773476339593	9.03908961088498	10.7077269120629	Y48G1C.10a.2	WBGene00021683	Y48G1C.10
16	3.3046615117417	1.18897616964788	1.57955432464046	6.95093478535822	10.7765383461005	14.9676287608974	Y48G1C.10b.1	WBGene00021683	Y48G1C.10
17	6.99711493557553	0	6.6889290278142	3.83935838854081	15.9723693343989	25.5757279847414	Y48G1C.10c.1	WBGene00021683	Y48G1C.10
18	39.5606113665232	28.4668332925309	18.9090878286286	34.9726171161314	40.8524061822127	49.2482454421901	Y48G1C.9a.1	WBGene00021682	natc-3
19	62.3379330624002	67.2852423278002	29.7961383966269	51.3077893741363	71.149645216868	79.2544298025188	Y48G1C.9b.1	WBGene00021682	natc-3
20	21.0989927288124	10.8445079209641	15.8476164658983	19.5708832728696	20.1497582372417	28.0221019658906	Y48G1C.1.1	WBGene00021676	pid-2
21	2225.08254951302	2517.47505308096	1907.68255873261	1907.90516187888	1982.39921110369	2080.7522697847	F53G12.10.1	WBGene00004418	rpl-7
22	2225.08254951302	2517.47505308096	1907.68255873261	1907.90516187888	1982.39921110369	2080.7522697847	F53G12.10.2	WBGene00004418	rpl-7
23	2.71034491575653	0	0	0.495727433566534	0	0.861461193505639	F53G12.9a.1	WBGene00018774	F53G12.9
24	8.67996536311902	0	0	1.58758279357384	0	0	F53G12.9b.1	WBGene00018774	F53G12.9
25	0	2.7720511820442	18.4133439529717	0.704601352204119	0	0.612218207744176	F53G12.8.1	WBGene00018773	F53G12.8
26	0	0	0	0	0	0	F53G12.7a.1	WBGene00000622	col-45
27	0	0	0	0	0	0	F53G12.7b.1	WBGene00000622	col-45
28	0	0	2.55561420945728	0	0	0.212426590601293	F53G12.6.1	WBGene00004962	spe-8
29	114.2862106144	143.359998293016	67.9137208499694	77.6807121405217	123.390150488713	275.382368418549	F53G12.5b.1	WBGene00003229	mex-3
30	121.978551713447	153.009228947353	72.4848366764096	82.9092216115183	131.964022601753	294.17967889138	F53G12.5a.2	WBGene00003229	mex-3
31	121.978551713447	153.009228947353	72.4848366764096	82.9092216115183	131.964022601753	294.17967889138	F53G12.5a.3	WBGene00003229	mex-3
32	121.978551713447	153.009228947353	72.4848366764096	82.9092216115183	131.964022601753	294.17967889138	F53G12.5a.1	WBGene00003229	mex-3
33	159.116713120602	188.101285181585	83.2974918712332	97.0092027454511	149.487257748463	316.689316876639	F53G12.5c.1	WBGene00003229	mex-3
34	0	0	0	0	0	0	F53G12.4.1	WBGene00018772	F53G12.4
35	0.455929031706384	0.328075206385551	0.871695538199191	0.500341917655585	0.371697424670188	0.144913352364978	F53G12.3.1	WBGene00018771	duox-2
36	0	0	0	0	0	0	F53G12.18.1	WBGene00271776	F53G12.18
37	0	0	0	0	0	0	F56C11.6a.2	WBGene00018958	cest-27
38	0	0	0	0	0	0	F56C11.6b.1	WBGene00018958	cest-27
39	0	0	0	0	0	0	F56C11.6a.1	WBGene00018958	cest-27
40	9.14289684915203	17.5440039254709	20.3938013914691	41.2489289388118	43.7287978221767	47.4645974039529	F56C11.5b.1	WBGene00018957	F56C11.5
41	8.90541900891432	19.2243549508001	19.8640922644179	40.720467757251	45.0130408514879	48.5905135098776	F56C11.5a.1	WBGene00018957	F56C11.5
42	0.864712816754606	0.41481724287841	1.37771131720427	1.84517293998809	1.92688944891656	3.16068265132996	Y48G1BL.2a.1	WBGene00000227	atm-1
43	0.402889109098944	0.289908995536938	0.770287949148991	1.62116268815002	1.64228239337239	2.5611008455573	Y48G1BL.2b.1	WBGene00000227	atm-1
44	0	0	0	0	0	0.340546378057698	Y48G1BL.7.1	WBGene00021666	Y48G1BL.7
45	0	0	5.95922767932538	0	1.01642350309811	2.97204111759445	Y48G1BL.8.1	WBGene00255594	Y48G1BL.8
46	4.82899481469297	2.31654981410267	9.23260626374354	3.5329307237277	3.67439482340633	6.65104663248837	Y48G1BM.1.1	WBGene00021667	snpc-3.2
47	0	1.5516512905782	2.06136806517544	1.97199749516247	2.81274428530296	1.37075271671023	C53D5.2.1	WBGene00016903	marc-4
48	1.62878209901758	1.17203114110183	3.1140857231629	2.08535222053761	3.18688604296796	2.84732363601686	C53D5.1a.1	WBGene00016902	C53D5.1
49	1.63655671524201	1.17762556182307	3.12895009415652	2.09530616908433	3.20209790952151	2.86091467962553	C53D5.1b.1	WBGene00016902	C53D5.1
50	1.92617208900675	1.3860255910221	3.68266879059433	2.11380405661236	3.4546978616537	3.06109103872088	C53D5.1c.2	WBGene00016902	C53D5.1
51	1.7582493940677	1.26519259077915	3.36161561397842	2.25111098678547	3.44020262587054	3.07364936093102	C53D5.1d.1	WBGene00016902	C53D5.1
52	1.92617208900675	1.3860255910221	3.68266879059433	2.11380405661236	3.4546978616537	3.06109103872088	C53D5.1c.1	WBGene00016902	C53D5.1
53	19.0018036925148	8.91732127235907	18.9546518956855	15.7151569060273	14.6830334965619	23.6330980435222	Y48G1A.4.1	WBGene00021660	nol-14
54	10.5766158923353	16.489785180592	18.5364151464877	11.2844895224464	8.33519530818248	10.085075257647	Y48G1A.3.1	WBGene00000917	daf-25
55	4.96896567888697	0	4.75010901975211	0.908833628205313	0.810192647397048	0	Y48G1A.2.1	WBGene00021658	Y48G1A.2
56	2.15183241742595	0.516135052723712	1.37137038645563	1.31191465159344	1.52038243664258	1.70985629150309	Y48G1A.1.1	WBGene00021657	Y48G1A.1
57	86.8888313575236	75.196634975932	53.8779488815719	95.1380736758623	94.1932191569691	84.1569405501489	R119.7a.1	WBGene00020091	rnp-8
58	63.0118566630748	58.6775806966762	38.976570226939	75.929365175899	71.9188305705639	64.2067981981216	R119.7b.1	WBGene00020091	rnp-8
59	63.0118566630748	58.6775806966762	38.976570226939	75.929365175899	71.9188305705639	64.2067981981216	R119.7b.2	WBGene00020091	rnp-8
60	63.0118566630748	58.6775806966762	38.976570226939	75.929365175899	71.9188305705639	64.2067981981216	R119.7b.3	WBGene00020091	rnp-8
61	5.23448292890383	3.76660389621274	6.25491454891023	4.54763697166857	8.5348538428086	7.27885388214927	R119.6.1	WBGene00006385	taf-4
62	4.2657372546588	5.37165750050868	7.13624465486865	6.82685291482373	7.6508394323404	9.15185289710267	Y50C1A.1a.1	WBGene00021733	otub-2
63	4.11430358211841	4.93425110403868	6.55515044725792	5.26759970907799	6.48478194976597	7.4102891865355	Y50C1A.1b.1	WBGene00021733	otub-2
64	0	0	0	0	0.224061293268121	0	C07F11.2.1	WBGene00015570	C07F11.2
65	3.92800396547039	1.2113546081928	4.29142418805755	4.82380925739743	6.3131377974752	8.38268007526641	C07F11.1.1	WBGene00006593	tol-1
66	36.3293914535842	32.6771596293953	43.4115923659465	57.310687468682	72.563214327137	70.0037057941122	W04C9.4.1	WBGene00021026	W04C9.4
67	0	0	0	0.281208611417787	0.25068741107801	0.244338208471891	W04C9.3.1	WBGene00021025	cutl-13
68	113.176635754066	71.8580257869711	95.4633560280279	42.6181206236084	22.7955173995791	17.9861388022706	W04C9.2.1	WBGene00021024	W04C9.2
69	2.61059871961828	1.87852199392336	2.49561565250936	2.86490194474873	1.41886529620295	0.691464727020706	W04C9.1a.1	WBGene00001814	haf-4
70	1.89949380522549	2.0502428410133	2.72374672323736	2.95307990549815	1.39371089759991	0.754673413978278	W04C9.1b.1	WBGene00001814	haf-4
71	56.4057749161395	42.9757354222724	59.2078104913618	75.0491356400897	93.4125987202106	149.752523409114	Y65B4BL.2a.1	WBGene00022034	deps-1
72	57.2424846207779	41.1902700858882	61.5614128959874	77.2145050523234	98.3897950998975	158.8189856347	Y65B4BL.2b.1	WBGene00022034	deps-1
73	0	0	6.97356430559353	4.00273534124468	7.13659055366761	3.47792045675947	Y65B4BL.1.1	WBGene00022033	Y65B4BL.1
74	2.44899022745144	3.52446507431335	2.34112515973497	2.68755087197857	1.99654616679987	0.389195860637369	Y65B4BM.3.1	WBGene00302974	Y65B4BM.3
75	21.2077504232908	25.4342840414365	23.6526047066007	19.3946970142783	19.5949685648812	27.5245732368284	Y65B4BR.8.1	WBGene00022043	psf-3
76	1301.46337801705	1304.05207749594	829.427199448961	810.744513046868	895.023124488284	866.238786961458	Y65B4BR.5.1	WBGene00022042	icd-2
77	13.8354050680737	14.3111948793051	16.5325358064512	34.3202166837784	33.2740909715348	28.7209858316505	Y65B4BR.4b.1	WBGene00007009	wwp-1
78	13.800599017588	14.2751918733195	16.4909445214036	34.2338765160205	33.1903825665749	28.6487317792438	Y65B4BR.4a.1	WBGene00007009	wwp-1
79	14.8482084656504	14.5696390867284	18.0653752483486	35.304966179141	35.2146725482811	27.6727450516176	Y65B4BR.4c.1	WBGene00007009	wwp-1
80	14.9068970366609	14.627226593	18.136779893599	35.4445115000072	35.3538609773257	27.7821234905568	Y65B4BR.4d.1	WBGene00007009	wwp-1
81	3.01414181840177	5.42225396048207	6.48311582695838	3.16993179771831	2.94874510788904	1.07777315253425	Y65B4BR.3.1	WBGene00004235	ptr-21
82	0	0	0	0	0.405096323698524	0	Y65B4BR.2d.1	WBGene00002393	lpr-1
83	0	0	0	0	0.42674269214043	0	Y65B4BR.2a.1	WBGene00002393	lpr-1
84	0	0	0	0	0.501374822156021	0	Y65B4BR.2f.1	WBGene00002393	lpr-1
85	0	0	0	0	0.534959738472692	0	Y65B4BR.2e.1	WBGene00002393	lpr-1
86	0	0	0	0	0	0	Y65B4BR.2b.1	WBGene00002393	lpr-1
87	0	0	0	0	0	0	Y65B4BR.2c.1	WBGene00002393	lpr-1
88	0	1.30535743493087	3.46833356997773	0	0	0.288293230101755	Y65B4BR.1.1	WBGene00022040	Y65B4BR.1
89	0	0	0	0	0	0	F56A6.8.1	WBGene00235390	F56A6.8
90	35.5213897855569	27.2272864975108	28.0513194815091	53.6703102061786	58.9250922742015	71.5454192459956	F56A6.1a.1	WBGene00018921	sago-2
91	35.2060205393252	25.3333778970481	29.0660113180631	52.2457380713687	57.4036144106753	69.9371791577069	F56A6.1b.1	WBGene00018921	sago-2
92	0	0	0	1.00335232553867	0	0	Y65B4A.4.1	WBGene00022028	Y65B4A.4
93	0	0	0	1.00335232553867	0	0	Y65B4A.4.3	WBGene00022028	Y65B4A.4
94	0	0	0	1.00335232553867	0	0	Y65B4A.4.2	WBGene00022028	Y65B4A.4
95	3.28094384538948	4.72177139142458	12.5457424827903	7.20109324549281	8.02439607709038	4.69269650146493	Y65B4A.3.1	WBGene00022027	vps-20
96	1.57274601762936	1.13170896881621	4.51042461967288	2.30126680169419	4.10299395746028	3.74913443733245	Y65B4A.2b.1	WBGene00022026	Y65B4A.2
97	1.52720994139511	1.09894233942955	4.37983326097411	2.23463769607721	3.9841990321886	3.64058488792194	Y65B4A.2c.1	WBGene00022026	Y65B4A.2
98	1.62492242579716	1.16925381612291	4.66005955966202	2.37761214582622	4.2391122404092	3.87351330492168	Y65B4A.2a.1	WBGene00022026	Y65B4A.2
99	7.73947250210386	16.7073965148037	13.3174614052644	13.0231960989782	14.1335638354049	21.1553867362254	Y65B4A.1.1	WBGene00022025	cus-2
100	0	0	6.72323122795683	0.643174567652991	0.573367104311757	0	Y18H1A.11b.1	WBGene00021215	Y18H1A.11
101	0	0	6.72323122795683	0.643174567652991	0.573367104311757	0	Y18H1A.11b.2	WBGene00021215	Y18H1A.11
102	0	0	4.80230801996917	0.459410405466422	0.409547931651255	0.399175241679353	Y18H1A.11a.1	WBGene00021215	Y18H1A.11
103	0	0	9.43187114713369	0.902295256779375	0.804363923315055	0	Y18H1A.11d.1	WBGene00021215	Y18H1A.11
104	0	0	6.04161331544508	0.577967929457757	0.515237720464482	0.502188207274024	Y18H1A.11c.1	WBGene00021215	Y18H1A.11
105	0	0	2.70873985423881	0	0	0.225154630120792	Y18H1A.1.1	WBGene00021207	ptp-5.3
106	7.07967676372392	6.54989084606905	3.86734539661234	8.5092564481524	9.39966867909318	18.8053929122127	Y18H1A.6a.1	WBGene00004028	pif-1
107	5.99403202523079	6.901050495159	3.43801596884156	7.674242000405	9.18690473954065	17.527421975557	Y18H1A.6c.1	WBGene00004028	pif-1
108	5.20797921787141	8.74424246285336	4.97859527639842	6.98536429172489	9.34080333226875	14.0701693415231	Y18H1A.6b.1	WBGene00004028	pif-1
109	0	12.1833360593548	8.09277832994804	6.19353287369547	8.28196928450316	20.1805261071228	Y18H1A.6d.1	WBGene00004028	pif-1
110	0	0	0	0	0	0	Y18H1A.18.1	WBGene00236789	Y18H1A.18
111	0	0	0	0	0	0	Y18H1A.12a.1	WBGene00000624	col-47
112	0	0	0	0	0	0	Y18H1A.12b.1	WBGene00000624	col-47
113	0	0	0	0.825125267712718	0.735569640399951	0	Y18H1A.8a.1	WBGene00021212	Y18H1A.8
114	0	0	0	0	1.72010131293527	0	Y18H1A.8b.1	WBGene00021212	Y18H1A.8
115	0	0.975148439533337	3.88645283434264	0.247863716783267	0.220961631108286	0.21536529837641	T06A4.3a.1	WBGene00020283	T06A4.3
116	0	1.0820726105348	4.31259897845915	0.275041755904239	0.245189880133317	0.238979914426455	T06A4.3b.1	WBGene00020283	T06A4.3
117	0	0	1.07992593859274	0	0.184195362999658	0	T06A4.1b.1	WBGene00020281	T06A4.1
118	0	0	1.53516403917047	0	0	0	T06A4.1a.1	WBGene00020281	T06A4.1
119	0	0	1.53516403917047	0	0	0	T06A4.1a.2	WBGene00020281	T06A4.1
120	0.848659979809904	0.305337320794473	2.0282024898694	0.931329510091583	0.761059677443514	0.606914337132531	ZC123.3a.1	WBGene00022518	zfh-2
121	1.09364794846316	0.393480949285382	2.09095708046504	1.10016702361696	0.891599564121153	0.695214296513323	ZC123.3b.1	WBGene00022518	zfh-2
122	1.10957486033398	0.399211254372062	2.12140791173395	1.11618887347546	0.90458402379282	0.705338776559633	ZC123.3c.1	WBGene00022518	zfh-2
123	1.20512700120633	0.43358972794716	2.3040950605476	1.212310586657	0.884234857703984	0.574559794262548	ZC123.3d.1	WBGene00022518	zfh-2
124	1.3392915306375	0.481860459378778	2.56060564346012	1.22479531926107	0.873488947974942	0.638524458858183	ZC123.3e.1	WBGene00022518	zfh-2
125	1.88125449571029	0.676852003297488	2.69759277664935	0.86021289912437	0.92021880938924	0.298970757142561	ZC123.3f.1	WBGene00022518	zfh-2
126	0.9380537122933	1.35000030206257	2.69021222185687	0.857859375460555	0.917701110868339	0	ZC123.1.1	WBGene00022517	ZC123.1
127	20.6163360324016	18.7050041852447	11.9963537596877	19.8375214689834	23.8228410595414	41.738076348614	Y95B8A.8.1	WBGene00022388	zfr-1
128	2.28572421228801	0	2.18505014908597	0.418063468974444	2.98150894242114	0.363249469928211	Y95B8A.6c.1	WBGene00022386	Y95B8A.6
129	0	0	3.31068204406965	0	1.69403917183019	0.550377984739714	Y95B8A.6a.1	WBGene00022386	Y95B8A.6
130	0	0	3.31068204406965	0	1.69403917183019	0.550377984739714	Y95B8A.6a.2	WBGene00022386	Y95B8A.6
131	3.46321850346668	0	3.31068204406965	0.633429498446127	3.38807834366038	0	Y95B8A.6d.1	WBGene00022386	Y95B8A.6
132	0	0	3.31068204406965	0	1.69403917183019	0.550377984739714	Y95B8A.6a.3	WBGene00022386	Y95B8A.6
133	19.1541135107934	15.1611067442529	16.4794284986931	17.866958310919	19.0508427535987	36.5278796575855	Y95B8A.5a.1	WBGene00001678	gpa-16
134	26.996742664819	11.6557112693827	5.16153578524245	18.7634785287743	14.0858690193125	20.5936707360876	Y95B8A.5b.1	WBGene00001678	gpa-16
135	29.5567786071725	8.50732948972187	5.65099176487751	10.8119862665804	9.63849873627523	14.0915742644565	Y95B8A.5c.1	WBGene00001678	gpa-16
136	0	0	2.33279375347257	0	0.39788820405976	0	Y95B8A.4.1	WBGene00022385	Y95B8A.4
137	0.924147255642052	0	1.76688691300752	0.338056713456424	0.150682729569801	0	Y95B8A.1a.1	WBGene00003548	nas-30
138	5.31563770299537	0	10.1630239492371	1.94448125104393	0	0.844766209135375	Y95B8A.1b.1	WBGene00003548	nas-30
139	4.84035715543343	3.48300077932142	3.08477668106255	5.31186525285176	3.68304045828493	5.38463920128877	F54A5.1.1	WBGene00018786	hmbx-1
140	1.80451911496422	0	0	0	0.294227856159981	0	C54G6.3.1	WBGene00016932	C54G6.3
141	0	0	0	0	0	0.234859571074274	C54G6.2a.1	WBGene00016931	C54G6.2
142	0	0	0	0	0	0.608797994293091	C54G6.2b.1	WBGene00016931	C54G6.2
143	0	0	0	0	0	0	C54G6.2c.1	WBGene00016931	C54G6.2
144	300.40946790071	366.544367728588	18.7290012778798	74.0569573611872	48.9819326254901	72.6498939856422	C54G6.5.1	WBGene00005002	spp-17
145	137.14345273728	112.782882378027	31.2150021297996	43.0008139516571	22.3613170681585	33.2113801077221	Y34D9A.11.1	WBGene00021335	spp-23
146	3.49855746778777	2.51747505308096	1.67223225695355	3.03949205759481	3.56526101214262	4.3089541713423	Y34D9A.3a.1	WBGene00021329	Y34D9A.3
147	3.51199622886762	2.52714525174837	1.67865568431701	3.05116744321937	3.57895599682435	4.32550585189803	Y34D9A.3e.1	WBGene00021329	Y34D9A.3
148	1.93705441719323	2.78771248815745	1.85173741447964	2.83432860321657	3.31629702282012	4.30973947372454	Y34D9A.3f.1	WBGene00021329	Y34D9A.3
149	1.92888119180423	2.77594998820742	1.84392417644386	2.82236941079793	3.30230420837784	4.29155491898308	Y34D9A.3b.1	WBGene00021329	Y34D9A.3
150	1.84332597765162	2.65282317421435	1.76213721700482	1.68573979425179	2.1038873585633	4.10120369273787	Y34D9A.3c.1	WBGene00021329	Y34D9A.3
151	0	2.80355176365834	3.72451729957836	0.712608185751893	1.27052937887264	2.47670093132871	Y34D9A.3d.1	WBGene00021329	Y34D9A.3
152	6.6093230234834	5.94488084823938	6.31821729856185	8.76422212066906	11.3153652634055	22.057558173954	Y34D9A.7a.1	WBGene00021332	Y34D9A.7
153	6.85717263686402	4.93425110403868	4.37010029817194	8.77933284846332	10.435281298474	22.1582176656209	Y34D9A.7b.1	WBGene00021332	Y34D9A.7
154	8.79124697033849	6.32596295389575	8.40403903494605	6.43174567652991	12.9007598470145	20.956700188166	Y34D9A.7c.1	WBGene00021332	Y34D9A.7
155	258.761231579774	228.092739714996	173.154917474737	602.248035022619	1054.77910698861	774.132596762103	Y34D9A.6.1	WBGene00021331	glrx-10
156	2.09699469017248	0	2.00463316429906	1.91772233474516	3.76107779433859	2.33279476100686	Y34D9A.2.1	WBGene00021328	npr-23
157	7.23712151647918	2.60382644012595	8.64795573516875	2.97828856525329	4.13005856140131	1.72519537169071	R06A10.2a.1	WBGene00001745	gsa-1
158	7.19283843027695	1.72526262378975	4.58402129178875	2.19264057154429	3.51838904918578	1.52412365004844	R06A10.2b.1	WBGene00001745	gsa-1
159	3.98672827724652	0	0	2.18754140742442	1.30007657373015	1.90072397055459	R06A10.1b.1	WBGene00019909	R06A10.1
160	3.83082270215867	0	0	2.10199509540223	1.24923559039992	1.82639398287927	R06A10.1a.1	WBGene00019909	R06A10.1
161	0	0	5.00393163912818	0	0	0	R06A10.5b.1	WBGene00044895	R06A10.5
162	0	0	0	0	0	0	R06A10.5a.1	WBGene00044895	R06A10.5
163	0	0	0	0	0	0	ZK993.2a.1	WBGene00022838	ZK993.2
164	0	0	0	0	0	0	ZK993.2b.1	WBGene00022838	ZK993.2
165	0	0	0	0	0	0	ZK993.5.1	WBGene00236809	ZK993.5
166	0	0	0	0.545300176923188	0.486115588438229	0	ZK993.1a.1	WBGene00022837	ceh-45
167	0	0	0	0.864958901326436	0.771079898902018	0	ZK993.1b.1	WBGene00022837	ceh-45
168	2060.79922331286	2013.06946638174	1213.40018917327	1288.88077988079	1008.63813158502	1325.66734743482	Y48G8AL.8.1	WBGene00004429	rpl-17
169	2.85715526536001	4.11187592003224	5.46262537271493	3.65805535352638	4.19274695027972	2.72437102446158	Y48G8AL.7.1	WBGene00021687	Y48G8AL.7
170	33.3245773006476	29.9744225946275	22.6673426680881	39.2667090018052	45.2450948154796	59.8852397152677	Y48G8AL.6.1	WBGene00004880	smg-2
171	26.0272246070751	30.2538023897262	36.3643382475622	39.7312873434107	51.9043710049227	77.9528059553971	Y48G8AL.5a.1	WBGene00021686	nsun-2
172	16.9662003386326	23.3995413181216	28.3831256479209	31.0315152228453	40.573111381401	61.5651678929875	Y48G8AL.5b.1	WBGene00021686	nsun-2
173	14.3355525509352	24.0695175806765	27.4082945529948	27.9680090742485	36.6195784739878	56.1960852432494	Y48G8AL.5c.1	WBGene00021686	nsun-2
174	14.9883554904132	24.266808708387	25.0743459731177	32.8967975586448	42.7675463052212	68.4814574454824	Y48G8AL.5d.1	WBGene00021686	nsun-2
175	12.1008928885836	14.5125032471726	14.1385597882033	13.7715025073934	16.4421449030577	15.4915215116443	Y48G8AL.1a.1	WBGene00021685	herc-1
176	12.1008928885836	14.5125032471726	14.1385597882033	13.7715025073934	16.4421449030577	15.4915215116443	Y48G8AL.1a.2	WBGene00021685	herc-1
177	9.95235506076056	13.606788240455	14.2710096819838	10.5577712048698	14.1178126627706	11.704119350372	Y48G8AL.1b.1	WBGene00021685	herc-1
178	9.58300523785345	13.7913850734	14.2503270592563	10.9060035384638	14.4098549429904	12.3527381854469	Y48G8AL.1c.1	WBGene00021685	herc-1
179	10.8628477415668	15.633270824677	14.2785455286806	12.91443587327	17.2691359536274	14.4580482090238	Y48G8AL.1d.1	WBGene00021685	herc-1
180	6.40857255781684	11.5286240748567	9.18946324381951	9.37712453774454	12.0165956207394	12.2214774929118	Y48G8AL.1e.1	WBGene00021685	herc-1
181	9.79596090980575	10.57339522294	4.68225031946994	8.0626526159357	8.78480313391942	9.34070065529686	Y48G8AL.15.1	WBGene00021692	Y48G8AL.15
182	0	0	0	0	0	0	Y48G8AR.8.1	WBGene00271777	Y48G8AR.8
183	0	0	1.92798542566409	0.737759062896078	2.95958608255039	2.24359966720366	Y48G8AR.2.1	WBGene00021693	Y48G8AR.2
184	0	0	0	0	0	0	Y48G8AR.3.1	WBGene00021694	Y48G8AR.3
185	0.961735292687801	0.692040828055916	1.83875187861372	2.28674267741982	2.82260664254455	0.840619390436954	K12C11.4a.1	WBGene00003400	dapk-1
186	0.542068983151306	0.390059375813335	2.07277484498274	2.08205522097944	2.73992422574274	0.689168954804511	K12C11.4b.1	WBGene00003400	dapk-1
187	0.66574491620039	0.479053505246474	1.90926712056056	1.94825694279353	2.27955173995791	0.63480489890367	K12C11.4c.1	WBGene00003400	dapk-1
188	0.738919465179313	0.531708093107617	1.41274794121938	1.75694776831932	2.04818098145849	0.469719142148549	K12C11.4d.1	WBGene00003400	dapk-1
189	0	0	0	0	0	0	K12C11.5.1	WBGene00044896	K12C11.5
190	9.65798962938595	0	9.23260626374354	1.76646536186385	0	0	K12C11.3b.1	WBGene00019674	K12C11.3
191	4.63322475463785	0	4.4291557076067	1.69485190124775	0.755449900951301	0	K12C11.3c.1	WBGene00019674	K12C11.3
192	5.11729301258509	0	4.89190331884919	0.935962990241292	0.834377502543229	0	K12C11.3a.1	WBGene00019674	K12C11.3
193	5.15576889989776	7.41992647223862	9.85736909362092	3.77200122382957	8.40651017599945	4.91615823962992	K12C11.6.1	WBGene00045052	K12C11.6
194	4.10609139931977	0	15.7009591551088	2.25303665914371	5.35600408818168	3.91526374772922	K12C11.7a.1	WBGene00045053	K12C11.7
195	0	0	18.7290012778798	1.79170058131905	3.19447386687979	3.11356688509895	K12C11.7b.1	WBGene00045053	K12C11.7
196	596.275881466437	552.421590995635	342.007849422152	813.860514057858	746.187428252681	1221.22892444343	K12C11.2.1	WBGene00004888	smo-1
197	14.4869844440789	15.0575737916673	16.9264448168632	20.6087625550782	34.9067508223601	38.8830418514705	Y92H12BL.1a.1	WBGene00022363	Y92H12BL.1
198	16.8067956785883	12.0937527059772	12.853236171094	17.2143781342418	35.6246472899584	42.2010413593069	Y92H12BL.1b.1	WBGene00022363	Y92H12BL.1
199	9.08234786339606	9.80314788881858	21.7057961829732	9.96707608150992	5.18308673765264	12.2686907061846	Y92H12BL.5.1	WBGene00022366	Y92H12BL.5
200	32.6532030326858	0	0	17.9170058131905	26.6206155573316	15.5678344254948	Y92H12BL.6.1	WBGene00303097	Y92H12BL.6
201	2.38510352586575	0.858130626789336	3.42007849422152	0.8724802830771	0.777784941501166	1.32665023799868	Y92H12BR.7.2	WBGene00022372	Y92H12BR.7
202	2.38510352586575	0.858130626789336	3.42007849422152	0.8724802830771	0.777784941501166	1.32665023799868	Y92H12BR.7.1	WBGene00022372	Y92H12BR.7
203	10.2345860251702	8.59197953439572	11.4144410773148	7.17571625851657	9.73440419633767	12.1986762289325	Y92H12BR.6.1	WBGene00022371	set-29
204	95.6564834923038	95.9008051568647	66.7844481303706	105.367720707039	126.35195616099	103.167404311899	Y92H12BR.3a.1	WBGene00022369	Y92H12BR.3
205	93.277716016165	101.587522730208	74.7094352444836	109.280561191481	115.917121566557	89.7439866881463	Y92H12BR.3b.1	WBGene00022369	Y92H12BR.3
206	22.9336877487091	23.1035168750975	24.11593810028	14.6811586094704	18.3228183334409	16.4008957994343	Y92H12BR.8.1	WBGene00022373	mrpl-15
207	1.12412666178099	0.808893623612899	17.1938372387093	1.747642370303	1.19138164707402	1.87579644307191	F47G6.4a.1	WBGene00004969	spe-15
208	1.26283105651271	0.908701860780605	12.0721002711932	0.692922876753222	0.823621254812469	1.40483220414225	F47G6.4b.1	WBGene00004969	spe-15
209	1.87867743475727	1.35184961754484	10.7755897763144	1.03084143034794	0.918958235677748	1.19424483264069	F47G6.4c.1	WBGene00004969	spe-15
210	0	0	0	0	0	0.314048533079145	F47G6.3.1	WBGene00018580	F47G6.3
211	0	0	2.30005278851155	0.880133618893566	0.784607616426615	0.955919657705818	F47G6.2.1	WBGene00018579	acs-16
212	1.16026609760813	0	1.10916251222638	0	0.756728157974908	0.737562375488753	F47G6.1a.1	WBGene00001115	dyb-1
213	1.33668082589942	0	1.27780710472864	0	0.653839680355512	0.637279771803879	F47G6.1b.1	WBGene00001115	dyb-1
214	0	0	0	0	0	0	F47G6.1c.1	WBGene00001115	dyb-1
215	0	0	0	0	0	0	F47G6.1c.2	WBGene00001115	dyb-1
216	0.651203479284333	0	0	0	0	0	Y92H12A.4a.2	WBGene00022360	ints-3
217	0.651203479284333	0	0	0	0	0	Y92H12A.4a.1	WBGene00022360	ints-3
218	0.771335504709114	0	0	0	0	0	Y92H12A.4c.1	WBGene00022360	ints-3
219	1.02498843600359	0	0	0	0	0	Y92H12A.4d.1	WBGene00022360	ints-3
220	2.83745074628856	4.76410451424425	8.13742814142362	6.05471230928505	5.70599125187493	3.15651263523825	Y92H12A.2a.1	WBGene00022358	Y92H12A.2
221	4.13913841259398	3.97122825274743	7.91366251178018	6.81350925290341	5.84903665766722	3.06971383037925	Y92H12A.2b.1	WBGene00022358	Y92H12A.2
222	6.42057363002249	6.46811942476981	4.91022505412578	11.97822298747	10.8875326549086	14.081018778116	Y92H12A.1a.1	WBGene00005077	src-1
223	6.37283702310783	6.42002931752245	4.87371780465272	11.8891655674888	10.8065844567309	14.1788826551904	Y92H12A.1b.1	WBGene00005077	src-1
224	7.17277472475316	7.22589073813197	5.48548154582252	12.0696147946597	11.6952495126352	14.8187545263601	Y92H12A.1c.1	WBGene00005077	src-1
225	9.10244155335932	10.9164847434484	11.602036189837	15.5386422096696	14.3468627207212	22.1807198451739	Y92H12A.1d.1	WBGene00005077	src-1
226	1.41970447968199	0	1.35717400564346	0.519333501831607	0.231483613542014	0	Y73E7A.3a.1	WBGene00022270	Y73E7A.3
227	1.41970447968199	0	1.35717400564346	0.519333501831607	0.231483613542014	0	Y73E7A.3a.2	WBGene00022270	Y73E7A.3
228	0	0	0	0.737759062896078	0.328842898061155	0	Y73E7A.3b.1	WBGene00022270	Y73E7A.3
229	1.79507137090681	0	1.71600797048636	0.328322096053228	0.292687396180085	0	Y73E7A.3c.1	WBGene00022270	Y73E7A.3
230	0	0	0	0.524765860637377	0.467809980505408	0	Y73E7A.3d.1	WBGene00022270	Y73E7A.3
231	7.38919465179313	6.3804971172914	9.88923558853565	7.02779107327729	7.95176145742706	14.3264338355307	Y73E7A.2.1	WBGene00022269	aatf-1
232	6.13342811884081	4.41346252597378	4.69062643810942	3.58981154038878	3.60021205032964	4.87365120655024	Y73E7A.9a.1	WBGene00044440	adpr-1
233	7.81444175141199	1.40576954531017	3.73512845997602	2.85855363401329	3.82244736207838	5.58845338351094	Y73E7A.9b.1	WBGene00044440	adpr-1
234	6.85717263686402	1.64475036801289	4.37010029817194	3.34450775179555	4.4722634136317	6.17524098877959	Y73E7A.9c.1	WBGene00044440	adpr-1
235	7.45344851833046	2.68165820871668	3.56258176481408	3.40812610576992	3.64586691328672	6.51480027588639	Y73E7A.9d.1	WBGene00044440	adpr-1
236	79.5921823921717	74.8948828291586	67.3073483423804	69.428397526113	72.8739350881952	67.1362859599461	Y73E7A.1a.1	WBGene00022268	Y73E7A.1
237	102.624352388441	110.768902335562	89.185720370856	99.8233181020611	105.721873213403	94.1483320018016	Y73E7A.1b.1	WBGene00022268	Y73E7A.1
238	0	0.724559633485857	0.962577158187653	0.184168929063632	0.328360015685147	0	Y73E7A.8.1	WBGene00022274	Y73E7A.8
239	0	0	0	0	0	0	Y71G12B.18a.1	WBGene00022156	Y71G12B.18
240	0	0	0	0	0	0	Y71G12B.18b.1	WBGene00022156	Y71G12B.18
241	0	1.80741798682736	12.0057700499229	0.459410405466422	0.409547931651255	0.399175241679353	Y71G12B.17.1	WBGene00022155	Y71G12B.17
242	0	0	0	0.306648021252648	0	0	Y71G12B.16.1	WBGene00022154	drag-1
243	75.8785496702166	74.8226601841932	64.4768896451598	101.774467447057	117.30526986575	86.643930941893	Y71G12B.15a.1	WBGene00006702	ubc-3
244	35.3462507054846	20.3474272331492	33.7894352951439	45.2542930333161	56.4796152752458	17.9752315016022	Y71G12B.15b.1	WBGene00006702	ubc-3
245	114.2862106144	139.171184985706	134.464624559137	202.599988810692	199.245068748336	162.065148121817	Y71G12B.14.1	WBGene00003080	lsm-6
246	5.38874077553165	8.72460902482282	11.5906392977055	12.8129471827138	13.3992174966372	16.9135804269128	Y71G12B.13.1	WBGene00022153	Y71G12B.13
247	12.5436084820683	9.02606909275369	19.9852147782254	33.6490109174552	30.678636221559	29.9016331953101	Y71G12B.12b.1	WBGene00022152	atg-5
248	12.5130887534015	9.00410785408519	14.3543440450903	29.7526921350425	33.4603649560036	29.4311614321397	Y71G12B.12c.1	WBGene00022152	atg-5
249	12.4224141972174	8.93886069572225	14.2503270592563	29.5370929166727	33.217898543279	29.6127285267563	Y71G12B.12a.1	WBGene00022152	atg-5
250	6.1900254495262	7.42364759885459	19.724625217426	5.53504291922032	9.98072828017106	3.60699072446268	Y71G12B.11b.1	WBGene00006771	tln-1
251	5.63823905145437	6.95509161101772	13.603092157583	4.41962163755285	8.755409971871	3.07211767832786	Y71G12B.11a.1	WBGene00006771	tln-1
252	6.50997402233926	7.80735934183336	18.6697322864941	4.96119622991824	9.90691262513352	3.96585655459597	Y71G12B.11f.1	WBGene00006771	tln-1
253	5.63860701066937	6.76233591234173	12.2778057714744	4.06795426640277	8.52978517675302	3.08654186416844	Y71G12B.11e.1	WBGene00006771	tln-1
254	5.43932255700478	6.26240224732567	10.3994983298645	3.7141545630728	7.62720756687586	2.82377959172115	Y71G12B.11c.1	WBGene00006771	tln-1
255	4.98868379666033	6.85312653338706	9.97145901368598	3.64976044342768	8.13407697585131	2.81085899349211	Y71G12B.11d.1	WBGene00006771	tln-1
256	23.2446530063187	8.36313746447235	33.3312734606335	4.25149290482485	7.5801074807317	5.54109360907441	Y71G12B.11g.1	WBGene00006771	tln-1
257	27.9445906831449	23.2018076992415	53.4275585042965	28.3077458615924	33.647122861179	48.5091768618865	Y71G12B.10.1	WBGene00022150	Y71G12B.10
258	24.4563084442338	24.3666721187096	23.3791373976277	30.107451469353	43.2502840412943	78.7787945070647	Y71G12B.9a.1	WBGene00022149	lin-65
259	27.4764757226259	26.6483944643204	27.4082945529948	30.5900099249593	46.7483980518994	85.8129409795565	Y71G12B.9b.1	WBGene00022149	lin-65
260	17.4705035334115	15.7141754905691	8.35051012389543	27.9596587530679	29.1978980826274	51.3639377860273	Y71G12B.9c.1	WBGene00022149	lin-65
261	12.973029312986	11.3354417254943	19.4882851134695	23.7279266174684	30.9734459390034	46.3879390651567	Y71G12B.8.1	WBGene00022148	ddx-27
262	7.14288816340002	7.70976735006044	5.12121128692025	1.63306042568142	1.45581491329157	0.56757729676283	Y71G12B.6a.1	WBGene00022146	rml-5
263	16.9312904613926	6.09166802967739	16.1855566598961	4.6451496552716	2.76065642816772	1.34536840714152	Y71G12B.6b.1	WBGene00022146	rml-5
264	0	0	0	0	0	0	Y71G12B.5a.1	WBGene00022145	Y71G12B.5
265	2.10989927288124	4.55469332680494	16.1357549470964	8.87580903361127	15.4809118164174	16.4300529475222	Y71G12B.4.1	WBGene00022144	pghm-1
266	4.8632430048681	0	23.2452143519784	0.889496742498817	0	1.54574242522643	Y71G12B.3.1	WBGene00022143	Y71G12B.3
267	0	0	2.03576100846519	0.389500126373705	0.347225420313021	0	Y71G12B.2.1	WBGene00022142	Y71G12B.2
268	13.9942298711511	20.1398004246477	8.02671483337704	17.405091361385	15.2878392200676	19.7933894838433	Y71G12B.1a.1	WBGene00022141	chaf-2
269	14.0515832722623	20.2223405903225	8.05961120564498	17.47642370303	15.3504942988383	19.8745099325476	Y71G12B.1b.1	WBGene00022141	chaf-2
270	1.23552660123676	0	1.18110818869512	0	0	0	C53H9.2a.1	WBGene00016907	C53H9.2
271	2417.52874715717	2542.76005799366	1803.86256833302	2130.29275686905	2015.78296198363	2571.64715973264	C53H9.1.1	WBGene00004441	rpl-27
272	7.70468835602699	4.15807677306631	9.20667197648584	4.57990878932677	4.71095162952778	2.14276372710462	M01D7.7a.1	WBGene00001196	egl-30
273	0	47.7508171358582	21.1456466040578	36.4119795558387	50.4932966055193	17.5765872545909	C53H9.4.1	WBGene00303070	C53H9.4
274	4.51129778741054	4.8693267474066	10.7814974461479	3.71306370470723	4.78120266259968	2.15081922983809	M01D7.7b.1	WBGene00001196	egl-30
275	6.06829436890621	4.36659389737937	11.602036189837	4.4396120599056	4.94719404162799	1.92875824740643	M01D7.7c.1	WBGene00001196	egl-30
276	45.1670053925175	79.7753172509248	47.1028774653263	104.390698540325	109.128583296702	167.703797194402	M01D7.6.2	WBGene00001309	emr-1
277	45.1670053925175	79.7753172509248	47.1028774653263	104.390698540325	109.128583296702	167.703797194402	M01D7.6.1	WBGene00001309	emr-1
278	16.9312904613926	12.1833360593548	32.3711133197922	17.0322154026625	15.1836103549225	32.2888417713965	M01D7.5.1	WBGene00003750	nlp-12
279	1.6210810016227	5.8324481135209	4.64904287039568	3.55798696999527	2.90749985519792	4.63722727567929	M01D7.4a.1	WBGene00006461	tag-96
280	2.79884597423021	10.0699002123238	5.35114322225136	2.55957225902721	2.73812045732553	3.5583621543988	M01D7.4b.1	WBGene00006461	tag-96
281	2.3645422885738	3.40293179588875	7.53465568650335	4.46895432351992	8.09633893847119	4.38404532671979	Y71G12A.3a.1	WBGene00022139	tub-2
282	0	0	0	0	0	0	Y71G12A.5.1	WBGene00303094	Y71G12A.5
283	0	1.49522760728445	9.93204613220896	4.94075008787979	6.09854101858869	3.30226790843828	Y71G12A.3b.1	WBGene00022139	tub-2
284	3.53462507054846	2.54342840414365	1.68947176475719	5.17191920380755	4.8987421412203	3.93208189097548	Y71G12A.2a.1	WBGene00022138	trpp-10
285	2.46439268171214	2.216644700826	2.35584921734337	5.07085070184636	5.12321280537325	5.09136723349514	Y71G12A.2b.1	WBGene00022138	trpp-10
286	4.89798045490287	1.76223253715667	4.68225031946994	4.47925145329761	5.19102003367966	5.44874204892317	Y71G12A.2c.1	WBGene00022138	trpp-10
287	4.89798045490287	1.76223253715667	4.68225031946994	4.47925145329761	5.19102003367966	5.44874204892317	Y71G12A.2c.2	WBGene00022138	trpp-10
288	4.89798045490287	1.76223253715667	4.68225031946994	4.47925145329761	5.19102003367966	5.44874204892317	Y71G12A.2c.3	WBGene00022138	trpp-10
289	4.89798045490287	1.76223253715667	4.68225031946994	4.47925145329761	5.19102003367966	5.44874204892317	Y71G12A.2c.4	WBGene00022138	trpp-10
290	1.39373427578537	2.00579313172304	0	3.31391774187059	1.59074410037713	2.65792295069423	Y51F10.5.1	WBGene00021766	hex-4
291	3.21932987646198	1.15827490705133	3.07753542124785	4.41616340465962	5.77404900820995	4.092951773839	Y51F10.4b.1	WBGene00021765	Y51F10.4
292	3.4343101687132	1.64749619500457	2.18869797905106	4.18761404648859	4.8530404321546	5.09398254991147	Y51F10.4a.1	WBGene00021765	Y51F10.4
293	1.76276931538921	1.26844501389169	1.6851286496807	3.22413986355612	2.87420527868361	4.48225567006533	Y51F10.4c.1	WBGene00021765	Y51F10.4
294	4.18120282735611	0	3.99704295564507	4.5885014887439	3.40873735795099	2.65792295069423	Y51F10.4d.1	WBGene00021765	Y51F10.4
295	8.36240565471222	0	7.99408591129014	6.11800198499186	4.09048482954119	1.32896147534711	Y51F10.4e.1	WBGene00021765	Y51F10.4
296	2.47551358731553	5.34395426430182	7.09944091760785	4.52776320188928	6.05450823145086	5.5077536956624	Y51F10.11.1	WBGene00044438	Y51F10.11
297	8.11499720338938	13.1385384427066	17.4545426110418	11.50292976764	11.5776049909105	12.5740201128996	Y51F10.3a.1	WBGene00021764	Y51F10.3
298	11.8738920118858	17.0883155118223	19.8640922644179	15.202307962707	14.5203357585445	14.6243293087981	Y51F10.3b.1	WBGene00021764	Y51F10.3
299	15.6863426333491	17.7375039687665	6.42661808554698	27.4610317855762	25.2112888513552	37.0372008554254	Y51F10.2a.1	WBGene00021763	Y51F10.2
300	16.2492242579716	18.7080610579666	6.21341274621603	27.9369427134581	29.1438966528132	39.7680699305293	Y51F10.2b.1	WBGene00021763	Y51F10.2
301	16.1980455988914	11.6557112693827	5.16153578524245	21.7261330333176	28.1717380386249	39.4712022441678	Y51F10.2c.1	WBGene00021763	Y51F10.2
302	2.81608732520083	2.02638649036496	2.69205357176916	7.98355289827993	10.5607862950235	5.37042337470866	Y20F4.2.1	WBGene00021237	crtc-1
303	221.849702957365	195.91879383683	125.319052668166	296.948022815671	399.544121144303	512.822781075121	Y37E3.3.1	WBGene00021347	rpb-10
304	33.046615117417	47.559046785915	39.4888581160115	33.2436011473654	39.0649515046143	59.0827451088054	Y37E3.4.1	WBGene00021348	moag-4
305	0	0	0	0	0.303822242773893	0.296127285267563	Y37E3.5b.1	WBGene00021349	arl-13
306	0	0	0	0	0	0	Y37E3.5d.1	WBGene00021349	arl-13
307	0	0	0	0	0.301365459139603	0.293732725009335	Y37E3.5a.1	WBGene00021349	arl-13
308	0	0	0	0	0	0	Y37E3.5c.1	WBGene00021349	arl-13
309	0	0	0	0	0	0	Y37E3.5c.2	WBGene00021349	arl-13
310	139.131039008835	134.082910435834	106.877452944423	127.691124762846	140.973520647086	136.613387603436	Y37E3.9.1	WBGene00004014	phb-1
311	87.9637306186638	74.8049730058343	59.24479996064	84.4658845478979	88.3369814208595	115.011348204676	Y37E3.10a.2	WBGene00021351	eif-2alpha
312	87.9637306186638	74.8049730058343	59.24479996064	84.4658845478979	88.3369814208595	115.011348204676	Y37E3.10a.1	WBGene00021351	eif-2alpha
313	38.0954035381335	16.9696466541013	19.0758346348775	39.8155684737566	21.8880616804726	27.6761500897685	Y37E3.11b.1	WBGene00021352	pcyt-2.1
314	38.8141847369662	17.2898286664428	19.4357560430828	40.5668056147708	22.3010439763306	28.1983416008962	Y37E3.11a.1	WBGene00021352	pcyt-2.1
315	36.7348534117716	16.3635878450262	18.3945548264891	38.3935838854081	21.1063451918843	26.687716157991	Y37E3.11i.1	WBGene00021352	pcyt-2.1
316	33.8625809227853	13.7062530667741	18.2087512423831	33.2902391961131	19.324594997174	24.8893155321182	Y37E3.11c.1	WBGene00021352	pcyt-2.1
317	36.2094924718892	14.6561913981347	19.4707439027463	35.5974834968338	20.6639233633148	26.6143175987006	Y37E3.11d.1	WBGene00021352	pcyt-2.1
318	24.2425295242668	12.4602300607037	16.5534102203483	34.838622414537	19.7637903380189	25.3173872980268	Y37E3.11e.1	WBGene00021352	pcyt-2.1
319	23.2446530063187	16.7262749289447	16.6656367303167	22.3203377503305	18.9502687018293	18.470312030248	Y37E3.11f.1	WBGene00021352	pcyt-2.1
320	32.1429967353001	23.1293020501813	30.7272677215215	25.4757426406302	26.2046684392483	22.1355145737504	Y37E3.11g.1	WBGene00021352	pcyt-2.1
321	17.582493940677	12.6519259077915	16.8080780698921	25.7269827061196	17.2010131293527	8.38268007526641	Y37E3.11h.1	WBGene00021352	pcyt-2.1
322	1.74039914641219	5.00939198379562	3.32748753667914	3.66070804051226	3.54716324050738	4.97854603454909	Y37E3.15a.1	WBGene00003799	npp-13
323	2.09060141367806	6.01737939516913	3.99704295564507	4.3973139267129	4.26092169743874	5.98032663906201	Y37E3.15c.1	WBGene00003799	npp-13
324	55.9098008761095	39.6396671427568	69.1670550789804	52.3331248932038	65.1534777885194	77.6151745098408	Y37E3.17c.1	WBGene00021355	Y37E3.17
325	55.4444398700064	39.3097293663011	68.5913483185133	51.8975340795861	64.6111777355829	76.9691504651691	Y37E3.17d.1	WBGene00021355	Y37E3.17
326	55.6429283182283	39.450456321073	68.8369020714435	52.0833247743818	64.7090619215804	77.1146547735426	Y37E3.17b.1	WBGene00021355	Y37E3.17
327	56.1116413124854	39.7827706342469	69.4167556388323	52.5220531419157	65.2541442723037	77.764236703043	Y37E3.17a.1	WBGene00021355	Y37E3.17
328	7.89693585819273	3.78829259427154	5.87153590925213	8.10449335247962	9.44239876198633	11.6435050821519	W03F11.6d.1	WBGene00021009	afd-1
329	7.88684392738354	3.78345132578046	5.86403234898472	8.09413617247646	9.43033179871222	11.6286252034526	W03F11.6f.1	WBGene00021009	afd-1
330	7.43101188823314	3.56478105047948	5.91976259535633	8.23038858245895	9.35648125368463	11.4813950458947	W03F11.6c.1	WBGene00021009	afd-1
331	7.43997031124487	3.56907855626668	5.92689913856954	8.24031069045468	9.36776091764327	11.4952363901333	W03F11.6a.1	WBGene00021009	afd-1
332	6.40429732595706	3.62086471944133	6.55952346289985	8.70152116878096	9.47260596282899	12.0679276867411	W03F11.6o.1	WBGene00021009	afd-1
333	6.44564311491195	3.92456703864248	6.63572713388364	9.15930810551385	10.1054397451909	13.0801327566341	W03F11.6g.1	WBGene00021009	afd-1
334	6.92643700693336	4.2173086359305	6.62136408813931	9.06291436238305	10.2511088346647	13.2937451698669	W03F11.6h.1	WBGene00021009	afd-1
335	6.74816383642939	4.10876322062267	6.94716928551179	9.20942236726443	10.2411785209961	13.3640607407351	W03F11.6i.1	WBGene00021009	afd-1
336	7.27699953299856	4.43075609342249	6.95648618892677	9.00969435177577	10.404857737837	13.6996942944354	W03F11.6j.1	WBGene00021009	afd-1
337	6.70082016631664	4.01811979156245	6.93949151582678	9.39621477499565	10.4704864122078	13.4887425315362	W03F11.6k.1	WBGene00021009	afd-1
338	7.26908760091593	4.35887906717198	6.9489227356091	9.30671326692225	10.5682903104813	13.8625239407232	W03F11.6l.1	WBGene00021009	afd-1
339	6.01986424624934	2.75656486259144	6.27787752331165	8.207790372523	8.83388024639942	11.7411041756525	W03F11.6e.1	WBGene00021009	afd-1
340	6.58192835999164	3.0139404649451	6.86403188194546	8.75525589475275	9.56112160854946	12.8373503770441	W03F11.6m.1	WBGene00021009	afd-1
341	7.18370466719088	3.28950073602579	6.86730046855591	8.48071608491015	9.68990406286869	13.1807664802522	W03F11.6n.1	WBGene00021009	afd-1
342	9.08903589569606	2.18008148926599	6.75788705902878	9.42028140693519	9.3858252789767	14.6048755950518	W03F11.6b.1	WBGene00021009	afd-1
343	2.65781885149768	0	2.54075598730927	0	0	0	W03F11.5.1	WBGene00021008	W03F11.5
344	0	0	0	0	0	0	F12B6.3a.1	WBGene00017399	lgc-51
345	0	0	0	0	0	0	F12B6.3b.1	WBGene00017399	lgc-51
346	0	0.902056874595738	1.19838216586068	0	0	0	F12B6.2a.1	WBGene00017398	slc-17.6
347	0	0	1.29804959351642	0	0	0	F12B6.2c.1	WBGene00017398	slc-17.6
348	0	0	0	0	0	0	F12B6.2f.1	WBGene00017398	slc-17.6
349	8.51822687809195	9.19425671560003	0	1.55800050549482	0	0	Y39G10AL.1a.1	WBGene00021458	Y39G10AL.1
350	12.2449511372572	8.81116268578337	0	2.23962572664881	0	0	Y39G10AL.1b.1	WBGene00021458	Y39G10AL.1
351	9.56006324531106	8.75532515292035	27.4169790569723	27.4999924458474	39.8195823583811	23.7562390979666	Y39G10AR.11.1	WBGene00021469	Y39G10AR.11
352	23.8165185650849	35.7036982926099	5.69188171976085	10.8902206100434	5.0159249574017	1.73476592006237	Y39G10AR.10.1	WBGene00021468	epg-2
353	29.3878827294172	31.7201856688201	12.4860008519198	28.3685925375516	32.7433571355178	50.3359979757664	Y39G10AR.9b.1	WBGene00021467	Y39G10AR.9
354	30.7037580755105	33.1404924898121	13.0450755169312	29.6388280243076	34.2094776042724	52.5898486313977	Y39G10AR.9a.1	WBGene00021467	Y39G10AR.9
355	4.41448882201547	7.41196517774051	7.03342322667158	12.9186994704549	18.714406988373	17.5388692561904	Y39G10AR.21a.1	WBGene00021476	nsun-4
356	3.63775736703662	5.23527968598269	6.95506678754155	12.6417070193864	19.8701358563212	19.3668815532017	Y39G10AR.21b.1	WBGene00021476	nsun-4
357	17.582493940677	0	16.8080780698921	25.7269827061196	37.2688617802642	19.5595868422883	Y39G10AR.21c.1	WBGene00021476	nsun-4
358	91.8371335294289	83.706045514942	93.6450063893988	124.299227829009	102.822127590193	117.731747842804	Y39G10AR.20.1	WBGene00021475	tbca-1
359	150.274208850424	167.974505669402	131.103008945158	163.311601922783	183.410377229258	268.263597898047	Y39G10AR.8.1	WBGene00021466	eif-2gamma
360	17.3233835036565	18.6982147100413	17.9404117503901	17.1626055684245	16.7121422298869	24.0891753741866	Y39G10AR.7a.1	WBGene00021465	ekl-7
361	17.250748771985	18.6198154869384	17.8651898981872	17.0906449580748	16.6420703547092	23.988172542429	Y39G10AR.7b.1	WBGene00021465	ekl-7
362	0	0	0	0	0	0	Y39G10AR.22.1	WBGene00021477	srbc-64
363	1.31363460476322	2.83577649657396	5.02310379100223	1.68186453035696	1.92769974725505	1.2525843790628	Y39G10AR.6.1	WBGene00021464	ugt-31
364	0	0	0	0.136622048684459	0	0.118708977100723	Y39G10AR.5.1	WBGene00021463	zeel-1
365	0	0	3.74580025557595	0	0.638894773375958	0	Y39G10AR.25.2	WBGene00077563	peel-1
366	0	0	3.74580025557595	0	0.638894773375958	0	Y39G10AR.25.1	WBGene00077563	peel-1
367	0	0	0	0	0	0	Y39G10AR.3a.1	WBGene00021461	nekl-1
368	0	0	0	0	0	0	Y39G10AR.3b.1	WBGene00021461	nekl-1
369	55.5986970556542	47.0675780989382	42.7283256498529	60.0176967383025	72.7009434091958	104.816818429206	Y39G10AR.2b.1	WBGene00021460	zwl-1
370	55.4224729762385	46.9183940162157	42.5928951406616	59.8274663207485	72.4705125267578	104.484593965088	Y39G10AR.2a.1	WBGene00021460	zwl-1
371	39.815841117275	33.4255719951008	33.8330345664925	45.7172632201085	57.3459582876969	63.2757141165271	Y39G10AR.2c.1	WBGene00021460	zwl-1
372	40.0743855401144	33.6426211639001	34.052729596145	46.0141285656937	57.7183346402144	63.686595377024	Y39G10AR.2d.1	WBGene00021460	zwl-1
373	0	2.01398004246477	0	0.511914451805441	0.912706819108511	0.44479526929985	F23C8.13a.1	WBGene00017741	F23C8.13
374	0	2.68165820871668	0	0.681625221153985	1.21528897109557	0.592254570535127	F23C8.13b.1	WBGene00017741	F23C8.13
375	0	3.88523708979424	0	0.987551501514434	0.880366813707028	0.858069614003648	F23C8.13c.1	WBGene00017741	F23C8.13
376	52.5716568826242	54.2767621444255	41.5159528326335	53.5121240287288	65.2205081154624	59.5729130682266	F23C8.4.1	WBGene00017733	ubxn-1
377	2.73194128958726	0	0	0	0	0	F23C8.3b.1	WBGene00017732	F23C8.3
378	0	0	0	0	0	0	F23C8.3a.1	WBGene00017732	F23C8.3
379	4.57144842457601	0	4.37010029817194	0.836126937948888	1.49075447121057	1.45299787971284	Y74C10AR.2.1	WBGene00022282	Y74C10AR.2
380	129.617287648039	114.330208508213	113.915724235884	137.272669538255	167.369004275394	194.692856138352	Y74C10AR.1a.1	WBGene00001232	eif-3.I
381	194.59543969479	100.018603460244	88.583114152134	152.536671112297	225.124070483488	328.397155921585	Y74C10AR.1b.1	WBGene00001232	eif-3.I
382	3.74197688232689	8.07790085245078	8.04861582882964	5.6464233872401	7.32157721194822	9.06884761212314	Y23H5B.6a.1	WBGene00021277	ddx-10
383	2.15634359649812	6.20660516231281	8.24547226070178	4.33839448935744	6.32867464193166	7.88182812108382	Y23H5B.6b.1	WBGene00021277	ddx-10
384	2.45776797020216	5.30564634842869	7.04854886801926	4.0457755062043	6.01110673875229	6.24945324607675	Y23H5B.6c.1	WBGene00021277	ddx-10
385	17.0819247181666	15.8036512228997	15.1631593975717	23.2092174946666	23.4754040395259	36.2603118558232	Y23H5B.5.1	WBGene00021276	Y23H5B.5
386	1.68067956785883	0	0	0	0.548071496768591	0.267095198476626	Y23H5B.4.1	WBGene00021275	dmsr-2
387	0	0	0	0.636644876610828	0.567546118481181	0	Y23H5B.3.1	WBGene00021274	Y23H5B.3
388	3.94090381428967	0	0	0.720799084438696	3.21283291209174	1.2525843790628	Y23H5B.1.1	WBGene00021272	Y23H5B.1
389	3.94090381428967	0	0	0.720799084438696	3.21283291209174	1.2525843790628	Y23H5B.1.2	WBGene00021272	Y23H5B.1
390	0	0	2.47364167821053	0	0	0	Y23H5B.12b.1	WBGene00194701	Y23H5B.12
391	0	0	2.34112515973497	0	0	0	Y23H5B.12a.1	WBGene00194701	Y23H5B.12
392	0	0	0	0.531436613103107	0	0	C55C2.4.1	WBGene00016950	C55C2.4
393	0	0	0	0	0	0	C55C2.3.1	WBGene00016949	C55C2.3
394	6.23379330624002	4.48568282185335	214.532196455714	3.42051929160909	3.04927050929434	3.96272149012594	C55C2.2.1	WBGene00006047	ssp-19
395	0	0	0	0	0	0	C55C2.1.1	WBGene00016948	scrt-1
396	0	0	1.26303476825779	0	0	0	K07A3.3b.1	WBGene00019461	K07A3.3
397	0	0	0	0	0	0	Y23H5A.5a.1	WBGene00000832	ctn-1
398	0	0	0	0	0	0	Y23H5A.5d.1	WBGene00000832	ctn-1
399	0	0	0	0	0	0	Y23H5A.5d.2	WBGene00000832	ctn-1
400	0	0	0	0.195052940423535	0.173882714371373	0	Y23H5A.5c.1	WBGene00000832	ctn-1
401	0	0	0	0	0	0	Y23H5A.5d.3	WBGene00000832	ctn-1
402	0	0	3.4410238568283	0	0	0.572046409335765	Y23H5A.4a.1	WBGene00021271	spe-47
403	0	0	0	0	0	1.78647280292563	Y23H5A.4b.1	WBGene00021271	spe-47
404	124.6758661248	116.948159284034	119.184553586508	115.23892375302	99.1012915520662	115.343500516166	Y23H5A.3.1	WBGene00021270	pid-3
405	3.46321850346668	7.47613803642225	3.31068204406965	6.9677244829074	7.90551613520756	7.15491380161628	Y23H5A.2a.1	WBGene00021269	Y23H5A.2
406	3.96368360512371	2.85216826823045	3.78910430477336	4.34979331880924	5.8165275610817	7.55894850717665	Y23H5A.2b.1	WBGene00021269	Y23H5A.2
407	0	0	0	0	0	0	Y23H5A.8a.1	WBGene00023172	Y23H5A.8
408	0	0	0	0	0	0	F40E3.3.1	WBGene00018231	F40E3.3
409	18.8977198653733	29.1392781734568	30.9692147114547	28.6389935439186	24.6502707837968	24.0259491921021	F40E3.2.1	WBGene00018230	mage-1
410	0	0	0	0	0	0	F32B5.6i.1	WBGene00017979	F32B5.6
411	0	0	0	0	0	0	F32B5.6k.1	WBGene00017979	F32B5.6
412	0	0	0	0	0	0	F32B5.6d.2	WBGene00017979	F32B5.6
413	0	0	0	0	0	0	F32B5.6j.1	WBGene00017979	F32B5.6
414	0	0	0	0	0	0	F32B5.6a.1	WBGene00017979	F32B5.6
415	0	0	0	0	0	0	F32B5.6b.2	WBGene00017979	F32B5.6
416	0	0	0	0	0	0	F32B5.6b.1	WBGene00017979	F32B5.6
417	0	0	0	0	0	0	F32B5.6d.3	WBGene00017979	F32B5.6
418	0	0	0	0	0	0	F32B5.6d.1	WBGene00017979	F32B5.6
419	0	0	0	0	0	0	F32B5.6g.1	WBGene00017979	F32B5.6
420	0	0	0	0	0	0	F32B5.6h.1	WBGene00017979	F32B5.6
421	0	0	0	0	0	0	F32B5.6f.1	WBGene00017979	F32B5.6
422	7.06925014109693	0	33.7894352951439	1.29297980095189	1.15264520969889	1.12345196885014	F32B5.4.1	WBGene00017978	msrp-1
423	0	0	0	0	0	0	F32B5.3.1	WBGene00017977	F32B5.3
424	0	0	1.88366392162584	0	0	0.626292189531398	F32B5.2.1	WBGene00017976	F32B5.2
425	27.2364333707216	35.7387346320559	136.310371449989	30.4756547476697	13.3227473186459	12.7307057217831	F32B5.1.1	WBGene00017975	F32B5.1
426	1.22668562376816	0	2.34531321905471	0.224363221274299	0.600035341721606	0.19494604826201	Y71F9B.5a.2	WBGene00003006	lin-17
427	1.23109024001149	0	2.35373445143911	0.225168834277079	0.602189867185598	0.195646034072645	Y71F9B.5b.1	WBGene00003006	lin-17
428	1.22668562376816	0	2.34531321905471	0.224363221274299	0.600035341721606	0.19494604826201	Y71F9B.5a.1	WBGene00003006	lin-17
429	0	0	0	0	0.22771198643746	0	Y71F9B.5c.1	WBGene00003006	lin-17
430	571.431053072002	430.165480864911	369.777717537626	667.293613939978	693.774196217226	1219.67995095126	Y71F9B.4.1	WBGene00004920	snr-7
431	443.480186840662	520.241692491035	302.819450009197	498.949661884717	415.628828114686	452.482491888837	Y71F9B.3.1	WBGene00022127	yop-1
432	8.51822687809195	9.19425671560003	18.3218490761867	12.4640040439586	13.1945659718948	19.6290086234499	Y71F9B.2a.1	WBGene00022126	Y71F9B.2
433	0	11.4750025675318	15.2445359238556	11.6668875062636	15.6009188847618	25.3429862740612	Y71F9B.2b.1	WBGene00022126	Y71F9B.2
434	24.4899022745144	7.04893014862669	23.4112515973497	7.16680232527618	11.1806585340793	7.00552549147264	Y71F9B.1.1	WBGene00022125	Y71F9B.1
435	3.18198266211788	3.43451352949328	4.56274973127001	1.74597272425522	0.259412030953115	0.252841858418708	W03D8.8.1	WBGene00020989	W03D8.8
436	0	0	0	0	0	0	W03D8.7.1	WBGene00020988	W03D8.7
437	1.69208454950377	0.913186509075636	5.66145010867432	3.481713035876	10.8978658135998	3.76470764638738	W03D8.6b.1	WBGene00002174	itx-1
438	1.66942730051467	0.900958813884118	5.58564249918508	3.43509241092818	10.8880423947211	3.78062442834596	W03D8.6c.1	WBGene00002174	itx-1
439	1.66638460191106	0.899316726130988	5.57546210580868	3.42883161066525	10.7323453729315	3.70752800412755	W03D8.6a.1	WBGene00002174	itx-1
440	1.85831236771383	1.00289656586152	5.77350649148732	3.39888999166215	10.9837092645088	3.76539084681682	W03D8.6d.1	WBGene00002174	itx-1
441	1.88642988634499	1.01807106685805	5.86086353606278	3.4503174880972	10.9961084619899	3.74741543942446	W03D8.6e.1	WBGene00002174	itx-1
442	0	0	0	0	0	0.406622540964415	W03D8.5.1	WBGene00020987	W03D8.5
443	0	0	0	0	0.469775568658792	0	W03D8.11.1	WBGene00044796	W03D8.11
444	0	0	0	0	0	0	W10C8.1b.1	WBGene00021125	ccb-2
445	0	0	0	0	0	0	W10C8.1a.1	WBGene00021125	ccb-2
446	12.1724958050841	8.75902562847104	23.272723481389	24.4901085375562	43.6641102514338	21.2791109602917	Y71F9AL.10b.1	WBGene00022115	Y71F9AL.10
447	10.9422967609532	7.87380495325322	20.9206929167806	22.6821669337198	38.6565321656996	19.708215921637	Y71F9AL.10c.1	WBGene00022115	Y71F9AL.10
448	12.3182741979593	8.86392413899165	23.5514387326632	24.0323910308662	42.8480327054535	20.8814066545558	Y71F9AL.10d.1	WBGene00022115	Y71F9AL.10
449	10.8271146897853	7.79092279585056	20.7004750966039	23.1035074959561	39.4265327254374	20.0743128118222	Y71F9AL.10a.1	WBGene00022115	Y71F9AL.10
450	13.4454365428706	9.67500216478174	21.4220602851566	24.5919687632026	43.8457197414873	19.230854290317	Y71F9AL.10e.1	WBGene00022115	Y71F9AL.10
451	317.824509518142	266.292916725897	153.994010507011	246.060213167816	233.551533822989	235.939179515276	Y71F9AL.9.1	WBGene00022114	Y71F9AL.9
452	6.1776330061838	4.44527126489972	9.842568239126	7.15604136082381	8.39388778834779	7.8540425930424	Y71F9AL.8.1	WBGene00022113	Y71F9AL.8
453	0	0	0	0.677940760499098	0	0	Y71F9AL.7.1	WBGene00022112	Y71F9AL.7
454	4.51129778741054	3.2462178316044	0	0	0.735569640399951	0	Y71F9AL.25.1	WBGene00304792	Y71F9AL.25
455	0	0	0	0	0.411053622576443	0	Y71F9AL.6.1	WBGene00022111	Y71F9AL.6
456	3.18938262179722	0	6.09781436954225	1.16668875062636	1.56009188847618	2.0274389019249	Y71F9AL.5.1	WBGene00001791	gst-43
457	1.22888398510108	0.884274391404782	0	0.224765305900239	0.200370224625076	0.976477069699492	Y71F9AL.4.1	WBGene00022110	Y71F9AL.4
458	0	0	2.56060564346012	0	0	0.212841486286061	Y71F9AL.2.1	WBGene00022108	Y71F9AL.2
459	4.75092792392427	3.41864972566191	9.08334934954907	3.76546773441185	5.93891792803286	10.5703079009133	Y71F9AL.1.1	WBGene00022107	Y71F9AL.1
460	895.684952954719	1053.78773578501	500.528929499926	853.141148895522	757.077924768855	1099.46322118969	Y71F9AM.6.1	WBGene00022122	trap-1
461	36.3637942864001	26.1664831274779	54.6262537271493	39.906058402106	44.8920380535001	58.6152553747795	Y71F9AM.5b.1	WBGene00003836	nxt-1
462	34.7827597522088	25.0288099480223	52.2511992172732	39.9886796410338	44.5605956068376	57.6461115320857	Y71F9AM.5a.1	WBGene00003836	nxt-1
463	12.0755241403895	9.9305682597005	15.6663972953334	14.9871809632348	18.2828378544692	14.5299787971284	Y71F9AM.4a.1	WBGene00022121	cogc-3
464	5.73821977980253	4.12908042178969	9.59959270518941	9.1834025611541	14.7360143859204	10.4871185878856	Y71F9AM.4b.1	WBGene00022121	cogc-3
465	0	0	0	0	0	0	Y71F9AR.10.1	WBGene00284845	Y71F9AR.10
466	18.0087362180267	13.9554576679882	11.9184553586508	23.5635773421959	22.3613170681585	18.7128514811503	Y54E10BL.4.1	WBGene00001046	dnj-28
467	0	8.22375184006447	10.9252507454299	2.09031734487222	1.86344308901321	5.44874204892317	Y54E10BL.3.1	WBGene00021838	Y54E10BL.3
468	9.59045124036926	6.901050495159	55.008255501465	6.139393600324	3.12745693260958	1.90515456256055	Y54E10BL.2.1	WBGene00000625	col-48
469	37.5735486951453	27.0369923508969	44.8982907346433	24.7401943283507	37.3709682508951	30.7518044404979	Y54E10BR.4.1	WBGene00021843	Y54E10BR.4
470	17.9860265884958	12.9422979778064	23.6415262032253	37.0088972534754	32.6255281814116	38.9451071037787	Y54E10BR.3.1	WBGene00021842	Y54E10BR.3
471	3.57144408170001	10.2796898000806	6.82828171589366	7.18546587299825	10.4818673756993	6.81092756115396	Y54E10BR.2.1	WBGene00021841	Y54E10BR.2
472	3.57144408170001	10.2796898000806	6.82828171589366	7.18546587299825	10.4818673756993	6.81092756115396	Y54E10BR.2.2	WBGene00021841	Y54E10BR.2
473	3.57144408170001	10.2796898000806	6.82828171589366	7.18546587299825	10.4818673756993	6.81092756115396	Y54E10BR.2.3	WBGene00021841	Y54E10BR.2
474	1.51205570823903	1.63205659450012	1.44545765099403	1.10623189144285	2.21887379948651	1.92237867216694	Y54E10BR.1b.1	WBGene00021840	pign-1
475	1.5021188689735	1.62133114042892	1.43595847694587	1.09896202140051	2.20429193442965	1.90974529644624	Y54E10BR.1a.1	WBGene00021840	pign-1
476	1.85328990185514	1.33358137946991	8.8583114152134	4.06764456299459	3.32397956418573	1.17810638895636	C45E1.1a.2	WBGene00003654	nhr-64
477	1.82371612682554	1.3123008255422	8.71695538199191	4.00273534124468	3.27093733709766	1.15930681891982	C45E1.1c.1	WBGene00003654	nhr-64
478	1.85328990185514	1.33358137946991	8.8583114152134	4.06764456299459	3.32397956418573	1.17810638895636	C45E1.1a.1	WBGene00003654	nhr-64
479	1.98758627155479	1.43021771131556	7.60017443160338	3.27180106153913	3.24077058958819	1.2634764171416	C45E1.1b.1	WBGene00003654	nhr-64
480	2.41449740734649	1.737412360577	53.0874860165254	0	0.393685159650678	0.383714228797406	K09H9.3.1	WBGene00000626	col-49
481	27.7993485278271	22.2263563244986	25.0985490097713	29.6599082718355	25.6852966323443	34.3614363445605	K09H9.2.1	WBGene00019595	dscc-1
482	0	0	0	1.67225387589778	2.98150894242114	2.90599575942569	K09H9.1.1	WBGene00019594	K09H9.1
483	21.0989927288124	25.303851815583	16.8080780698921	23.7974590031607	17.2010131293527	22.9126588723948	Y54E10A.7.1	WBGene00021829	mrpl-17
484	12.1485341991685	8.74178345203704	9.03268762417429	13.0850573950663	14.3059607227392	15.8742878590675	Y54E10A.6.1	WBGene00021828	Y54E10A.6
485	11.3654795086144	19.0827390763927	10.8648902440739	17.3230719188305	21.002341997718	31.3076891208845	Y54E10A.5.1	WBGene00021827	dnc-6
486	6.89163079081811	7.43856950357591	16.4702272544169	5.04197148511892	1.68552641217275	0.547612266223434	Y54E10A.17b.1	WBGene00021835	Y54E10A.17
487	8.26165377935424	8.91732127235907	19.7444290580058	7.5553638971285	1.34706729326256	0.656474945653393	Y54E10A.17a.1	WBGene00021835	Y54E10A.17
488	0	0	1.05728233020289	0.40457755062043	0.360666404325137	0.703063490183634	Y54E10A.4b.1	WBGene00001481	fog-1
489	0	0	1.61456907567929	0.30891389333087	0.550771356358584	0.536821876741199	Y54E10A.4a.1	WBGene00001481	fog-1
490	0	0	1.61456907567929	0.30891389333087	0.550771356358584	0.536821876741199	Y54E10A.4a.2	WBGene00001481	fog-1
491	0	0	1.86756422998801	0.357319204251661	0.318537280173198	0.620939264834549	Y54E10A.4c.1	WBGene00001481	fog-1
492	0	0	0	1.65025053542544	1.4711392807999	1.43387948655873	Y54E10A.4d.1	WBGene00001481	fog-1
493	163.609733090089	143.699242679021	71.301636443858	139.50117859463	160.059953751029	209.537588969115	Y54E10A.3.1	WBGene00021826	txl-1
494	9.57219530526704	7.51408797569343	4.99123130501872	8.75386705339889	10.9252627807627	9.4039202874816	Y54E10A.2.1	WBGene00003258	cogc-1
495	1.43455494495063	1.03227010544742	0	0.262382930318689	0.467809980505408	0.227980838867078	Y44E3B.2.1	WBGene00021553	tyr-5
496	82.9043413063478	73.811543154677	128.95377929032	145.722532935559	196.577971767213	272.88372064689	W01B11.3.1	WBGene00020915	nol-58
497	0	0	0	0	0.130462760024262	0	W01B11.2a.1	WBGene00020914	sulp-6
498	0	0	0	0	0	0	W01B11.2b.1	WBGene00020914	sulp-6
499	0	0	0	0	0	0	W01B11.2b.2	WBGene00020914	sulp-6
500	0	0	5.08151197461854	0	0	0	W01B11.1.1	WBGene00020913	W01B11.1
501	0	0	0	0	0.721332808650275	0.703063490183634	Y44E3A.1a.1	WBGene00021547	Y44E3A.1
502	0	0	0	0	1.25625376787407	1.22443641548835	Y44E3A.1c.1	WBGene00021547	Y44E3A.1
503	0	0	0	0	2.79516463351982	2.72437102446158	Y44E3A.1d.1	WBGene00021547	Y44E3A.1
504	0.558401680526386	0.401811979156245	0.533807039678983	0.510663846467155	0.637333955525691	0.621192090268113	W05F2.7.1	WBGene00021039	W05F2.7
505	20.623075599591	18.5498161805966	29.5721072808628	16.0310052012757	15.9723693343989	15.5678344254948	W05F2.8a.1	WBGene00195045	W05F2.8
506	30.1414181840177	21.6890158419283	28.813848119815	17.9170058131905	18.4296569243065	15.5678344254948	W05F2.8b.1	WBGene00195045	W05F2.8
507	13.5338933622316	11.9027987158828	31.6257258420338	31.0797184171791	32.3650641775979	69.7821350125247	W05F2.6a.1	WBGene00021038	W05F2.6
508	7.92736721024743	8.55650480469136	11.3673129143201	13.0493799564277	16.8033018431249	28.9759692775105	W05F2.6b.1	WBGene00021038	W05F2.6
509	32.3642366341665	30.5661572816556	23.204072379674	33.6670581209508	34.6303582913959	35.3605678691179	K03E5.3a.1	WBGene00019362	cdk-2
510	43.7691870438129	45.4930952854631	27.8942572223741	40.0273534124468	40.4406798041165	34.0063333549815	K03E5.3b.1	WBGene00019362	cdk-2
511	16.8895877755272	14.5839934109518	29.0622433622272	19.7704891731757	13.218512552606	6.97868439763558	K03E5.2a.1	WBGene00019361	clik-3
512	32.9671761387693	18.9778888616872	37.8181756572572	28.9428555443846	13.9758231675991	8.38268007526641	K03E5.2d.1	WBGene00019361	clik-3
513	22.2635475222858	16.0202957923334	34.052729596145	21.9890525889156	14.5203357585445	6.3686595377024	K03E5.2b.1	WBGene00019361	clik-3
514	48.9798045490287	0	15.6075010648998	8.95850290659523	10.6482462229326	5.18927814183159	K03E5.2c.1	WBGene00019361	clik-3
515	0	1.3371954211487	1.77646353584225	0	0.302998876262311	0.295324772299359	K03E5.1.1	WBGene00019360	neto-1
516	5.34047713151404	4.6114496299427	5.1052573576775	9.37712453774454	10.4492135832516	11.7122492640404	Y47G6A.28.1	WBGene00006440	nefr-1
517	24.2629528852813	23.2786909710334	18.224091386648	26.7321122958385	29.5764682367387	28.0929244645407	Y47G6A.11.1	WBGene00003422	msh-6
518	22.7696664825625	21.4258668630032	22.60396705951	16.4982901549302	25.131493001251	40.3610522142457	Y47G6A.10.1	WBGene00004978	spg-7
519	3.0888165030919	6.66790689734957	2.9527704717378	7.34435823874023	8.05813227681388	7.8540425930424	Y47G6A.9.1	WBGene00021638	Y47G6A.9
520	64.4538420175208	61.8391783273778	25.6729129788169	64.1831122080869	65.9746430470473	109.543900200283	Y47G6A.8.1	WBGene00000794	crn-1
521	6.82305735011346	2.45485129554163	8.15317219808198	0.623975326827528	1.94688083926753	0.813245081928831	Y47G6A.7b.1	WBGene00021637	Y47G6A.7
522	6.82305735011346	2.45485129554163	8.15317219808198	0.623975326827528	1.94688083926753	0.813245081928831	Y47G6A.7b.2	WBGene00021637	Y47G6A.7
523	6.67364733514747	2.40109542775605	7.97463558060574	0.610311633539334	1.90424841213029	0.795436795463236	Y47G6A.7a.1	WBGene00021637	Y47G6A.7
524	6.67364733514747	2.40109542775605	7.97463558060574	0.610311633539334	1.90424841213029	0.795436795463236	Y47G6A.7a.2	WBGene00021637	Y47G6A.7
525	6.25002714297502	6.42480612505037	5.97474650140695	6.69554774529383	7.86140053177448	11.2096516110659	Y47G6A.6.1	WBGene00021636	pcaf-1
526	2.21556466457642	1.59426530017405	5.29495189600801	4.66015821635487	4.15436423721847	1.40839859099791	Y47G6A.5a.1	WBGene00021635	Y47G6A.5
527	1.19255176293287	1.71626125357867	4.56010465896203	5.01676162769333	4.4722634136317	1.51617170056992	Y47G6A.5b.1	WBGene00021635	Y47G6A.5
528	2.18381294167644	3.92854387264226	2.08762753097386	2.59625402707059	4.27286313404303	5.2058045053406	Y47G6A.4.1	WBGene00021634	rde-10
529	242.731774756249	240.162664355865	127.622398088207	63.2644718536548	14.841582124884	8.67941211332894	Y47G6A.33.1	WBGene00045399	Y47G6A.33
530	0	0	6.27287124139513	1.20018220758214	2.13983895389077	1.04282144476998	Y47G6A.3.1	WBGene00021633	Y47G6A.3
531	0	2.65282317421435	0	1.34859183540143	0.601110673875229	1.75765872545909	Y47G6A.31.1	WBGene00044436	Y47G6A.31
532	20.7344312993729	24.5113985729783	14.157992326691	24.6503946069165	21.0090127962181	31.5391548404192	Y47G6A.2.1	WBGene00002144	inx-22
533	20.7344312993729	24.5113985729783	14.157992326691	24.6503946069165	21.0090127962181	31.5391548404192	Y47G6A.2.2	WBGene00002144	inx-22
534	1.42264992466059	3.07111064566723	4.07996915804434	3.12246574337759	4.40731353003124	4.06959987056502	Y47G6A.1.1	WBGene00002143	inx-21
535	0	0	3.29404545088337	0	0	0.547612266223434	Y47G6A.32.1	WBGene00044437	Y47G6A.32
536	4.28573289804001	3.08390694002418	2.0484845147681	4.31127952379895	5.24093368784965	6.47038118309626	T28F2.3.1	WBGene00000284	cah-6
537	4.28573289804001	3.08390694002418	2.0484845147681	4.31127952379895	5.24093368784965	6.47038118309626	T28F2.3.2	WBGene00000284	cah-6
538	7.45344851833046	2.68165820871668	14.2503270592563	2.72650088461594	2.43057794219114	2.96127285267563	T28F2.2b.1	WBGene00020901	T28F2.2
539	7.79224163280003	2.80355176365834	14.8980691983134	2.85043274300757	2.54105875774529	3.09587616416089	T28F2.2a.1	WBGene00020901	T28F2.2
540	7.79224163280003	2.80355176365834	14.8980691983134	2.85043274300757	2.54105875774529	3.09587616416089	T28F2.2a.2	WBGene00020901	T28F2.2
541	0	0	0	0	0	0	T28F2.1.1	WBGene00020900	T28F2.1
542	1.6210810016227	0	1.54968095679856	0	0	0	T28F2.8.1	WBGene00000628	col-51
543	4.35652645289963	3.76181786839036	2.49878670162309	2.86854222676239	4.26200452379133	5.40027801545117	D1037.1.1	WBGene00017025	D1037.1
544	7.39982658654391	8.87455234539332	4.71593557356685	7.66950968262469	8.8480031564656	8.6239082788712	H26D21.1.1	WBGene00002042	hus-1
545	0	0	0	0	0	0	F21A9.1a.1	WBGene00017650	F21A9.1
546	0	0	0	0	0	0	F21A9.1a.2	WBGene00017650	F21A9.1
547	0	0	0	0	0	0	F21A9.1b.1	WBGene00017650	F21A9.1
548	88.9002502618499	65.2498201311944	89.5171798329084	58.2109117128634	58.464117658755	53.6868274483354	T12F5.3.1	WBGene00001601	glh-4
549	6.23379330624002	2.9904552145689	5.95922767932538	7.9812116804212	7.45377235605284	6.93476260772039	T12F5.2.1	WBGene00020467	T12F5.2
550	0	5.92110132484642	5.24412035780633	5.01676162769333	3.13058438954219	4.79489300305239	T12F5.1.1	WBGene00020466	sld-2
551	0	0	0	0	0	0	Y8G1A.1a.1	WBGene00021175	math-46
552	0	0	0	0	0	0	Y8G1A.1b.1	WBGene00021175	math-46
553	0	0	0.795527966900232	0.152207573655744	0	0.132251020604931	ZK770.1.1	WBGene00022815	asic-1
554	0	0	0	0	0	0	C32E8.6b.1	WBGene00016324	C32E8.6
555	0	0	0	0	0.242005595975742	0	C32E8.6a.1	WBGene00016324	C32E8.6
556	13.714345273728	18.0922540481418	15.2953510436018	18.3947926348755	21.2432512147506	21.4317187257644	C32E8.5.1	WBGene00016323	pmlr-1
557	0	0	118.207631016126	4.1120996948306	1.83289484165234	7.14589121170251	C32E8.4.1	WBGene00016322	C32E8.4
558	128.808767764297	95.4136953819635	108.648902440739	101.16674000597	101.305414341934	105.964486255301	C32E8.3.1	WBGene00016321	tppp-1
559	1153.85116485693	1141.04556780895	910.787730412278	1135.40410395992	1272.8749715721	1553.93931895251	C32E8.2a.1	WBGene00004425	rpl-13
560	0	0	0	0	0	0	C32E8.1.1	WBGene00016320	C32E8.1
561	89.3304127631169	68.5652758873862	43.9178814084277	122.462512437799	141.35348692589	209.431797364317	F53F10.5.1	WBGene00003797	npp-11
562	113.265798019629	112.342324243738	134.614696684761	220.043227643245	283.509555685581	322.059574677423	F53F10.4b.1	WBGene00006833	unc-108
563	118.007157006497	117.045026188825	140.249730499472	229.254339498079	295.377397551489	335.541138268571	F53F10.4a.1	WBGene00006833	unc-108
564	129.83995525423	108.027982751143	151.272702629029	235.253466860767	301.017729763672	323.700415214134	F53F10.4c.1	WBGene00006833	unc-108
565	107.755570007863	91.636091932147	84.2805057504589	143.336046505524	194.862905879667	174.359745565541	F53F10.4d.1	WBGene00006833	unc-108
566	399.148854981637	287.217601578371	181.00042279742	238.67056251153	137.672287919633	174.03444753277	F53F10.3.1	WBGene00018765	mpc-2
567	10.7143322451	7.70976735006044	5.12121128692025	4.89918127704426	6.1144226358246	6.81092756115396	F53F10.8.2	WBGene00044423	F53F10.8
568	10.7143322451	7.70976735006044	5.12121128692025	4.89918127704426	6.1144226358246	6.81092756115396	F53F10.8.1	WBGene00044423	F53F10.8
569	2.86910988990126	2.06454021089485	4.11411115936689	2.62382930318689	3.27466986353786	0.683942516601234	F53F10.2a.2	WBGene00018764	F53F10.2
570	2.86910988990126	2.06454021089485	4.11411115936689	2.62382930318689	3.27466986353786	0.683942516601234	F53F10.2a.1	WBGene00018764	F53F10.2
571	2.86910988990126	2.06454021089485	4.11411115936689	2.62382930318689	3.27466986353786	0.683942516601234	F53F10.2a.3	WBGene00018764	F53F10.2
572	2.86910988990126	2.06454021089485	4.11411115936689	2.62382930318689	3.27466986353786	0.683942516601234	F53F10.2a.4	WBGene00018764	F53F10.2
573	0	0	0	0	0	0	F53F10.2d.1	WBGene00018764	F53F10.2
574	0	0	0	0	0	0	F53F10.2c.2	WBGene00018764	F53F10.2
575	0	0	0	0	0	0	F53F10.2c.1	WBGene00018764	F53F10.2
576	2.86910988990126	2.06454021089485	4.11411115936689	2.62382930318689	3.27466986353786	0.683942516601234	F53F10.2a.5	WBGene00018764	F53F10.2
577	0	0	0	0	0	0	F53F10.2f.1	WBGene00018764	F53F10.2
578	16.7248113094244	18.0521381855074	23.9822577338704	12.2360039699837	29.9968887499688	15.9475377041654	T03F1.11.1	WBGene00020192	T03F1.11
579	155.844832656001	146.374913134162	144.276038552088	143.721819357961	127.052937887264	159.812386411	T03F1.3.1	WBGene00020185	pgk-1
580	5.9113557214345	4.25366474486094	14.1274794121938	8.10898969993533	5.30117430495137	5.63662970578258	T03F1.2.1	WBGene00000764	coq-4
581	27.7552225777829	28.1957205945068	23.4112515973497	32.8478439908492	32.7433571355178	35.2870913644548	T03F1.1.2	WBGene00020184	uba-5
582	27.7552225777829	28.1957205945068	23.4112515973497	32.8478439908492	32.7433571355178	35.2870913644548	T03F1.1.3	WBGene00020184	uba-5
583	27.7552225777829	28.1957205945068	23.4112515973497	32.8478439908492	32.7433571355178	35.2870913644548	T03F1.1.1	WBGene00020184	uba-5
584	17.6235745339963	14.9872112973138	9.95525184747113	21.9776356353388	23.9025760716881	26.9890961301802	C50F2.3.1	WBGene00016837	syf-1
585	3.99446949720234	3.83242804197179	1.90926712056056	2.92238541419029	2.71375207137846	2.96242286155046	C50F2.2.1	WBGene00016836	C50F2.2
586	276.989239518645	260.08121582864	232.497946897818	268.755087197857	272.081050041141	314.577619770342	T20F5.2.1	WBGene00003950	pbs-4
587	0	0	0	0	0	0	T21E3.2.1	WBGene00020653	T21E3.2
588	56.3852391890676	49.7351570168356	23.4733504079527	39.5885035607099	34.6985954505908	33.6752492678806	T21E3.1.1	WBGene00020652	egg-4
589	0	1.74973443405627	11.6226071759892	0	0.396477252981534	0	F47B3.4.1	WBGene00018528	F47B3.4
590	4.69669358689317	3.37962404386211	17.9593162938573	2.57710357586986	2.29739558919437	3.73201510200217	F47B3.3.1	WBGene00018527	F47B3.3
591	0	0	10.0078632782564	0	0	0.831869015102773	F47B3.2.1	WBGene00018526	F47B3.2
592	0	0	10.8051930449306	0.344557804099816	0.307160948738441	0.299381431259515	F47B3.1.1	WBGene00018525	F47B3.1
593	142.238565532474	145.634243111978	102.149403254484	146.645792677413	174.80596160093	154.858984548343	F28H1.3.1	WBGene00000197	aars-2
594	142.238565532474	145.634243111978	102.149403254484	146.645792677413	174.80596160093	154.858984548343	F28H1.3.2	WBGene00000197	aars-2
595	671.331586825848	741.862928229592	1755.68015475509	346.437210303997	164.191488962003	132.598757554214	F28H1.2.1	WBGene00000779	cpn-3
596	12.1365887378124	8.73318779475873	5.80101809491851	12.7638846722286	13.3574239123956	6.2684643040709	F28H1.1.1	WBGene00017908	F28H1.1
597	0	0	0	0	0	0	F55C7.2.1	WBGene00018868	F55C7.2
598	1.34393553865871	1.1902309311717	3.95305318694884	0.529433610641539	0.455115001387216	0.164291935743198	C09D1.1a.1	WBGene00006820	unc-89
599	1.48745610344122	1.31733718779608	3.8283041157021	0.565044902168029	0.466404911316505	0.181836877988425	C09D1.1e.1	WBGene00006820	unc-89
600	1.34840786990217	1.1941917662172	3.96620810604019	0.531195452939847	0.456629527182181	0.164838664314723	C09D1.1l.1	WBGene00006820	unc-89
601	1.39161291463501	1.25171260883782	4.21267913065789	0.593900412546141	0.510532353154304	0.147437633659345	C09D1.1o.1	WBGene00006820	unc-89
602	1.38212294481269	1.32605512067688	4.13990958104168	0.556144630858236	0.570901671990073	0.248934734833899	C09D1.1f.1	WBGene00006820	unc-89
603	1.27614875375881	1.22437992656047	4.22912932081156	0.529062950811331	0.554871391269442	0.229847679483111	C09D1.1k.1	WBGene00006820	unc-89
604	1.27847139320943	1.24851206521155	4.19026796468744	0.534479864449948	0.565807729784275	0.246713583251282	C09D1.1m.1	WBGene00006820	unc-89
605	1.30399914311459	1.27344160522596	4.45201741867557	0.579224040143891	0.607479409621258	0.222035128317977	C09D1.1n.1	WBGene00006820	unc-89
606	1.27267495116259	1.22104704381061	4.21761721427136	0.527622789351562	0.553360976692861	0.229222011461752	C09D1.1b.1	WBGene00006820	unc-89
607	1.08143082720947	1.10240857890206	3.79059823471348	0.52745555291821	0.528983713006773	0.243471191567075	C09D1.1g.1	WBGene00006820	unc-89
608	1.07204233947561	1.12205823855342	3.81980057330265	0.534759980211767	0.540281964409743	0.247810894777631	C09D1.1h.1	WBGene00006820	unc-89
609	1.08456664877248	1.10560522958558	3.80158982047381	0.528985014123456	0.530517605413014	0.244177184214298	C09D1.1i.1	WBGene00006820	unc-89
610	1.18074431973552	1.13284571193312	3.6684010251551	0.557897870779499	0.545476237851478	0.25019334992903	C09D1.1j.1	WBGene00006820	unc-89
611	1.09491797075779	1.07437605691073	3.99646274909032	0.582582276405089	0.584270151294605	0.237280100838576	C09D1.1p.1	WBGene00006820	unc-89
612	0.981699733266145	1.41281348719791	5.63076631117359	0.53866445537151	1.12046685380895	0.546044299820503	C09D1.1d.1	WBGene00006820	unc-89
613	0.983812429966144	1.41585397533391	5.64288417267539	0.539823704558105	1.1228781885015	0.547219431025282	C09D1.1c.1	WBGene00006820	unc-89
614	0	2.13296157235102	1.88909234791294	2.89150526091834	2.5776734372517	0.314048533079145	C24G7.4.1	WBGene00016066	acd-2
615	0	0	0	0	0	0	C24G7.2.1	WBGene00016064	acd-1
616	0	0	0	0	0	0	C24G7.1.1	WBGene00016063	delm-2
617	114.958482441544	116.100025977381	55.9115773442587	87.7933284846332	82.2107245152887	84.2952446392231	H31G24.4.1	WBGene00000867	cyb-2.2
618	0	0	0	0	0	0.366918656493142	H31G24.3.1	WBGene00019254	H31G24.3
619	0	0	0	0	0	0	H31G24.1.1	WBGene00019253	H31G24.1
620	1.96480591314155	0	0	0.359366878774594	0.640725417425746	0	E01A2.3.1	WBGene00003029	lin-44
621	23.2885108421797	24.20576013302	19.7891334256843	32.89291821931	39.448738601374	64.3568400495453	E01A2.2b.2	WBGene00017085	E01A2.2
622	23.2885108421797	24.20576013302	19.7891334256843	32.89291821931	39.448738601374	64.3568400495453	E01A2.2b.3	WBGene00017085	E01A2.2
623	20.1964411464438	24.913469810013	21.1456466040578	32.1903007667559	38.5756241147756	66.1796720107638	E01A2.2a.1	WBGene00017085	E01A2.2
624	23.2885108421797	24.20576013302	19.7891334256843	32.89291821931	39.448738601374	64.3568400495453	E01A2.2b.4	WBGene00017085	E01A2.2
625	23.2885108421797	24.20576013302	19.7891334256843	32.89291821931	39.448738601374	64.3568400495453	E01A2.2b.1	WBGene00017085	E01A2.2
626	34.6571902224174	35.6263617620122	23.6648030586928	57.9553689841828	67.0032244280562	63.3391675001177	E01A2.1a.2	WBGene00017084	E01A2.1
627	32.9898339917857	33.9123787219154	22.5262901967626	55.5981314409312	63.7797016033388	60.2919223282907	E01A2.1b.1	WBGene00017084	E01A2.1
628	34.6571902224174	35.6263617620122	23.6648030586928	57.9553689841828	67.0032244280562	63.3391675001177	E01A2.1a.1	WBGene00017084	E01A2.1
629	36.5715873966081	72.3690161925674	244.725616697629	10.0335232553867	4.4722634136317	1.45299787971284	R12E2.14.1	WBGene00020039	R12E2.14
630	3.67676816990028	1.32285552387096	7.02965195416398	2.35370853846202	2.09824690988083	1.46078875306251	R12E2.5.2	WBGene00002138	inx-16
631	3.67676816990028	1.32285552387096	7.02965195416398	2.35370853846202	2.09824690988083	1.46078875306251	R12E2.5.1	WBGene00002138	inx-16
632	2.568229452009	1.8480341213628	4.91022505412578	0.939468469605492	1.6750050238321	0.408145471829451	R12E2.4b.1	WBGene00002139	inx-17
633	1.88902827461819	1.35929782480405	3.61165313898508	0.691013998304866	1.23202848860378	0.300206173494389	R12E2.4a.1	WBGene00002139	inx-17
634	139.788092321746	150.882058553249	106.54376760006	135.784250666906	113.346620951547	99.9686557736316	R12E2.3.1	WBGene00004464	rpn-8
635	7.68549859673427	6.1447709888402	12.2449883821754	9.21509763492859	4.45555508207393	3.79986992203857	R12E2.2.1	WBGene00020031	suco-1
636	1.12782444685264	1.6231089158022	1.07814974461479	3.71306370470723	1.83892410099988	1.25464455073889	R12E2.1.1	WBGene00020030	kel-20
637	47.1553419153973	36.7594638123226	32.8696655664795	66.1235056945252	76.0861433193073	97.4216343417781	C18E3.7d.1	WBGene00004093	ppw-1
638	99.7406928998403	89.713656437067	71.5107321519045	68.4103858321817	69.1167982106718	114.918923213652	C18E3.7b.3	WBGene00004093	ppw-1
639	47.1553419153973	36.7594638123226	32.8696655664795	66.1235056945252	76.0861433193073	97.4216343417781	C18E3.7d.2	WBGene00004093	ppw-1
640	99.7406928998403	89.713656437067	71.5107321519045	68.4103858321817	69.1167982106718	114.918923213652	C18E3.7b.4	WBGene00004093	ppw-1
641	54.0542888041083	42.7857359246598	36.9096308967225	71.3250175108426	79.1963312830614	99.1572877371603	C18E3.7c.1	WBGene00004093	ppw-1
642	47.1553419153973	36.7594638123226	32.8696655664795	66.1235056945252	76.0861433193073	97.4216343417781	C18E3.7d.3	WBGene00004093	ppw-1
643	99.7406928998403	89.713656437067	71.5107321519045	68.4103858321817	69.1167982106718	114.918923213652	C18E3.7b.2	WBGene00004093	ppw-1
644	99.7406928998403	89.713656437067	71.5107321519045	68.4103858321817	69.1167982106718	114.918923213652	C18E3.7b.1	WBGene00004093	ppw-1
645	47.1553419153973	36.7594638123226	32.8696655664795	66.1235056945252	76.0861433193073	97.4216343417781	C18E3.7d.4	WBGene00004093	ppw-1
646	1.49719926569083	0	1.43125555616985	1.0953628008064	0.488238363933592	0.475872668028224	C18E3.6a.1	WBGene00015975	cas-2
647	2.33237164519184	0	2.2296430092714	1.2797861295136	0.760589015923759	0.741325448833084	C18E3.6b.1	WBGene00015975	cas-2
648	14.4578941138699	13.3759819085386	17.7699861522052	14.7329595994006	19.5324757523071	26.2589978261357	C18E3.5.1	WBGene00015974	snrp-40.2
649	1.53404309549531	0.551929653695602	0	0.701448773447053	1.62582282934038	0.853270566945462	C18E3.3.1	WBGene00015972	C18E3.3
650	47.2383003872855	41.6670093229933	18.9371012920784	52.3972881114636	52.424865570905	82.3365465170612	C18E3.2.1	WBGene00015971	swsn-2.2
651	0	1.46852711429723	0	0.373270954441468	0.665515388933289	0	C18E3.1.1	WBGene00015970	C18E3.1
652	2.44027495973809	0.877980623494428	1.16639687673628	2.23165552833333	1.19366461217928	1.93905410993707	C43E11.6b.1	WBGene00003516	nab-1
653	2.08108426004978	0.748748270719072	0.994711752239441	2.2838065072959	1.52694881345544	2.14973130913509	C43E11.6d.1	WBGene00003516	nab-1
654	1.89949380522549	0.683414280337768	0.907915574412454	2.2582375747927	1.85828119679988	2.26402024193483	C43E11.6a.1	WBGene00003516	nab-1
655	1.89949380522549	0.683414280337768	0.907915574412454	2.2582375747927	1.85828119679988	2.26402024193483	C43E11.6a.3	WBGene00003516	nab-1
656	2.44027495973809	0.877980623494428	1.16639687673628	2.23165552833333	1.19366461217928	1.93905410993707	C43E11.6b.2	WBGene00003516	nab-1
657	0	0	0	1.37823121639927	0	2.39505145007612	C43E11.6c.1	WBGene00003516	nab-1
658	1.89949380522549	0.683414280337768	0.907915574412454	2.2582375747927	1.85828119679988	2.26402024193483	C43E11.6a.2	WBGene00003516	nab-1
659	2.59741387760001	0.934517254552781	1.24150576652612	2.37536061917298	1.48228427535142	1.85752569849653	C43E11.6e.2	WBGene00003516	nab-1
660	2.59741387760001	0.934517254552781	1.24150576652612	2.37536061917298	1.48228427535142	1.85752569849653	C43E11.6e.1	WBGene00003516	nab-1
661	2.59741387760001	0.934517254552781	1.24150576652612	2.37536061917298	1.48228427535142	1.85752569849653	C43E11.6e.3	WBGene00003516	nab-1
662	1.85831236771383	0	8.88231767921127	0.679777998332429	0.605997752524621	0.885974316898076	C43E11.5.1	WBGene00016605	C43E11.5
663	6.23379330624002	5.60710352731669	10.4286484388194	9.40642805192499	13.46761141605	14.1171953085737	C43E11.4.1	WBGene00007001	tufm-2
664	6.26225811585756	6.00822052242153	4.98869897051592	4.00882778468645	3.57372647208013	2.48801006800145	C43E11.11.1	WBGene00016608	cogc-5
665	7.41315960742056	13.3358137946991	7.08664913217072	14.2367559704811	12.0871984152208	19.4387554177799	C43E11.12a.1	WBGene00016609	C43E11.12
666	7.41315960742056	13.3358137946991	7.08664913217072	14.2367559704811	12.0871984152208	19.4387554177799	C43E11.12a.2	WBGene00016609	C43E11.12
667	8.16330075817146	14.6852711429723	7.8037505324499	15.6773800865416	13.3103077786658	21.4057723350553	C43E11.12b.1	WBGene00016609	C43E11.12
668	3.44798121275375	2.4810816362231	3.29611587542824	4.5721586173195	4.4975622010124	5.00010269731478	C43E11.3b.1	WBGene00016603	met-1
669	3.41790536416898	2.4594398026361	3.2673647089136	4.53227685990986	4.52799255274238	4.95648809434755	C43E11.3a.1	WBGene00016603	met-1
670	3.44798121275375	2.4810816362231	3.29611587542824	4.5721586173195	4.4975622010124	5.00010269731478	C43E11.3b.2	WBGene00016603	met-1
671	3.44798121275375	2.4810816362231	3.29611587542824	4.5721586173195	4.4975622010124	5.00010269731478	C43E11.3b.3	WBGene00016603	met-1
672	0	0	0	4.08975132692391	3.64586691328672	2.36901828214051	C43E11.2b.1	WBGene00016602	mus-81
673	1.53748265400539	3.31900298477938	2.93952934854615	3.37450333701345	4.01099857724816	3.17639671013458	C43E11.2a.1	WBGene00016602	mus-81
674	0	0	0	4.08975132692391	3.64586691328672	2.36901828214051	C43E11.2b.2	WBGene00016602	mus-81
675	0	0	0	4.08975132692391	3.64586691328672	2.36901828214051	C43E11.2b.3	WBGene00016602	mus-81
676	35.4070876258039	32.2722103190138	28.2063272257225	30.0055880485961	31.7523004840461	46.891067546671	C43E11.1.1	WBGene00016601	acin-1
677	0	0	0	0	0	0	Y47D9A.3.1	WBGene00021630	Y47D9A.3
678	2.38096272113334	1.71328163334677	0	3.04837946127199	3.88217310211085	1.13515459352566	Y47D9A.2a.1	WBGene00021629	scpl-3
679	2.72110025272382	0	0	2.98616763553174	2.21838462977763	0.864879690305264	Y47D9A.2b.1	WBGene00021629	scpl-3
680	11.9403503626985	11.0468308299374	13.0450755169312	21.5271487755497	14.462543377416	11.1143494530274	Y47D9A.1a.1	WBGene00021628	Y47D9A.1
681	12.1519515083666	11.24259745224	13.2762540703958	21.5911259926042	14.1527323216193	11.0354269345279	Y47D9A.1b.1	WBGene00021628	Y47D9A.1
682	0	0	0	0	0	0	Y47D9A.7.1	WBGene00303090	Y47D9A.7
683	13.2501872008732	12.3659648233315	60.7228481529571	8.95955203446812	15.6730861521172	4.6198492135149	ZK973.6c.1	WBGene00000140	anc-1
684	13.23933401688	12.3558359029286	60.6731102712498	8.95221329538067	15.6602483797015	4.61606511048487	ZK973.6a.1	WBGene00000140	anc-1
685	15.0037592505313	13.9370837443342	68.4983231990351	10.1120244982016	17.5693944607929	5.18790185801198	ZK973.6b.1	WBGene00000140	anc-1
686	0	0	0	0.227208407051328	0	0	ZK973.5.1	WBGene00000045	acr-6
687	0	0	0	0	0	0	ZK973.4.1	WBGene00022833	ZK973.4
688	7.58536796113277	4.36659389737937	10.1517816661074	8.6017483660671	11.6259059978258	19.0464876931385	ZK973.3.1	WBGene00022832	pdp-1
689	7.1263918858864	5.12797458849286	5.29862045390363	7.67576115091646	10.457659829797	13.8420698702436	ZK973.2.1	WBGene00022831	cec-10
690	7.1263918858864	5.12797458849286	5.29862045390363	7.67576115091646	10.457659829797	13.8420698702436	ZK973.2.2	WBGene00022831	cec-10
691	10.1111124672258	5.29142209548384	6.15094545989349	15.6353495769263	14.6877283691658	15.3382819071564	ZK973.1.1	WBGene00022830	ZK973.1
692	11.4061090041949	14.2552231502103	14.3470134542743	13.1210990262498	17.8146627551099	14.477506779148	T21E12.4a.1	WBGene00000962	dhc-1
693	10.1811196698009	13.0241436895165	13.5176322118324	11.9660179049325	16.6925971515123	13.5731655109277	T21E12.4b.1	WBGene00000962	dhc-1
694	0	0	0	0	0	0	T21E12.3.1	WBGene00020655	T21E12.3
695	0	0.554410236408841	0.736533758118867	0.281840540881648	0.628126883937037	0.24488728309767	C11D9.1.1	WBGene00015704	tiam-1
696	0	0	0	0.746541908882936	0	0.648659767728948	C41D11.10.1	WBGene00195180	C41D11.10
697	93.6772218150823	101.111702951612	98.5063591801053	107.257267040165	130.135533757316	143.513315168359	C41D11.2.1	WBGene00001231	eif-3.H
698	4.27238170521123	1.53714987664757	2.042102943071	2.34428113443613	1.39322847776689	1.35794194365686	C41D11.1a.1	WBGene00016561	eri-6
699	4.14330672922297	1.49071030333495	1.98040799010813	2.27345693097885	1.68892122871288	1.64614563411576	C41D11.1d.1	WBGene00016561	eri-6
700	4.05749860169469	1.45983760474517	1.93939362344909	2.2263735034142	1.32315485610405	1.28964308850252	C41D11.1b.1	WBGene00016561	eri-6
701	3.95226088580059	1.42197438156734	1.88909234791294	2.16862894568876	1.28883671862585	1.25619413231658	C41D11.1c.1	WBGene00016561	eri-6
702	4.05749860169469	1.45983760474517	1.93939362344909	2.2263735034142	1.32315485610405	1.28964308850252	C41D11.1b.2	WBGene00016561	eri-6
703	0	0	0	0	0	0	C41D11.1e.1	WBGene00016561	eri-6
704	0	0	3.41414085794683	0	0	0	C41D11.1f.1	WBGene00016561	eri-6
705	7.45344851833046	0	7.12516352962817	0	3.64586691328672	3.55352742321076	T01A4.9.1	WBGene00271778	T01A4.9
706	3.87410883438645	3.9824464116535	5.29067832708468	2.22697247395588	6.49723498348432	2.28680053707833	T01A4.1d.1	WBGene00020131	gcy-28
707	4.29580118206047	3.86393978389873	6.15989078833947	3.04462823920308	8.93051817130842	3.66947389355828	T01A4.1c.1	WBGene00020131	gcy-28
708	4.50389007347391	3.64599835273794	5.38189691893097	2.26536855109305	6.79284672842254	2.23675781975499	T01A4.1a.1	WBGene00020131	gcy-28
709	4.29916779740691	3.86696794987358	7.19217133711683	1.96581568483281	7.00981726274562	2.90371833328194	T01A4.1b.1	WBGene00020131	gcy-28
710	0	0	0	0	0.804363923315055	0	Y119C1B.12.1	WBGene00044754	Y119C1B.12
711	1.52043739176586	0	0	0	0.247908171487345	0	Y119C1B.3.1	WBGene00022469	Y119C1B.3
712	1.52043739176586	0	0	0	0.247908171487345	0	Y119C1B.3.2	WBGene00022469	Y119C1B.3
713	0	0	4.78478134836344	0	0.408053231170776	0	Y119C1B.1.1	WBGene00022467	Y119C1B.1
714	0.585582633378653	0.421370717680502	0	0.107104219207799	0.286438732726198	0.0930613501097039	D1007.15a.1	WBGene00017010	D1007.15
715	0.589104178424744	0.423904734023942	0	0.107748316745991	0.288161302424723	0.0936209974041781	D1007.15b.1	WBGene00017010	D1007.15
716	0	0	0	0.312765687512053	0.278819414814944	0.271757708175719	D1007.15c.1	WBGene00017010	D1007.15
717	9.86643544872521	5.32473140723599	23.5796778678342	9.47410019618344	9.25018511812313	6.66392912458229	D1007.14.1	WBGene00004113	pqn-24
718	0	0	0	0	0	0	D1007.13b.1	WBGene00017009	D1007.13
719	0	0	0	0	0	0	D1007.13a.1	WBGene00017009	D1007.13
720	2661.44012968285	2664.49559618089	2019.80573156135	1715.88925047198	1273.89628172666	1109.50009971198	D1007.12.1	WBGene00004436	rpl-24.1
721	3.42858631843201	1.23356277600967	0	2.8219284155775	2.23613170681585	1.63462261467695	D1007.10b.1	WBGene00017007	D1007.10
722	8.16330075817146	5.87410845718891	0	8.95850290659523	3.99309233359974	5.18927814183159	D1007.10c.1	WBGene00017007	D1007.10
723	2.6996742664819	0	0	1.48132725227165	2.20091703426757	0.858069614003648	D1007.10a.1	WBGene00017007	D1007.10
724	13.6055012636191	19.580361523963	13.0062508874165	20.9031734487222	23.5148770756429	22.9193117930895	D1007.16.1	WBGene00017011	eaf-1
725	13.1868704555077	3.79557777233745	7.56363513145144	10.1299994405346	12.4707345187807	11.3166181016096	D1007.8.1	WBGene00017005	D1007.8
726	15.2664325867103	12.8162366338667	9.72935131318429	11.4017309720303	10.5791017669396	11.1198817324963	C44E4.5.1	WBGene00016654	C44E4.5
727	198.633464292031	157.846319952875	142.0007401673	255.260919091701	290.077538793492	404.606840307947	C44E4.4.1	WBGene00016653	ssb-1
728	4.28573289804001	3.08390694002418	4.0969690295362	1.56773800865416	2.09637347513986	1.36218551223079	B0041.3.1	WBGene00015008	lmd-2
729	27.4286905474561	29.6055066242321	22.9430265654027	45.7779498527016	47.5177987698369	27.2437102446158	B0041.8.1	WBGene00015011	B0041.8
730	40.3903073657319	36.3298274059073	26.3259054106744	46.1716682602297	47.1473552641897	73.2334272706674	B0041.2b.1	WBGene00015007	ain-2
731	41.5014574995897	34.6144162731737	25.246796770732	47.0968337125268	47.9830187432287	74.6485155533352	B0041.2f.1	WBGene00015007	ain-2
732	38.7958847913099	34.197779928981	25.9609918703284	42.3976672213121	44.1216935078941	66.1247620647253	B0041.2a.1	WBGene00015007	ain-2
733	41.3875989056265	34.5194521681719	25.1775325820606	47.3117094518404	48.3114874929351	74.7426892856401	B0041.2e.1	WBGene00015007	ain-2
734	40.2824560777059	36.2328185209783	26.2556092680557	46.5507253838032	47.4692845639146	73.3288649574706	B0041.2d.1	WBGene00015007	ain-2
735	38.9059440389448	34.2947949075029	26.0346400742158	42.1621455944439	43.7710887291614	66.0032015571686	B0041.2c.1	WBGene00015007	ain-2
736	39.9253137517556	33.0386536806084	23.8542592694975	42.7191492314497	44.4296911179569	67.0980461919796	B0041.2g.1	WBGene00015007	ain-2
737	38.7958847913099	34.197779928981	25.9609918703284	42.3976672213121	44.1216935078941	66.1247620647253	B0041.2a.2	WBGene00015007	ain-2
738	0	0	0	0	0	0	B0041.1.1	WBGene00015006	B0041.1
739	28.8723058394275	19.4773069896264	32.7757522362896	38.9459126360403	41.7803555747172	31.2585728069803	T04D1.3c.1	WBGene00006791	unc-57
740	29.0250693623874	19.580361523963	32.9491689147885	39.1519756658606	42.0014156571231	31.4239620810913	T04D1.3a.1	WBGene00006791	unc-57
741	28.721141934509	19.3753315603613	32.6041514392409	38.7420073342809	41.5616102575721	31.0949153577291	T04D1.3d.1	WBGene00006791	unc-57
742	26.6297966480156	14.3716051573942	31.8211186760093	28.0061935526569	40.1635306564012	24.3341877913073	T04D1.3b.1	WBGene00006791	unc-57
743	0	0	0	0	0	0.285274452823202	T04D1.2.1	WBGene00020212	T04D1.2
744	23.0881233564445	11.6295480566568	13.2427281762786	24.4926072732502	24.4694547042139	26.4181432675063	W09C3.4.1	WBGene00021112	W09C3.4
745	0	0	2.19971491518722	0.420869264068232	0.375189883693935	0	W09C3.3.1	WBGene00021111	W09C3.3
746	0	0	1.46647661012481	0.280579509378821	0	0	W09C3.2.1	WBGene00021110	W09C3.2
747	1.55844832656	1.12142070546334	10.4286484388194	1.14017309720303	0.762317627323586	1.7336906519301	W09C3.1.1	WBGene00021109	W09C3.1
748	0	0	3.68266879059433	0	0.628126883937037	0	C10H11.7.1	WBGene00015696	C10H11.7
749	6.46903078949436	5.58594464608153	11.1313875519474	1.89311759535597	1.26573492838633	0.205612907506535	C10H11.6a.1	WBGene00015695	ugt-26
750	6.48125958115692	5.59650408775654	11.1524298724615	1.89669626755891	1.05677301834398	0.206001589751348	C10H11.6b.1	WBGene00015695	ugt-26
751	0	0	0	0	0	0	C10H11.5.1	WBGene00015694	ugt-27
752	1.27456740462157	4.58573522680175	3.65528835348954	5.36178055004398	3.53292184162356	1.82299919852448	C10H11.4.1	WBGene00015693	ugt-28
753	0	1.85498161805966	3.69651341010785	0.943000305957392	1.05081377199993	0.204839926651247	C10H11.3.1	WBGene00015692	ugt-25
754	2.98462356337934	2.68457622635402	3.5664583499771	3.13888785192999	2.55488388700397	0.948638441597069	C10H11.1.1	WBGene00015691	viln-1
755	2.98462356337934	2.68457622635402	3.5664583499771	3.13888785192999	2.55488388700397	0.948638441597069	C10H11.1.2	WBGene00015691	viln-1
756	2.98462356337934	2.68457622635402	3.5664583499771	3.13888785192999	2.55488388700397	0.948638441597069	C10H11.1.3	WBGene00015691	viln-1
757	265.745098729678	254.39564515632	149.702397757447	255.177840578173	215.488816729486	328.05574965835	M04F3.1.1	WBGene00019767	rpa-2
758	894.413822199655	1072.66328348667	627.014390607279	1237.83140161564	685.422979697903	431.161327349572	F54D7.6.1	WBGene00023067	rpl-41.1
759	2772.68284881893	2574.39188036801	1140.02616474051	4580.52148615478	4462.54110186294	3131.84216898975	F54D7.7.1	WBGene00023068	rpl-41.2
760	0	0	1.6306344396164	0.311987663413764	0.278125834181076	0.271081693976277	F54D7.3a.1	WBGene00018798	gnrr-1
761	0	0	1.70263647980725	0.325763742058008	0.29040671517089	0.283051535008996	F54D7.3b.1	WBGene00018798	gnrr-1
762	27.846386342595	25.0469599189781	38.2661066718102	26.102439941044	23.2693908577284	14.3824663220307	F54D7.2.1	WBGene00018797	ept-1
763	0	0	0	0.643174567652991	0.286683552155878	0.558845338351094	F57C9.6.1	WBGene00019012	F57C9.6
764	10.1930944602033	10.0018603460244	20.3741162549908	16.4400634421031	17.979707642641	23.2676011818881	F57C9.5.1	WBGene00002034	htp-3
765	3.14549203525873	3.77236322938737	4.00926632859811	8.24620603940417	8.88982024116394	7.83152526909446	F57C9.4a.1	WBGene00019011	F57C9.4
766	2.88723058394275	4.15515882445363	6.90015836553465	9.76948316971858	11.5337319614712	9.63567014967465	F57C9.4c.1	WBGene00019011	F57C9.4
767	3.20054732175684	3.45455153141565	3.82447517342936	7.17098365685452	8.6105421616013	7.62951045356803	F57C9.4b.1	WBGene00019011	F57C9.4
768	0	5.19394853056704	13.8003167310693	2.6404008566807	5.88455712319961	5.73551794623491	F57C9.3b.1	WBGene00019010	glo-2
769	0	4.6114496299427	12.252617658426	3.5164217016542	5.22460679162582	5.09228228871324	F57C9.3a.1	WBGene00019010	glo-2
770	0	0	3.18211186760093	1.21766058924595	0.542750414275692	0.529004082419725	F57C9.2.1	WBGene00019009	clec-90
771	14.4578941138699	13.3759819085386	19.7444290580058	26.0660054450933	46.4738216175584	24.946047934829	F57C9.1b.1	WBGene00019008	pdxk-1
772	15.3846821980924	14.2334166462654	21.0100975873651	27.7369032300352	49.452912746889	26.545153571677	F57C9.1c.1	WBGene00019008	pdxk-1
773	14.9068970366609	13.7913850734	20.3576100846519	27.2650088461594	48.6115588438229	26.0592011035456	F57C9.1a.1	WBGene00019008	pdxk-1
774	1.08671515639683	0.781973233603595	1.03885110099175	0.397524693161119	0.354379034360674	0	F25F8.1.1	WBGene00017795	F25F8.1
775	5.22119743923657	1.2523479959489	9.98246261003743	3.50154682135956	7.94564565873653	9.68050617828989	F21F3.4.1	WBGene00017674	F21F3.4
776	0	0	8.8583114152134	0.423712975311936	0	0	F21F3.3.1	WBGene00017673	icmt-1
777	0	0	2.9728573456952	0	0	0.247108482944361	F21F3.2.1	WBGene00017672	F21F3.2
778	7.81444175141199	1.40576954531017	11.2053853799281	9.2902993105432	14.9712521681403	11.1769067670219	F21F3.1.1	WBGene00017671	pgal-1
779	12.1724958050841	2.91967520949035	15.5151489875927	8.16336951251873	20.5089002696128	19.3446463275379	F21F3.7.1	WBGene00017676	F21F3.7
780	1.94254182347423	1.39780484533674	1.85698312953482	2.4870631298763	1.9003952182571	4.93936956276321	F28B3.5b.1	WBGene00017886	mfsd-13.1
781	1.46208371788145	1.0520791266607	1.39768666252834	2.13934397769438	1.90714857724166	4.64711475387903	F28B3.5a.1	WBGene00017886	mfsd-13.1
782	7.43324947085531	5.34878168459478	3.55292707168451	6.11800198499186	7.87797078282008	9.15506794128011	F28B3.9.1	WBGene00017888	acl-11
783	7.43324947085531	5.34878168459478	3.55292707168451	6.11800198499186	7.87797078282008	9.15506794128011	F28B3.9.2	WBGene00017888	acl-11
784	3.66911734433866	4.98705521811282	5.06640640989018	9.17154697096134	10.1702779768973	8.68170552384904	F28B3.4b.1	WBGene00017885	dip-2
785	3.67348534117716	4.99299218861057	5.07243784609243	9.18246547926011	10.1823854506793	8.69204088756791	F28B3.4g.1	WBGene00017885	dip-2
786	2.89856331268407	4.76739237105187	4.75010901975211	8.48244719658292	9.45224755296556	6.90963665624314	F28B3.4i.1	WBGene00017885	dip-2
787	2.90206822600049	4.77315705348361	4.75585280333101	8.49270408557516	9.46367711469829	6.91799171870535	F28B3.4j.1	WBGene00017885	dip-2
788	2.22635475222858	4.80608873770002	4.68225031946994	7.41112513181969	8.85740481271214	6.58094818895915	F28B3.4f.1	WBGene00017885	dip-2
789	2.22346713257588	4.7998551595707	4.67617736185714	7.40151277756311	8.84591660932341	6.57241258819526	F28B3.4c.1	WBGene00017885	dip-2
790	2.6212433627156	5.65854484408106	5.01158291074764	8.43797827287868	10.3429639344311	7.66489707187968	F28B3.4d.1	WBGene00017885	dip-2
791	2.61724146445192	5.6499058443191	5.00393163912818	8.42509586330177	10.3271731497984	7.65319493894551	F28B3.4e.1	WBGene00017885	dip-2
792	0	0	0	0	0.241482905703656	0.235366827167307	W03G9.3.1	WBGene00021015	enu-3.3
793	9.30236598024189	7.65000171168788	19.0556699048195	13.1252484445465	15.8175983137168	17.3177072872752	W03G9.2.1	WBGene00021014	pid-4
794	0	0	0	0	0	0	W03G9.9.1	WBGene00044432	W03G9.9
795	0	0	0	0	0	0	W03G9.9.2	WBGene00044432	W03G9.9
796	2.21914972066797	1.59684501748825	5.30351977933488	4.46475549390183	5.24658733799836	5.29004082419725	W03G9.1.1	WBGene00004900	snf-1
797	0	0	0	0	0	1.05800816483945	W03G9.10.1	WBGene00195069	W03G9.10
798	3.72672425916523	4.69290186525418	5.34387264722113	6.64584590625135	6.5321782196387	6.21867299061883	F54C1.3b.1	WBGene00003221	mes-3
799	3.63293914535842	5.22834554070324	5.20939108391357	6.47859945298145	6.36779227768753	6.0621765842324	F54C1.3a.2	WBGene00003221	mes-3
800	3.63293914535842	5.22834554070324	5.20939108391357	6.47859945298145	6.36779227768753	6.0621765842324	F54C1.3a.1	WBGene00003221	mes-3
801	10.4423948784731	5.00939198379562	3.32748753667914	9.86799558746784	10.2158301326613	10.2336779599065	F54C1.2.1	WBGene00001050	dom-3
802	0	0	2.82549588243876	0	0	0.469719142148549	F54C1.9.1	WBGene00006058	sst-20
803	0	0	0	0.215496633491981	0.192107534949816	0	F54C1.1.1	WBGene00018789	F54C1.1
804	0	0	0	0.36565317986103	0	0	C46H11.6.1	WBGene00016730	C46H11.6
805	5.93694600594288	3.20405915846668	5.67545493269084	13.0305496823203	7.74417907122373	3.06639162926412	C46H11.4c.1	WBGene00002979	lfe-2
806	5.77446116788549	3.11636911834022	5.52012669242772	12.6739241120674	7.5322331176955	2.98246933204215	C46H11.4e.1	WBGene00002979	lfe-2
807	6.43865975292396	3.474824721154	4.61630313187177	13.2484902139789	7.87370319301356	2.55809485864937	C46H11.4f.1	WBGene00002979	lfe-2
808	6.43865975292396	3.474824721154	4.61630313187177	13.2484902139789	7.87370319301356	2.55809485864937	C46H11.4f.2	WBGene00002979	lfe-2
809	6.94397229049521	3.74753248408001	3.31906351759894	15.2407948183088	8.20858474653921	2.75885673363198	C46H11.4b.1	WBGene00002979	lfe-2
810	5.54114960554669	2.9904552145689	2.64854563525572	11.4017309720303	6.55028479774341	2.20151193895885	C46H11.4a.1	WBGene00002979	lfe-2
811	0	0	0	0	0	0	C46H11.3.1	WBGene00016729	C46H11.3
812	3.35314065372324	2.41283672569129	4.80817881216962	1.53324010626324	0.546731468659133	0.799326461944719	C46H11.2.1	WBGene00016728	C46H11.2
813	0	0	0	0	0	0	C46H11.1.1	WBGene00016727	C46H11.1
814	0	0	0.755201664430635	0.288983964728878	0.644047150580603	0.251094103637012	C30F8.4a.1	WBGene00002213	kin-32
815	0	0	0.820419330069827	0.313940026764288	0.559732592444519	0.136389037519979	C30F8.4b.1	WBGene00002213	kin-32
816	0	0	0.820419330069827	0.313940026764288	0.559732592444519	0.136389037519979	C30F8.4b.2	WBGene00002213	kin-32
817	0	1.47732068983194	1.9626198943886	0	0	0.326271978977435	C30F8.3.1	WBGene00016259	C30F8.3
818	0	0	0	0	0.860050656467635	0.838268007526641	Y110A7A.20.1	WBGene00022465	ift-20
819	8.06726192572238	5.80500129886904	2.57064723421879	14.7551812579215	13.1537159224462	18.3761496551918	Y110A7A.11.1	WBGene00022460	use-1
820	19.6668431267611	16.0386747167605	8.77362392558421	24.9399239617642	29.7153257406696	20.2113949807093	Y110A7A.10.1	WBGene00000001	aap-1
821	1.50872885299538	1.62846571090386	2.16341598919403	1.51772216459369	0.737997262975529	0.719305881045962	Y110A7A.9b.1	WBGene00022459	Y110A7A.9
822	1.50872885299538	1.62846571090386	2.16341598919403	1.51772216459369	0.737997262975529	0.719305881045962	Y110A7A.9b.2	WBGene00022459	Y110A7A.9
823	2.0168154814306	2.90250064943452	2.57064723421879	2.21327718868823	1.2057572928909	1.7094092702504	Y110A7A.9a.1	WBGene00022459	Y110A7A.9
824	1.50872885299538	1.62846571090386	2.16341598919403	1.51772216459369	0.737997262975529	0.719305881045962	Y110A7A.9b.3	WBGene00022459	Y110A7A.9
825	20.3678395154377	23.4499062370155	19.4707439027463	45.4488800924692	44.9440333152097	60.4216940078608	Y110A7A.8.1	WBGene00022458	prp-31
826	2.19078997982876	1.57643805240853	2.09429726749454	1.60279924207455	1.07162861349003	1.39264972496439	Y110A7A.7.1	WBGene00022457	Y110A7A.7
827	36.4904974023806	29.5398624853757	26.1624629824041	23.9158259413318	23.7991844627851	28.2706350210204	Y110A7A.6a.1	WBGene00022456	pfkb-1.1
828	37.7459044231047	31.6878511268539	28.5660225912616	24.7386181182125	24.6179637447617	29.2432486111931	Y110A7A.6b.1	WBGene00022456	pfkb-1.1
829	36.4904974023806	29.5398624853757	26.1624629824041	23.9158259413318	23.7991844627851	28.2706350210204	Y110A7A.6a.2	WBGene00022456	pfkb-1.1
830	5.82102940311038	5.02640180377455	4.45171507453848	5.53632437691114	6.26420596985765	5.36548453034879	Y110A7A.5.1	WBGene00003475	mtm-1
831	54.769749495719	52.0224557294813	33.5087562799127	56.0979734726091	50.7237543718612	49.7872276674768	Y110A7A.4.1	WBGene00022455	tyms-1
832	0	0.980964434202522	1.30321082450456	0.99736811683764	0.889117974877078	1.08324891628691	Y110A7A.3.1	WBGene00006797	unc-63
833	0	0	1.95093763311247	0	0.332757694466645	0	Y110A7A.2.1	WBGene00022454	trf-2
834	4.28816935790246	6.73234943132055	3.35397123509501	8.62746101408318	8.32669851031486	12.762261081048	Y110A7A.1b.1	WBGene00001833	hcp-6
835	4.37268979742054	6.86504501431469	3.42007849422152	8.79750952102743	8.49081894472106	12.9506332757014	Y110A7A.1a.1	WBGene00001833	hcp-6
836	15.7584400715851	16.199117216148	14.6339537233598	17.8699486738255	18.793490379017	19.7485594944556	F56A3.3a.2	WBGene00003792	npp-6
837	15.7274601762936	16.1672709830887	14.6051844827503	17.8348177131299	18.7565438055327	19.7097353276906	F56A3.3b.1	WBGene00003792	npp-6
838	15.7584400715851	16.199117216148	14.6339537233598	17.8699486738255	18.793490379017	19.7485594944556	F56A3.3a.1	WBGene00003792	npp-6
839	4.63322475463785	2.22263563244986	1.4763852358689	5.36703102061786	4.28088277205738	5.64509311374922	F56A3.2.1	WBGene00018909	slx-1
840	0	0	0	0	0.730761995691455	0	F56A3.5.1	WBGene00000272	bro-1
841	2.62391810084083	2.51747505308096	2.50834838543032	2.87951879140561	4.42092365505685	3.05796747643647	F56A3.1.1	WBGene00018908	fncm-1
842	0	0	0	0.172042579824874	0	0.14948537857128	C32E12.2.1	WBGene00016328	pde-5
843	0	0	7.11227896628345	0.22679754193912	0	0.394122390518855	C32E12.1.1	WBGene00016327	C32E12.1
844	14.5897290146043	16.7974505669402	22.3154057778993	10.6739609099858	7.61236325724545	6.95584091351893	B0261.4a.1	WBGene00015092	mrpl-47
845	15.7999369512996	18.1907874803269	24.1664532617803	11.5593585891551	8.24380352743171	7.53282310911037	B0261.4b.1	WBGene00015092	mrpl-47
846	4.32388482294838	4.94157195137405	5.34915837684251	4.55900073733259	5.93039380702275	4.81009127464285	B0261.2a.1	WBGene00002583	let-363
847	4.07407211993407	4.76385179001136	5.35511733530168	4.56407946076816	5.89548277697458	4.77498374877782	B0261.2b.1	WBGene00002583	let-363
848	1.7582493940677	2.5303851815583	5.88282732446223	3.53746012209145	5.01696216272787	3.07364936093102	B0261.1.1	WBGene00015091	B0261.1
849	0	0	0	0	0	0	B0261.9.1	WBGene00195057	B0261.9
850	0	0	0	0	0	0	F48C1.3.1	WBGene00018596	F48C1.3
851	0	2.71859564960809	1.80582656949254	1.0365209974573	0.616014244301888	2.10144321446072	F48C1.2.1	WBGene00018595	fbxa-145
852	1.3111228751174	0.471725726963545	0.626687423256015	0.359710441756214	0.320668982812981	0.104182448354171	F48C1.1b.1	WBGene00018594	aman-3
853	1.30987060876104	0.471275177081059	0.626088867932943	0.359366878774594	0.320362708712873	0.10408294267284	F48C1.1a.1	WBGene00018594	aman-3
854	0	0	0	0.583344375313178	0	0	F55A12.6.1	WBGene00018865	F55A12.6
855	0	0	3.39645100894192	0	0	0	F55A12.18.1	WBGene00304996	F55A12.18
856	16.4047192269474	14.7555355982018	12.5457424827903	26.1039630149114	25.4105875774529	28.1561790087896	F55A12.5.1	WBGene00018864	F55A12.5
857	3.71662473542765	2.67439084229739	8.88231767921127	0.679777998332429	0.908996628786932	0.295324772299359	F55A12.4a.1	WBGene00000966	dhs-2
858	3.98672827724652	2.86875064188296	9.52783495240976	0.729180469141472	0.97505743029761	0.316787328425765	F55A12.4c.1	WBGene00000966	dhs-2
859	7.74821766877291	5.5754249763149	11.1104244868778	0.708582150804142	1.89502687018293	0.615677067674934	F55A12.4b.1	WBGene00000966	dhs-2
860	5.6022652261961	4.83750108239087	8.56882411406263	3.27892916842701	4.56726247307159	3.56126931302168	F55A12.3.3	WBGene00004087	ppk-1
861	5.6022652261961	4.83750108239087	8.56882411406263	3.27892916842701	4.56726247307159	3.56126931302168	F55A12.3.2	WBGene00004087	ppk-1
862	5.6022652261961	4.83750108239087	8.56882411406263	3.27892916842701	4.56726247307159	3.56126931302168	F55A12.3.1	WBGene00004087	ppk-1
863	2.22635475222858	3.20405915846668	8.51318239903625	6.92247951873267	11.6162686068356	10.6144325628373	F55A12.2c.1	WBGene00018863	F55A12.2
864	2.73194128958726	3.93167418648501	7.83484117202141	6.99548434140504	12.9178923302111	12.5907186787866	F55A12.2b.2	WBGene00018863	F55A12.2
865	17.1429315921601	0	0	6.27095203461666	0	0	F55A12.2d.1	WBGene00018863	F55A12.2
866	3.89612081640001	5.60710352731669	11.1735518987351	7.83869004327082	14.6110878570354	11.1451541909792	F55A12.2a.1	WBGene00018863	F55A12.2
867	2.73194128958726	3.93167418648501	7.83484117202141	6.99548434140504	12.9178923302111	12.5907186787866	F55A12.2b.1	WBGene00018863	F55A12.2
868	2.73194128958726	3.93167418648501	7.83484117202141	6.99548434140504	12.9178923302111	12.5907186787866	F55A12.2b.3	WBGene00018863	F55A12.2
869	0	0	35.5205196649444	0.61782778666174	0.550771356358584	1.0736437534824	C24A11.1.1	WBGene00016040	C24A11.1
870	0	3.52446507431335	4.68225031946994	17.0211555225309	11.9792770007992	5.44874204892317	F27C1.4.1	WBGene00017854	F27C1.4
871	0	0	4.98490528308587	0	0.425120096352824	0	F27C1.3.1	WBGene00017853	F27C1.3
872	42.6905689454569	42.2387254042222	30.6077063685194	66.8576209138119	63.0815364763227	59.7877532216472	F27C1.2b.1	WBGene00017852	F27C1.2
873	43.3655186521045	42.9065313394668	31.0916226747411	67.9146583986152	64.0788730214029	60.3022835453947	F27C1.2a.1	WBGene00017852	F27C1.2
874	2.5396935692089	0	80.1185054664856	0.46451496552716	0.414098464225158	0.807221044284913	F27C1.1.1	WBGene00017851	F27C1.1
875	0	1.21234670860901	9.66361245296007	0	0.274709054891382	0.267751452035536	C09D4.3.1	WBGene00015634	C09D4.3
876	10.7563492342965	13.5450030306944	20.5651778737503	5.41023312790457	4.8230291715636	3.84617085806341	C09D4.2.1	WBGene00015633	C09D4.2
877	1.16817251053902	1.68117584464691	2.23344137896351	0.640983172192503	2.28565421480326	0.742588354197365	C09D4.1a.1	WBGene00015632	C09D4.1
878	1.44058248673614	1.03660737479804	2.75426489380585	0.526970759211484	2.11399005896457	0.686816224654181	C09D4.1b.2	WBGene00015632	C09D4.1
879	1.44058248673614	1.03660737479804	2.75426489380585	0.526970759211484	2.11399005896457	0.686816224654181	C09D4.1b.1	WBGene00015632	C09D4.1
880	1.44058248673614	1.03660737479804	2.75426489380585	0.526970759211484	2.11399005896457	0.686816224654181	C09D4.1b.3	WBGene00015632	C09D4.1
881	1.99336413862326	0.717187660470739	1.90556699048195	1.27606582099758	1.30007657373015	2.53429862740612	F59A3.2.1	WBGene00019075	F59A3.2
882	11.6223265031594	6.69050997157788	15.554594281629	19.9820166526768	18.9502687018293	19.9479369926679	F59A3.12.1	WBGene00185086	F59A3.12
883	0	0	3.43201594097273	0	0	0	F59A3.13.1	WBGene00194697	F59A3.13
884	4.05350106612652	2.91679868219036	2.58331052108686	3.21270449064105	4.95694220722726	2.68410938370599	F59A3.1.1	WBGene00019074	cpd-1
885	1.20937789009947	0	2.31222237998516	0.884790410527924	1.2817333416493	0.57658646020351	M01A10.2f.1	WBGene00006594	tom-1
886	1.09627060541391	0	2.09597136602971	0.802040228248334	1.16185900034397	0.522661107810376	M01A10.2g.1	WBGene00006594	tom-1
887	1.09978711096456	0	2.10269461018698	0.804612931466452	1.1655858936891	0.524337647049543	M01A10.2h.1	WBGene00006594	tom-1
888	1.21905291322027	0	2.33072015902504	0.891868733812147	1.29198720838249	0.581199151885138	M01A10.2a.1	WBGene00006594	tom-1
889	1.21473385949761	0	2.32246251452893	0.888708880016533	1.28740975148831	0.57913998748519	M01A10.2e.1	WBGene00006594	tom-1
890	1.09190647083822	0	2.08762753097386	0.798847392944797	1.15723376546999	0.52058045053406	M01A10.2i.1	WBGene00006594	tom-1
891	3.53462507054846	0	3.37894352951439	0.646489900475944	0.576322604849446	0.561725984425069	M01A10.2b.1	WBGene00006594	tom-1
892	7.0090350632341	2.52176376697037	6.70032413689054	3.84589903315502	4.76177961417345	4.26988303663485	M01A10.1.1	WBGene00019692	fubl-4
893	0.739716573555989	0	3.53567985288992	2.97650366260122	3.73894729834366	3.17402449451835	M01E11.3.1	WBGene00019712	rmh-1
894	13.8401649551384	19.0127106761124	12.0277989857943	19.3306411342312	18.8737722043173	18.3957529725112	M01E11.2.1	WBGene00019711	ctnb-1
895	6.99711493557553	10.0699002123238	8.9185720370856	5.97233527106348	6.46500663535195	7.04259176391429	M01E11.1.2	WBGene00019710	M01E11.1
896	6.99711493557553	10.0699002123238	8.9185720370856	5.97233527106348	6.46500663535195	7.04259176391429	M01E11.1.1	WBGene00019710	M01E11.1
897	2369.3066648269	2216.7307198741	1695.04449998124	2817.71658212141	3121.82342576549	4758.70359690655	F46F11.2.1	WBGene00000473	cey-2
898	2.13619085260561	1.53714987664757	10.210514715355	1.95356761203011	2.43814983609205	1.69742742957108	F46F11.7.1	WBGene00018510	F46F11.7
899	3.91518829184732	5.63454449074564	4.8121006545939	5.83106469776753	7.47809135232055	7.91089791768616	F46F11.1b.1	WBGene00018508	F46F11.1
900	4.14330672922297	5.21748606167233	4.95101997527033	5.87309707169536	7.26236128346538	8.06611360716722	F46F11.1a.1	WBGene00018508	F46F11.1
901	0	0	0	0	0	0	M01A12.4.1	WBGene00044616	M01A12.4
902	0	0	2.34951628933975	0.449530611800477	0.400740449250153	0	M01A12.1.1	WBGene00000630	col-53
903	0	0	0	0	0.248183319291438	0.120948769121491	F55F8.1.2	WBGene00004224	ptr-10
904	0	0	0	0	0.248183319291438	0.120948769121491	F55F8.1.1	WBGene00004224	ptr-10
905	11.9701267975182	12.3048655961064	4.90410257899595	20.0170040007714	17.2868037185265	17.1207356150703	T19B4.5.1	WBGene00020558	T19B4.5
906	18.2048831067186	21.8329694868968	5.80101809491851	7.7693211048348	6.92607165827919	2.89313737110965	T19B4.4.1	WBGene00001039	dnj-21
907	51.6131273742453	37.1395244390009	49.3398420761348	37.0862754735394	25.2466483027596	29.8801983328045	T19B4.3.1	WBGene00020557	T19B4.3
908	45.0389007347391	42.1315365205274	43.0551753514477	69.4026547016688	77.1997851162616	111.92736130054	T19B4.2.1	WBGene00003793	npp-7
909	1.03270672241928	1.48622021205984	2.96166435870087	1.13330458456928	2.02060093989384	1.14883115489344	T19B4.1.1	WBGene00020556	pamn-1
910	0	1.08923865431318	1.44705307886488	0.276863224486387	0.49362730834787	0.48112512573273	C04F1.3.1	WBGene00002989	lim-7
911	0	0	0	0	0	0	F56H1.10.1	WBGene00206363	F56H1.10
912	14.9475152847172	14.7893084862195	28.5783125766013	29.3897479551516	37.7766119407583	41.8677181960854	F56H1.6.1	WBGene00044305	rad-8
913	0	0	0.714068676171886	0.136622048684459	0.243587331897152	0.118708977100723	F56H1.1.1	WBGene00000493	che-14
914	0	0	0	0	0	0	T22E7.2.1	WBGene00020694	dhhc-11
915	4.01004247769826	1.44276348071307	11.5002639425577	3.66722341205653	0.326919840177756	0.637279771803879	T22E7.1a.1	WBGene00020693	lron-8
916	4.40975732274214	1.58657591769733	12.6465925027484	3.62948992357234	0.35950670527586	0.700802835874362	T22E7.1b.1	WBGene00020693	lron-8
917	66.7512380579684	74.2320962554492	78.3137442813999	64.3743748686312	65.3029613494895	108.492651416612	B0414.3.1	WBGene00001856	hil-5
918	0	1.63385798146976	0	0	1.48088192504361	0	B0414.2.2	WBGene00004393	rnt-1
919	0	1.63385798146976	0	0	1.48088192504361	0	B0414.2.3	WBGene00004393	rnt-1
920	0	1.63385798146976	0	0	1.48088192504361	0	B0414.2.1	WBGene00004393	rnt-1
921	0	0	0	0	0	0	B0414.1.1	WBGene00015175	srz-4
922	5.70243046724659	7.18082281253031	6.13267713360928	9.64761851479486	8.25183737962191	6.11709086573495	C32F10.2.1	WBGene00003020	lin-35
923	6.0772578760981	9.47492826477148	11.6191736140465	13.5237665739148	17.1756054290139	11.5896433536918	C32F10.1a.1	WBGene00016331	obr-4
924	6.84007245572471	6.15243279805322	9.80820515799189	12.8233931879942	13.3833319111173	10.0550352025016	C32F10.1b.1	WBGene00016331	obr-4
925	0	7.83214460958521	0	1.99077842368783	3.54941540764421	0	F33D11.16a.1	WBGene00269382	F33D11.16
926	0	12.3356277600967	0	3.13547601730833	5.59032926703963	0	F33D11.16b.1	WBGene00269382	F33D11.16
927	0	0	0	0	0	0	F33D11.4a.1	WBGene00000436	ceh-12
928	0	0	0	0	0	0	F33D11.4b.1	WBGene00000436	ceh-12
929	2.43162150243405	0	0	0	0	0	F33D11.3.1	WBGene00000631	col-54
930	0	0	3.48678215279676	0	0	0.289826704729956	F33D11.2.1	WBGene00018001	F33D11.2
931	0	0	3.48678215279676	0	0	0.289826704729956	F33D11.2.2	WBGene00018001	F33D11.2
932	5.19482775520002	0	4.96602306610448	0	0.847019585915096	0	F33D11.1.1	WBGene00018000	F33D11.1
933	8.32181145250488	3.59290128934856	3.18211186760093	8.82803927203316	9.76950745696246	10.3155796071846	C34G6.5.1	WBGene00016421	cdc-7
934	2.15464968950951	2.32564859577628	5.6643091060359	1.18226904030479	1.49309658349841	0.428023727330963	C34G6.4a.1	WBGene00003996	pgp-2
935	2.1147795333428	2.28261423471335	5.55949536775922	1.16039204958211	1.46546796514532	0.420103473317129	C34G6.4b.1	WBGene00003996	pgp-2
936	2.16656323439622	2.33850763224582	5.69562835069803	1.18880607291311	1.50135225181159	0.43039036721352	C34G6.4d.1	WBGene00003996	pgp-2
937	2.12625508119815	2.29500051350637	5.58966317208039	1.16668875062636	1.47342011689417	0.422383104567687	C34G6.4c.1	WBGene00003996	pgp-2
938	0	0	5.37307413709665	0	0	0	C34G6.3.1	WBGene00016420	C34G6.3
939	0	0	5.37307413709665	0	0	0	C34G6.3.2	WBGene00016420	C34G6.3
940	15.5015870780171	20.3406627959042	33.1244304515693	8.83937387858199	2.97357939736151	1.01439346655484	C34G6.2.1	WBGene00016419	tyr-4
941	4.2639287171003	3.34714602874303	7.41113674082297	7.86970803665855	10.8077592387086	8.68595397284529	C34G6.1.1	WBGene00016418	hpo-27
942	0.187098844116344	0.403895042622539	0.178858129529547	0.136882991205821	0.152532858582255	0.148669632985625	B0207.5b.1	WBGene00015028	B0207.5
943	0.18761074245866	0.40500009061877	0.179347481457125	0.137257500073689	0.152950185144723	0.149076389847419	B0207.5a.1	WBGene00015028	B0207.5
944	13.4454365428706	16.1250036079696	17.1376482281253	27.8708979316296	28.4997178319667	34.5443123363103	B0207.4.2	WBGene00000099	air-2
945	13.4454365428706	16.1250036079696	17.1376482281253	27.8708979316296	28.4997178319667	34.5443123363103	B0207.4.1	WBGene00000099	air-2
946	0	0	0	0	0	0	B0207.3.1	WBGene00001676	gpa-14
947	0	0	0	0	0.582325965316628	0	B0207.2.2	WBGene00015027	B0207.2
948	0	0	0	0	0.582325965316628	0	B0207.2.1	WBGene00015027	B0207.2
949	0	0	2.3204072379674	0	0.19788776166512	0.192875824740643	B0207.1.1	WBGene00015026	B0207.1
950	0	0	2.3204072379674	0	0.19788776166512	0.192875824740643	B0207.1.2	WBGene00015026	B0207.1
951	2.62391810084083	2.51747505308096	5.01669677086065	2.23962572664881	2.8522088097141	3.05796747643647	C06A5.3b.1	WBGene00015501	C06A5.3
952	2.63399717165071	2.52714525174837	5.03596705295102	2.24822864237217	2.86316479745948	3.06971383037925	C06A5.3a.1	WBGene00015501	C06A5.3
953	0	0	0	0	0	0	C06A5.11a.1	WBGene00004803	sir-2.4
954	0	0	0	0.583344375313178	0	0.506859725481225	C06A5.2.1	WBGene00015500	C06A5.2
955	2.18265442022197	2.87940382729048	3.82528673314786	5.38935930826471	6.76177757498693	9.13423070270409	C06A5.1.1	WBGene00015499	ints-1
956	22.1199117318194	28.849452019581	22.4672495168114	29.5847333891189	32.4599763892624	25.4860515191567	B0025.2.1	WBGene00000814	csn-2
957	22.1199117318194	28.849452019581	22.4672495168114	29.5847333891189	32.4599763892624	25.4860515191567	B0025.2.2	WBGene00000814	csn-2
958	9.20425857297184	9.93473376652084	13.1982894911233	12.626077922047	11.255696510818	12.4333711183482	B0025.4.1	WBGene00015001	B0025.4
959	5.32153087118051	4.92331041422929	8.7208209941347	7.78654798089873	19.2128832902692	12.4439119964321	B0025.1a.1	WBGene00006932	vps-34
960	5.34523479488287	4.94524052743298	8.75966652194822	7.82123193627022	19.2984640621635	12.499341448532	B0025.1c.1	WBGene00006932	vps-34
961	0	0	0	0.344557804099816	0	0.299381431259515	C27A12.4.1	WBGene00016155	C27A12.4
962	3.02078089729693	3.26051835068636	4.33159721184444	8.01134841426798	6.64929031762423	13.9218959840328	C27A12.3.1	WBGene00006492	let-391
963	9.08234786339606	7.35236091661393	9.76760828233795	10.3823709182395	11.8470554003489	9.20151802963846	C27A12.2.1	WBGene00016154	szy-5
964	6.49968970318865	18.7080610579666	9.32011911932405	21.398509312436	20.6656721719948	33.0539802019983	C27A12.10.1	WBGene00023409	mbd-2
965	5.8823784875059	3.62812581179315	4.81996356416023	0.922198828620097	0.548071496768591	0.267095198476626	ZK484.2a.2	WBGene00001819	haf-9
966	5.8823784875059	3.62812581179315	4.81996356416023	0.922198828620097	0.548071496768591	0.267095198476626	ZK484.2a.1	WBGene00001819	haf-9
967	4.06350971073423	3.65500081780643	4.85566699796883	0.92902993105432	0.49691815707019	0.161444208856983	ZK484.2b.1	WBGene00001819	haf-9
968	446.513567051611	344.250077025955	1143.34019428917	516.259772152162	624.03675539047	1140.43438233276	ZK484.1b.1	WBGene00022748	oaz-1
969	210.000912003961	255.964276022007	692.387765991617	166.964097921669	190.769986237727	448.15903352393	ZK484.1a.1	WBGene00022748	oaz-1
970	10.084077407153	2.41875054119543	250.638105336332	6.76279140988071	3.28842898061155	5.87609436648577	T27A3.4.1	WBGene00020840	spch-3
971	6.23379330624002	0	190.695285738412	2.28034619440606	4.06569401239246	0.990680372531485	T27A3.3.1	WBGene00006044	ssp-16
972	0	0	7.71194170265637	2.95103625158431	0	0	T27A3.8b.1	WBGene00044611	T27A3.8
973	0	0	6.30302927620953	2.41190462869872	0	0	T27A3.8a.1	WBGene00044611	T27A3.8
974	51.0824729261335	59.1860927883428	46.3495486169752	76.3282545627583	93.4544943126322	102.232710665402	T27A3.2b.1	WBGene00020839	usp-5
975	51.2117956424022	59.3359309979336	46.4668892463852	76.3627323709016	93.6910879691199	102.491527654428	T27A3.2a.1	WBGene00020839	usp-5
976	2.41875578019895	2.61071486986174	13.8733342799109	3.98155684737566	3.74660515251333	3.26732327448655	T27A3.1c.1	WBGene00020838	trak-1
977	2.41025400241266	2.60153836768296	13.8245703632856	3.96756191996836	3.73343606586127	3.25583883415444	T27A3.1a.1	WBGene00020838	trak-1
978	2.87512479533083	3.10330258115641	16.4909445214036	4.46986098903493	4.21911642795444	3.65534057789395	T27A3.1d.1	WBGene00020838	trak-1
979	0.976805218926499	0.702884772655083	4.66891057497002	11.9701933424307	23.5717587328167	9.93502823735278	F56F4.5.1	WBGene00003878	pept-3
980	0	0	0	0	0	0	F56F4.4.1	WBGene00018981	F56F4.4
981	0	0	0.933782114994005	0	0.159268640086599	0.155234816208637	F56F4.3.1	WBGene00018980	F56F4.3
982	0	0	0	0	0	0	F56F4.2.1	WBGene00018979	ttr-55
983	0	0	0	0	0	0	F56F4.9.1	WBGene00050896	ttr-56
984	0	0	0	0	0	0	F56F4.9.2	WBGene00050896	ttr-56
985	0	0	0	0	0.776434620422171	0	F56F4.1.1	WBGene00018978	ttr-58
986	4.02180213305808	2.89398891732474	0	0	0	0	F56F4.8.1	WBGene00045498	F56F4.8
987	8.36240565471222	19.5564830342997	1.99852147782254	14.9126298384177	13.634949431804	12.9573743846344	T09B4.5.1	WBGene00020379	T09B4.5
988	4.79522562018463	3.4505252475795	0	0.877056228617714	0.781864233152396	0.762061825024219	T09B4.4.1	WBGene00020378	T09B4.4
989	0	0	3.56258176481408	0	0.607644485547786	0	T09B4.3.1	WBGene00020377	T09B4.3
990	0	0	3.56258176481408	0	0.607644485547786	0	T09B4.3.2	WBGene00020377	T09B4.3
991	15.4839382122736	9.55016342717165	6.34369398121734	12.1373265186129	9.73799291677871	7.38216664692816	T09B4.2.1	WBGene00020376	T09B4.2
992	10.1889637992036	9.53124284583996	3.89607753180262	10.2496987192843	13.456661831507	17.3258662476903	T09B4.1.1	WBGene00020375	pigv-1
993	2.06127433973868	2.47206969140215	3.94097221278031	3.01608915492585	3.1368581057537	2.29305777609993	T05E7.3.1	WBGene00020259	T05E7.3
994	0	0	0	0	0	0	T05E7.2.1	WBGene00000632	col-55
995	0	2.26341793763242	6.01389949289717	0	0	0	T05E7.1.1	WBGene00020258	T05E7.1
996	0	0	0	0	0	0	T08B2.15.1	WBGene00206356	T08B2.15
997	8.36240565471222	27.0782072782611	11.9911288669352	17.5892557068516	19.0889292045256	23.921306556248	T08B2.5d.1	WBGene00020346	rbm-5
998	11.1197394111308	24.0044648304585	10.6299736982561	18.3044005334757	17.5264377020702	21.7949681956927	T08B2.5e.3	WBGene00020346	rbm-5
999	8.36240565471222	27.0782072782611	11.9911288669352	17.5892557068516	19.0889292045256	23.921306556248	T08B2.5d.2	WBGene00020346	rbm-5
1000	11.1197394111308	24.0044648304585	10.6299736982561	18.3044005334757	17.5264377020702	21.7949681956927	T08B2.5e.2	WBGene00020346	rbm-5
1001	3.70257701774515	9.59141683290457	7.78689577968003	11.5125469318016	10.6252478509609	14.7104266979567	T08B2.5b.1	WBGene00020346	rbm-5
1002	11.1197394111308	24.0044648304585	10.6299736982561	18.3044005334757	17.5264377020702	21.7949681956927	T08B2.5e.1	WBGene00020346	rbm-5
1003	3.70657980371028	9.60178593218339	7.79531404538779	11.5249929284847	10.6367346053943	14.7263298619545	T08B2.5a.1	WBGene00020346	rbm-5
1004	0	0	0	1.04515867243611	0.931721544506605	0.908123674820528	T08B2.4.1	WBGene00020345	T08B2.4
1005	0	0	0	0	0	0	T08B2.2.1	WBGene00000633	col-56
1006	4.48181218095688	3.22500072159391	445.578853931257	2.45919687632026	3.65380997845728	4.98577703823035	C48E7.7.1	WBGene00016752	C48E7.7
1007	0.343373692381774	0	0.328249897208709	0.0628037259350692	0.167961820742302	0.109138548801666	C48E7.6.1	WBGene00016751	C48E7.6
1008	0	0	1.34602678588458	0.257533964460643	0.459164621522762	0.223767640612861	C48E7.5.1	WBGene00000583	cof-2
1009	13.5785596769585	4.88539713271157	6.49024796758209	6.20886340061055	8.85596715570635	8.63167057255155	C48E7.11.1	WBGene00016754	cebp-2
1010	6.44875169611037	4.64036153984829	8.21962438527638	2.35897882179937	3.85539949451009	3.07452529406323	C48E7.3.1	WBGene00003059	lpd-2
1011	10.0655745128279	4.52683587526485	10.8250190872149	11.7364606886404	13.7450297574919	15.7963530959607	C48E7.2.1	WBGene00016750	let-611
1012	23.5103061835338	25.3761485350561	63.6786043447912	23.6504476734114	7.6667372805115	3.73628026211874	C48E7.1.1	WBGene00016749	C48E7.1
1013	0	0	0	0	0.329812936108533	0.642919415802143	C10G11.7a.3	WBGene00015687	chdp-1
1014	0	0	0	0	0.329812936108533	0.642919415802143	C10G11.7a.1	WBGene00015687	chdp-1
1015	0	0	0	0	0.329812936108533	0.642919415802143	C10G11.7a.2	WBGene00015687	chdp-1
1016	7.47375764235861	8.0668955379379	7.14457814415032	11.2774614246512	14.0139044296361	19.8945894974306	C10G11.6b.1	WBGene00015686	C10G11.6
1017	7.85922365256621	8.48295318745906	7.51306641519532	11.499740120787	14.7366846007921	20.6084226492223	C10G11.6a.1	WBGene00015686	C10G11.6
1018	28.8544393135367	20.7629378140242	17.8481819108508	12.4177268012211	9.68621407655382	6.20401322402143	C10G11.5c.2	WBGene00004068	pnk-1
1019	27.4286905474561	24.1230053975225	17.4804011926878	11.7057771312844	8.94452682726341	5.81199151885138	C10G11.5a.1	WBGene00004068	pnk-1
1020	27.9172422874871	25.1106926414182	18.34774934347	12.446164343514	9.38833922708946	5.26850376231756	C10G11.5b.1	WBGene00004068	pnk-1
1021	28.8544393135367	20.7629378140242	17.8481819108508	12.4177268012211	9.68621407655382	6.20401322402143	C10G11.5c.1	WBGene00004068	pnk-1
1022	0	0	0	0	0	0	C10G11.4.1	WBGene00005272	srh-49
1023	0	0	0	0	0	0	C10G11.3.1	WBGene00005274	srh-51
1024	0	0	0	0	0	0	C10G11.2.1	WBGene00005273	srh-50
1025	0	0	2.82549588243876	0	0	0.469719142148549	C10G11.1b.1	WBGene00015685	C10G11.1
1026	0	0	0	0	0	0	C10G11.1a.1	WBGene00015685	C10G11.1
1027	0	0	0	0	0	0	C10G11.1a.2	WBGene00015685	C10G11.1
1028	0	0	1.70707042897342	0	0	0	F26B1.5.1	WBGene00017817	F26B1.5
1029	0	0	2.26039670595101	0.432479450663218	0.385539949451009	0.375775313718839	F26B1.4.1	WBGene00000634	col-58
1030	0	0	0	0	0	0	F26B1.6.1	WBGene00005171	srg-14
1031	250.054791645041	237.437647111636	125.681455943667	207.224317234137	162.245646396789	135.604031443125	F26B1.3.1	WBGene00002073	ima-2
1032	57.1431053072002	95.9437714674189	81.9393805907239	116.709385088699	85.4078082464388	205.841366292653	F26B1.2d.2	WBGene00017816	hrpk-1
1033	70.5885418500708	123.356277600967	106.039198411525	147.551812579215	129.892944734156	291.667956736475	F26B1.2b.3	WBGene00017816	hrpk-1
1034	70.5885418500708	123.356277600967	106.039198411525	147.551812579215	129.892944734156	291.667956736475	F26B1.2b.2	WBGene00017816	hrpk-1
1035	156.784600491112	158.689482742953	135.055863486218	274.472322721161	327.27304503021	533.100541168513	F26B1.2a.1	WBGene00017816	hrpk-1
1036	94.833238594928	152.226895762896	146.444850417464	268.183267863393	268.81157752148	350.110659313786	F26B1.2e.1	WBGene00017816	hrpk-1
1037	70.5885418500708	123.356277600967	106.039198411525	147.551812579215	129.892944734156	291.667956736475	F26B1.2b.4	WBGene00017816	hrpk-1
1038	161.980455988914	163.179957771358	137.640954273132	281.781361765452	335.126300417809	553.168877827685	F26B1.2c.1	WBGene00017816	hrpk-1
1039	57.1431053072002	95.9437714674189	81.9393805907239	116.709385088699	85.4078082464388	205.841366292653	F26B1.2d.1	WBGene00017816	hrpk-1
1040	70.5885418500708	123.356277600967	106.039198411525	147.551812579215	129.892944734156	291.667956736475	F26B1.2b.1	WBGene00017816	hrpk-1
1041	0	0	0	0	0	0	F26B1.1.1	WBGene00017815	F26B1.1
1042	4.28573289804001	3.08390694002418	286.787832067534	1.56773800865416	3.49395579189977	2.72437102446158	F26B1.8.1	WBGene00194703	F26B1.8
1043	4.11224745838922	4.43860669028967	8.84503058850393	9.2136926445642	9.55468570378588	6.53522284728416	K04F10.4f.1	WBGene00000254	bli-4
1044	4.65840532395654	4.02248731307501	8.01580897083169	8.52031526442481	8.65893391905595	5.92254570535127	K04F10.4g.1	WBGene00000254	bli-4
1045	3.63582854552705	4.18600305750896	7.64651695862535	7.04900228705584	7.2324514377395	4.73803656428101	K04F10.4d.1	WBGene00000254	bli-4
1046	3.67184612415744	3.96325389882625	7.89777162320231	8.22695179909548	8.53142619066289	5.83533285025239	K04F10.4h.1	WBGene00000254	bli-4
1047	4.07558551968144	4.39903515961844	8.7661744465559	9.13154976808964	9.46950277031973	6.47695934493095	K04F10.4j.1	WBGene00000254	bli-4
1048	3.63582854552705	4.18600305750896	7.64651695862535	7.04900228705584	7.2324514377395	4.73803656428101	K04F10.4d.2	WBGene00000254	bli-4
1049	4.08773331556723	4.41214703788854	8.79230313343089	9.15876750212269	9.49772781583484	6.49626473791137	K04F10.4a.1	WBGene00000254	bli-4
1050	3.31264378592465	3.5755442782889	7.12516352962817	7.42214129701005	7.96689436607097	5.26448507142335	K04F10.4c.1	WBGene00000254	bli-4
1051	3.78326766171808	4.0835181550665	8.13742814142362	8.47659723299907	8.790310847483	6.01240501950142	K04F10.4e.1	WBGene00000254	bli-4
1052	3.82547985320169	4.1290804217897	8.22822231873379	8.57117572374383	8.88838962960276	6.07948903645541	K04F10.4i.1	WBGene00000254	bli-4
1053	3.7522148491732	4.0500009061877	8.07063666557062	8.40702187951344	8.71816055324922	5.96305559389676	K04F10.4b.1	WBGene00000254	bli-4
1054	2.60728997599392	3.75228220839444	4.98490528308587	9.53756963439796	8.50240192705647	12.8449432332029	K04F10.3a.1	WBGene00019396	K04F10.3
1055	2.62726920952645	3.78103532876528	5.02310379100223	9.61065445918262	8.56755443224464	12.525843790628	K04F10.3b.1	WBGene00019396	K04F10.3
1056	0	0.86717945589432	0	0	0.19649663504533	0.383039862841699	K04F10.2.1	WBGene00019395	K04F10.2
1057	0	3.28950073602579	2.18505014908597	0	0.372688617802642	0	K04F10.1.1	WBGene00019394	K04F10.1
1058	4.66474329038369	10.0699002123238	13.3778580556284	7.67871677708162	10.2679517149707	12.2318699057459	K04F10.7.1	WBGene00019399	K04F10.7
1059	8.31172440832003	16.447503680129	3.97281845288358	18.2427695552485	19.3120465588642	21.4647414048488	ZC308.4a.1	WBGene00022586	ZC308.4
1060	8.73525176670576	17.285593039626	4.17525506194772	19.1723374306751	20.2960998867044	22.5584861898093	ZC308.4b.1	WBGene00022586	ZC308.4
1061	22.7751694402126	18.6031011103792	20.5951764500922	17.9009223250278	19.6715356613962	19.7602494413372	ZC308.1a.1	WBGene00001596	gld-2
1062	22.7751694402126	18.6031011103792	20.5951764500922	17.9009223250278	19.6715356613962	19.7602494413372	ZC308.1a.2	WBGene00001596	gld-2
1063	19.4070923684831	16.2923385510711	21.6443646843422	17.1563782079135	19.3815660909157	19.790242347504	ZC308.1e.1	WBGene00001596	gld-2
1064	14.547521505401	11.4196746862998	17.6995383339654	12.5781873018348	14.5553413895921	15.1324755071347	ZC308.1c.1	WBGene00001596	gld-2
1065	19.0729305131317	15.0314934295218	23.4422598776111	15.9473217304159	18.6591122555495	20.0629177430548	ZC308.1f.1	WBGene00001596	gld-2
1066	12.5819681410349	12.4487986569783	16.5382236054672	12.2254798840004	14.6169159734522	15.1215088972409	ZC308.1b.1	WBGene00001596	gld-2
1067	0	2.43066556849196	0	1.23565557332348	2.75385678179292	0.536821876741199	ZC328.1.1	WBGene00022591	cuti-1
1068	17.5375259254834	26.5010928861413	16.7650906579486	18.9251237873342	16.0132193838475	22.2966426554401	ZC328.4.1	WBGene00004721	san-1
1069	0	0	0	0	0	0	R10A10.1.1	WBGene00019992	R10A10.1
1070	11.1568515994033	12.9686199230053	11.4858706209776	19.4642816593859	23.5087688826698	25.6411390537561	F37E3.1.1	WBGene00018156	ncbp-1
1071	3.59014274181362	1.29168877069075	8.58003985243183	14.7744943223953	23.4149916944068	25.1041518484418	T23H2.2.1	WBGene00004924	snt-4
1072	41.1875629162287	44.8568282185335	40.7923323287154	45.2675866568107	50.2161611649664	48.5905135098776	T23H2.1.1	WBGene00003798	npp-12
1073	7.80999161374034	11.8017395426893	3.73300139365485	8.4279309804643	7.25851408248881	7.57114498825315	K06A5.4.1	WBGene00019432	knl-2
1074	0	0	4.48982907346432	0	0.765798529731456	0.746403020400434	K06A5.3.1	WBGene00019431	K06A5.3
1075	4.11842200412254	0	55.1183821391056	1.1299012674985	1.00726653460174	1.3090070988404	K06A5.2.1	WBGene00019430	K06A5.2
1076	2.95143728989843	2.12378096300087	3.7619227817836	5.57817828043376	6.25603562165124	7.97376885208268	K06A5.1b.1	WBGene00019429	uad-2
1077	3.26532030326858	1.56642892191704	4.16200028397328	5.57417958632592	6.56641850414179	7.78391721274738	K06A5.1a.1	WBGene00019429	uad-2
1078	3.26532030326858	1.56642892191704	4.16200028397328	5.57417958632592	6.56641850414179	7.78391721274738	K06A5.1a.2	WBGene00019429	uad-2
1079	2.81608732520083	1.01319324518248	4.03808035765375	5.4082132536735	6.88746932284143	8.72693798390158	K06A5.1c.1	WBGene00019429	uad-2
1080	0	0	0	0.343613810115981	0.153159705946291	0.298561208160173	C55B7.6a.1	WBGene00016945	sulp-1
1081	0	0	0	0.345506999152433	0.154003561075472	0.300206173494389	C55B7.6b.1	WBGene00016945	sulp-1
1082	9.20425857297184	9.93473376652084	10.2653362708737	13.4678164501834	13.5068358129817	14.8712870239066	C55B7.5.1	WBGene00016944	uri-1
1083	306.009339635754	333.17723576336	147.031411901112	58.3139932190988	22.465809203991	7.89303754750552	C55B7.4a.1	WBGene00016943	acdh-1
1084	346.924149216836	351.053438232001	139.912302036335	62.4616566293833	26.0734724707777	9.04534253180921	C55B7.4b.2	WBGene00016943	acdh-1
1085	346.924149216836	351.053438232001	139.912302036335	62.4616566293833	26.0734724707777	9.04534253180921	C55B7.4b.1	WBGene00016943	acdh-1
1086	1.97613044290029	0	7.55636939165177	0.722876315229586	0	0.62809706615829	C55B7.3.1	WBGene00016942	C55B7.3
1087	0	0.73645538866249	0.978380663769838	0.374385196096517	0.333751001017291	0.162649016385766	C55B7.2.1	WBGene00001627	gly-2
1088	110.418061947451	83.5027109914239	59.8367579288158	93.9034868773366	97.9311014164481	101.039237173878	C55B7.1.1	WBGene00001599	glh-2
1089	1.05494963644062	1.51823110893498	26.2206017890317	0.192952370295897	0.172010131293527	0.335307203010656	T10E9.4.1	WBGene00020414	T10E9.4
1090	1.05494963644062	1.51823110893498	26.2206017890317	0.192952370295897	0.172010131293527	0.335307203010656	T10E9.4.2	WBGene00020414	T10E9.4
1091	0	0.844906010965528	5.61228634183041	0.214758631322488	0	0.373201510200217	T10E9.3.1	WBGene00020413	cpg-22
1092	0	1.36872430070421	2.72752445794365	1.5655636147448	2.32607320403868	2.72059242387287	T10E9.2.1	WBGene00020412	T10E9.2
1093	5.2747481822031	3.79557777233745	8.40403903494605	10.2907930824479	14.047494055638	10.8974840978463	T10E9.1.1	WBGene00020411	T10E9.1
1094	15.6942331477522	10.424474163462	17.3111367445191	6.18262876652347	3.34632385703076	1.34299980079092	F57B10.7.1	WBGene00006607	tre-1
1095	3.34088800821633	5.40904505923851	6.38747912034876	4.12462131387697	4.35786934336829	3.84929401750967	F57B10.6.1	WBGene00019004	xpg-1
1096	40.3363096286119	50.7937613651041	32.1330904277349	46.7247406500849	43.2976482447187	25.1069486568028	F57B10.5.1	WBGene00019003	tmed-3
1097	10.8844010108953	7.83214460958521	15.1345464871756	14.8403482493093	17.747077038221	25.0028855924613	F57B10.4c.1	WBGene00019002	syp-6
1098	10.8530789935977	7.80960606394612	15.0909938354139	14.7976422111818	17.6960063129312	24.9309348425549	F57B10.4b.1	WBGene00019002	syp-6
1099	10.9001299140902	7.84346273763375	15.1564172190934	14.8617938392649	17.7727231033052	25.0390169300226	F57B10.4a.1	WBGene00019002	syp-6
1100	10.8687174359516	7.82085909862039	15.1127387833035	14.8189644622065	17.7215048811055	24.966858379792	F57B10.4d.1	WBGene00019002	syp-6
1101	105.397283122169	93.202520854064	104.39684045633	104.515867243611	93.3792036827731	76.0805834238531	F57B10.3a.1	WBGene00019001	ipgm-1
1102	106.404402985821	95.4711420513232	105.485179611047	106.437998135447	93.8147210330789	75.3638268069449	F57B10.3b.1	WBGene00019001	ipgm-1
1103	3.96941976084748	9.28296155607857	11.3837634395217	23.4139743115933	13.9151466560176	6.93906368024947	F57B10.1.1	WBGene00002783	let-607
1104	3.96941976084748	9.28296155607857	11.3837634395217	23.4139743115933	13.9151466560176	6.93906368024947	F57B10.1.2	WBGene00002783	let-607
1105	0	0	1.90556699048195	0	0	0	F48A9.3.1	WBGene00006624	try-6
1106	2.72470435901882	1.30708638517581	2.60469554195679	1.66117934691832	1.62897011754797	0.721687688599095	F48A9.2.1	WBGene00018582	F48A9.2
1107	0	0	1.59105593380046	0	0	0	D2092.7.1	WBGene00006645	tsp-19
1108	6.34923392302224	4.56875102225804	24.2783349898441	1.1612874138179	1.03524616056289	0	D2092.8.1	WBGene00017068	D2092.8
1109	0.990920901280928	2.13912620117284	2.84182822858002	1.44993110626975	0.646280840120188	0.787390469497567	ZC581.3.1	WBGene00022633	ZC581.3
1110	0	0	3.82224515875097	0.36565317986103	0.325966721110183	0	ZC581.2.1	WBGene00022632	ZC581.2
1111	1.91541135107934	1.37828243129572	10.9862856657954	1.75166257950186	2.49847118079983	0.913196991439637	ZC581.1.1	WBGene00022631	nekl-2
1112	0	0	51.5573630683207	1.40920270440824	1.25625376787407	1.22443641548835	C17F3.1.1	WBGene00015907	C17F3.1
1113	0	0	4.21553083424946	0	0	0	C17F3.3.1	WBGene00015908	C17F3.3
1114	0	0	0	0	0	0	T23B3.8.1	WBGene00255605	T23B3.8
1115	7.37330391060648	5.30564634842869	7.04854886801926	35.0633877204372	55.3021819965211	49.2144443128544	T23B3.2.1	WBGene00020710	T23B3.2
1116	15.8242445466093	17.7126962709081	23.5313092978489	20.2599988810692	20.6412157552233	20.6772775189905	T23B3.1a.1	WBGene00020709	T23B3.1
1117	15.8649238385029	17.7582301944837	23.5918010955298	20.3120811404036	20.4068574786537	20.7304324740521	T23B3.1b.1	WBGene00020709	T23B3.1
1118	0	0	1.73416678498887	0	0.295784617303684	0	W02D3.3.2	WBGene00003170	mec-6
1119	0	0	1.73416678498887	0	0.295784617303684	0	W02D3.3.3	WBGene00003170	mec-6
1120	0	0	1.73416678498887	0	0.295784617303684	0	W02D3.3.1	WBGene00003170	mec-6
1121	4.99308687150293	8.3834363418133	12.7284474704037	3.65298176773786	3.527877692792	1.85151428846904	W02D3.2.1	WBGene00020932	dhod-1
1122	4.99308687150293	8.3834363418133	12.7284474704037	3.65298176773786	3.527877692792	1.85151428846904	W02D3.2.2	WBGene00020932	dhod-1
1123	4.99308687150293	8.3834363418133	12.7284474704037	3.65298176773786	3.527877692792	1.85151428846904	W02D3.2.3	WBGene00020932	dhod-1
1124	82.0929118497805	107.719566355774	41.5467281868459	55.6436588987112	54.3285520317936	29.9297098461977	W02D3.1.1	WBGene00020931	cytb-5.2
1125	30.4763228305068	32.8950073602579	36.4175024847662	22.2967183453037	26.0882032461849	26.6382944614021	W02D3.12.1	WBGene00020937	W02D3.12
1126	152.381614152534	140.978602972534	156.075010648998	224.957961876725	193.44313971661	299.248372845621	F08B6.2.1	WBGene00001682	gpc-2
1127	37.0657980371028	26.6716275893983	17.7166228304268	13.558815209982	11.0799318806191	11.7810638895636	F08B6.1.1	WBGene00017239	F08B6.1
1128	18.3908844666851	18.9051766438264	13.8135354252561	25.2279679553544	25.9168521575401	26.0955078971416	C37A2.4b.1	WBGene00000871	cye-1
1129	18.2857936983041	18.7971470630045	13.7346009371118	25.0838081384666	25.768755859497	25.9463907091579	C37A2.4a.1	WBGene00000871	cye-1
1130	0	0	5.91887173567306	0	0.252385068489374	0.245992869025877	C37A2.3.1	WBGene00016491	acdh-5
1131	4.91749432125707	5.11117644243051	1.04464548960285	5.89619394489853	7.0380240971495	12.5038861361743	C37A2.2.1	WBGene00004110	pqn-20
1132	41.2298354748153	60.8974028663002	43.5627086684861	57.1529805686582	68.9945700678942	82.0759878255515	E02D9.1.1	WBGene00017098	mek-5
1133	0	1.15286240748567	3.0631544146065	0.293035141804517	0.261230339581291	0.254614114435662	E02D9.3.1	WBGene00304811	E02D9.3
1134	0	1.58149073847394	0	1.20595231434936	1.79177220097424	2.44494835528604	K02F2.4.1	WBGene00006740	ulp-5
1135	16.2864870163028	14.5481605033082	12.8848166039468	21.981715567698	22.4345728161296	19.2781045465586	K02F2.3.1	WBGene00019323	teg-4
1136	1725.25211091876	1660.52194688425	787.216697547412	702.690241687182	481.176742847932	650.117030768778	K02F2.2.1	WBGene00019322	ahcy-1
1137	13.3005503732276	14.3561185139057	10.5956095591453	16.2179793998707	24.4576905432984	34.7592165189926	K02F2.1b.1	WBGene00001056	dpf-3
1138	13.2434664660464	14.823930355481	10.5501348400074	16.1483743380686	24.3527219143572	34.9608127173396	K02F2.1a.1	WBGene00001056	dpf-3
1139	27.5985276406292	15.2763192075501	0	13.2020042834035	11.4229638273875	3.37383408602054	H27M09.4.1	WBGene00001075	dpy-14
1140	11.3154663974654	8.95656140997121	22.7158678865373	9.31329510091583	13.6529493650473	20.5002176098099	H27M09.3.1	WBGene00019247	syp-4
1141	42.0487001317134	48.8770156532134	46.3807814664475	70.991909825849	99.6766256104236	86.3574211527445	H27M09.2.1	WBGene00019246	rpb-5
1142	15.2140121895557	15.6394646720719	15.5827665148762	19.2799476183143	21.7943106131814	34.022256216731	H27M09.1.1	WBGene00019245	sacy-1
1143	228.871599790619	173.732139657907	212.784988340309	228.183856756994	243.808601018011	330.918365274915	T21G5.3.1	WBGene00001598	glh-1
1144	7.53535454600442	0	7.20346202995375	0	0	0	T21G5.6.1	WBGene00044898	let-383
1145	7.53535454600442	0	7.20346202995375	0	0	0	T21G5.6.2	WBGene00044898	let-383
1146	7.53535454600442	0	7.20346202995375	0	0	0	T21G5.6.3	WBGene00044898	let-383
1147	7.53535454600442	0	7.20346202995375	0	0	0	T21G5.6.4	WBGene00044898	let-383
1148	7.53535454600442	0	7.20346202995375	0	0	0	T21G5.6.5	WBGene00044898	let-383
1149	0	0	0	0	0	0	T21G5.2.1	WBGene00020660	T21G5.2
1150	0	0	0	0	0	0	T21G5.12.1	WBGene00306081	T21G5.12
1151	0	0	3.81853424112112	0	0.217100165710277	0	T21G5.1.1	WBGene00020659	T21G5.1
1152	0	0	4.20201951747302	0	0.179177220097424	0	C48B6.4.1	WBGene00016742	C48B6.4
1153	69.5655195044176	66.7434931947262	60.1680475835268	106.636479042757	65.8956686549599	67.9118574213612	C48B6.3.1	WBGene00016741	C48B6.3
1154	18.6336212958261	13.4082910435834	32.0632358833268	34.0812610576992	45.573336416084	37.312037943713	C48B6.2.1	WBGene00016740	C48B6.2
1155	14.9068970366609	20.1124365653751	21.3754905888845	33.0588232259683	33.7242689479021	45.6036019312048	T10B11.3.1	WBGene00020399	ztf-4
1156	8.72731062873603	10.765638772448	11.9184553586508	11.6297655914709	13.2135055402755	9.90680372531484	T10B11.2.1	WBGene00020398	cerk-1
1157	38.361804961477	34.505252475795	36.67217033431	33.3281366874731	32.8382977924006	38.103091251211	T10B11.1.1	WBGene00020397	pcbd-1
1158	12.8342803363765	6.59659238507846	19.2798542566409	9.72500582908466	7.1747541395161	4.07927212218847	C30F12.7.1	WBGene00016266	idhg-2
1159	1.73160925173334	1.24602300607037	0	3.80057699067676	3.38807834366038	0.275188992369857	C30F12.6.1	WBGene00016265	trhr-1
1160	8.92861020425003	10.2796898000806	18.7777747187076	11.1048108946337	23.8753645779818	9.6488140449681	H06O01.3a.1	WBGene00010370	ctg-1
1161	9.4908963832028	8.53676661598388	15.8775270348808	8.67951838701268	20.5043218791073	7.54151148639884	H06O01.3b.1	WBGene00010370	ctg-1
1162	8.57146579608003	10.2796898000806	10.9252507454299	8.88384871570693	20.9637347513986	8.62717491079501	H06O01.3c.1	WBGene00010370	ctg-1
1163	52.7474818220309	46.6313840601458	47.5428493976948	79.9374105511574	78.3874741180502	93.1675014079609	F15C11.2c.1	WBGene00008852	ubql-1
1164	56.5540011287754	50.868568082873	50.008364236813	85.595262823015	88.2926230629352	100.436606015202	F15C11.2b.1	WBGene00008852	ubql-1
1165	55.8934548929274	49.0482217101261	48.2188005066686	83.0308957267335	85.3553255881995	97.2757526825647	F15C11.2a.1	WBGene00008852	ubql-1
1166	0.920425857297184	1.32463116886945	1.75977193214978	0.673390822509171	1.35068358129817	0.585099817334031	F15C11.1.1	WBGene00004773	sem-4
1167	312.582332611224	230.814610117323	145.496179378278	590.87633968178	356.233392434268	360.215166480123	W01A8.1c.1	WBGene00007024	plin-1
1168	333.976283867989	246.712555201934	157.9349719158	631.969000379762	376.840330384381	384.517444074267	W01A8.1b.1	WBGene00007024	plin-1
1169	314.836532125247	232.479138555669	146.545430671872	595.137467131408	358.802383245092	362.812872007624	W01A8.1a.1	WBGene00007024	plin-1
1170	333.976283867989	246.712555201934	157.9349719158	631.969000379762	376.840330384381	384.517444074267	W01A8.1b.2	WBGene00007024	plin-1
1171	0	0	0	0	0	0	W01A8.3.1	WBGene00012165	cutl-6
1172	4.39562348516925	9.48894443084363	8.40403903494605	7.23571388609614	10.3922787656506	10.478350094083	W01A8.5.1	WBGene00012167	tofu-5
1173	92.4016170924939	118.981941515826	130.173200371079	184.125825697255	167.313400758207	168.485924349681	F22D6.4.1	WBGene00009051	nduf-6
1174	22.5936495448567	17.0707204587829	22.6784447104475	24.174675059313	31.3132117099419	26.0318812881008	F22D6.6.1	WBGene00009052	ekl-1
1175	0	0	0	0.679777998332429	0.605997752524621	0.295324772299359	F22D6.9.1	WBGene00009054	F22D6.9
1176	2.26309327949308	0	36.7780718162985	0.41392422670737	0.368998631487764	0	F22D6.10.1	WBGene00000636	col-60
1177	0	0	0	0	0	0	F22D6.11.1	WBGene00001643	gly-18
1178	0	0	0	0.574000186234934	0.767550929112993	0	F22D6.12.2	WBGene00001644	gly-19
1179	0	0	0	0.574000186234934	0.767550929112993	0	F22D6.12.1	WBGene00001644	gly-19
1180	0	0	0	0	0	0.130196942626599	K10D3.1.1	WBGene00001614	glr-3
1181	9.7264860097362	13.9978754724502	9.29808574079137	22.2374185624704	21.8062489139844	18.5489091027172	K10D3.3.1	WBGene00006394	taf-11.2
1182	11.3341696477091	8.15578694882427	8.12621956271642	13.9930334656735	14.7843418632453	9.45649446507326	K07G5.2.1	WBGene00006963	xpa-1
1183	0	0	0	0	0	0	K07G5.3.1	WBGene00010642	mks-6
1184	1.96480591314155	1.41382553124318	1.87826660379883	1.07810063632378	0.320362708712873	0	K07G5.5.1	WBGene00010644	K07G5.5
1185	2.84529984932117	0	1.35998971934811	1.0408219144592	1.85571096001316	0.452177763396113	M05B5.6.1	WBGene00010873	trpa-2
1186	0	0	1.40067317249101	0	0	0	M05B5.3b.1	WBGene00010871	M05B5.3
1187	0	0	1.56821781034878	0	0	0	M05B5.3a.1	WBGene00010871	M05B5.3
1188	0	0	15.2445359238556	0	0	0	M05B5.3c.1	WBGene00010871	M05B5.3
1189	6.56188769077897	3.54132854356843	4.70465343104635	1.8002733113732	2.67479869236346	1.82493752834747	M05B5.4.1	WBGene00010872	M05B5.4
1190	1.68895877755271	3.64599835273794	1.61456907567929	2.16239725331609	3.5800138163308	1.342054691853	C01H6.4.1	WBGene00007254	C01H6.4
1191	1.68895877755271	3.64599835273794	1.61456907567929	2.16239725331609	3.5800138163308	1.342054691853	C01H6.4.2	WBGene00007254	C01H6.4
1192	1.56556452896439	3.37962404386211	2.99321938230955	0.572689683526636	1.02106470630861	0.995204027200578	C01H6.5c.1	WBGene00003622	nhr-23
1193	1.55844832656	3.36426211639001	2.97961383966269	0.570086548601514	1.01642350309811	0.990680372531485	C01H6.5d.1	WBGene00003622	nhr-23
1194	1.16420588062208	2.51320090188728	2.22585753726924	0.851742211832483	0.949122116645099	0.925083539715308	C01H6.5a.1	WBGene00003622	nhr-23
1195	1.23775679365777	2.67197713215091	2.36648030586928	0.905552640377857	1.00908470524181	0.983527445654001	C01H6.5b.1	WBGene00003622	nhr-23
1196	1.23330443109065	2.662365703618	2.35796778678342	0.902295256779375	1.00545490414382	0.979989577144454	C01H6.5f.1	WBGene00003622	nhr-23
1197	1.89424658476907	2.72610558234181	1.81081504067898	0.692922876753222	1.2354318822187	1.20414188926479	C01H6.5e.1	WBGene00003622	nhr-23
1198	0	0	1.40067317249101	0.267989403188746	0.238902960129899	0.232852224312956	C01H6.6.1	WBGene00007255	cnnm-4
1199	12.9177506502933	14.7175464641656	5.14533002139554	14.3729826853066	13.1640406602189	14.1992335968798	C01H6.7a.2	WBGene00007256	swsn-9
1200	12.9177506502933	14.7175464641656	5.14533002139554	14.3729826853066	13.1640406602189	14.1992335968798	C01H6.7a.1	WBGene00007256	swsn-9
1201	12.9380615789887	15.2343944893133	5.62191290502394	15.2740169625311	14.1915734394831	15.3275076504871	C01H6.7b.1	WBGene00007256	swsn-9
1202	3.39463991923962	4.88539713271157	3.24512398379105	1.24177268012211	2.21399178892659	0	C01H6.8a.1	WBGene00007257	C01H6.8
1203	5.04203870357649	7.2562516235863	4.81996356416023	0.922198828620097	2.46632173545866	0	C01H6.8b.1	WBGene00007257	C01H6.8
1204	144.247077667647	131.440938500819	116.41281978217	111.233166110854	121.852631592344	235.689772348769	R06C7.1.1	WBGene00011061	wago-1
1205	837.838840954717	953.169325899623	673.413066424789	1325.67497960463	1252.38639279345	1353.81713707033	R06C7.4.2	WBGene00011063	cpg-3
1206	837.838840954717	953.169325899623	673.413066424789	1325.67497960463	1252.38639279345	1353.81713707033	R06C7.4.1	WBGene00011063	cpg-3
1207	34.7022906723888	31.9627601881048	24.5486403389213	38.7174164080583	43.1156973834433	46.2150388360082	R06C7.8.1	WBGene00000275	bub-1
1208	2.01090106652904	0.723497229331185	3.8446630189196	3.49407884626735	3.77060331794462	5.75233764695701	R06C7.9b.1	WBGene00011066	ztf-15
1209	1.87867743475727	0.675924808772422	3.59186325877146	3.6079450062178	3.82899264865728	5.37410174688312	R06C7.9a.1	WBGene00011066	ztf-15
1210	1.89949380522549	1.36682856067554	0	0.347421165352723	0.619427065599959	0.301869365591311	F13G3.1.1	WBGene00008762	ztf-2
1211	0	1.46416946707379	0	0	0	0	F13G3.2.1	WBGene00005131	srd-53
1212	0	2.09078436611809	2.77760612171946	1.06287322620621	0.473756717545731	0.4617578007562	F13G3.12.1	WBGene00008770	F13G3.12
1213	5.54488353385231	5.31994728198241	5.30066073902257	3.04251042110781	5.12321280537325	4.11225815013069	F13G3.7b.2	WBGene00008767	F13G3.7
1214	5.50040585844708	5.27727390806276	5.25814206999298	3.01810525730213	5.08211751549057	4.07927212218847	F13G3.7a.1	WBGene00008767	F13G3.7
1215	5.54488353385231	5.31994728198241	5.30066073902257	3.04251042110781	5.12321280537325	4.11225815013069	F13G3.7b.1	WBGene00008767	F13G3.7
1216	0	29.0250064943452	38.5597085132819	14.7551812579215	19.7305738836693	12.820569526878	F13G3.15.1	WBGene00303055	F13G3.15
1217	23.3010720670137	19.162140209859	19.0926712056056	4.26181206236084	5.42750414275692	2.1160163296789	F13G3.11.1	WBGene00008769	mrpl-13
1218	376.835613377212	311.16898854298	301.182588117256	386.426233484486	335.419756022378	404.483193541684	F52A8.1.1	WBGene00009915	F52A8.1
1219	0	2.03055600989246	2.69759277664935	1.03225547894924	1.84043761877848	0.448456135713841	F52A8.4b.1	WBGene00009917	glb-18
1220	0	2.06454021089485	2.74274077291126	0.524765860637377	0.935619961010817	0.455961677734156	F52A8.4a.1	WBGene00009917	glb-18
1221	0	0	0	0	0.306319411892582	0	F52A8.6a.1	WBGene00009919	kbrl-1
1222	0	0	0	0	0	0	F52A8.6d.1	WBGene00009919	kbrl-1
1223	0	0	2.17779084626509	0	0.371450449637185	0.362042661058018	F52A8.6e.1	WBGene00009919	kbrl-1
1224	0	0	0	0	0	0	F52A8.6c.1	WBGene00009919	kbrl-1
1225	2.20487866137107	1.58657591769733	31.616481256871	0.806553316349409	0.35950670527586	0.700802835874362	F07A5.2.1	WBGene00008541	F07A5.2
1226	2.32053219521625	0.834898663965936	1.10916251222638	0.212214958870276	0	0.184390593872188	F07A5.3.1	WBGene00008542	scav-6
1227	0	0	3.76732784325168	0	0	0	C15A11.2.1	WBGene00007597	C15A11.2
1228	0	0	3.76732784325168	0	0	0	C15A11.2.2	WBGene00007597	C15A11.2
1229	0	0	3.76732784325168	0	0	0	C15A11.2.3	WBGene00007597	C15A11.2
1230	0	0	3.76732784325168	0	0	0	C15A11.2.4	WBGene00007597	C15A11.2
1231	4.3262918844568	1.55654608960211	138.547343837943	0.39564366149001	0	0	C15A11.5.1	WBGene00000596	col-7
1232	0	0	0	0	0	0	C15A11.7a.1	WBGene00007599	C15A11.7
1233	0	0	0.304042228537009	0.349032580776437	0.207433367979207	0.202179667863568	ZK524.2d.1	WBGene00006752	unc-13
1234	0	0	0.360767773652059	0.414152033106219	0.246134475158597	0.179925439149912	ZK524.2e.1	WBGene00006752	unc-13
1235	0	0	0.360173101497688	0.41346936491978	0.245728758990753	0.179628858755709	ZK524.2f.1	WBGene00006752	unc-13
1236	0	0	0.360767773652059	0.414152033106219	0.246134475158597	0.179925439149912	ZK524.2i.1	WBGene00006752	unc-13
1237	0	0	0.361364412748507	0.414836959291069	0.246541533276279	0.18022300051565	ZK524.2a.1	WBGene00006752	unc-13
1238	0	0	0.363770835030961	0.417599469563817	0.248183319291438	0.181423153682236	ZK524.2j.1	WBGene00006752	unc-13
1239	0	0	0.364377456768089	0.418295855560867	0.24859718808403	0.181725693682818	ZK524.2k.1	WBGene00006752	unc-13
1240	0	0	0.444115883960563	0.509833498749322	0.227249157196733	0.147662386149679	ZK524.2c.1	WBGene00006752	unc-13
1241	0	0	0.44502039696252	0.510871856180583	0.22771198643746	0.147963124207011	ZK524.2h.1	WBGene00006752	unc-13
1242	0	0	0.446232161147578	0.512262929989108	0.152221355127015	0.222549028546896	ZK524.2b.1	WBGene00006752	unc-13
1243	0	0	0.447145323823869	0.513311217021827	0.152532858582255	0.223004449478438	ZK524.2g.1	WBGene00006752	unc-13
1244	0	0	4.22005393600295	0.269139572301144	0.239928294722731	0	ZK524.1.1	WBGene00004958	spe-4
1245	0	0.903708993413678	0	0	0	0	T28F4.2.1	WBGene00012137	asic-2
1246	0	0	0	0	0	0	T28F4.8.1	WBGene00271567	T28F4.8
1247	84.0974002634267	121.0288006651	970.904358697635	292.250028783078	235.21574085846	162.434196930162	T28F4.5.1	WBGene00012140	T28F4.5
1248	84.0974002634267	121.0288006651	970.904358697635	292.250028783078	235.21574085846	162.434196930162	T28F4.5.2	WBGene00012140	T28F4.5
1249	5.33632111818212	11.5196523829697	6.37660549344155	14.8843608603742	20.229596180338	35.6182359618324	C26C6.1b.2	WBGene00007042	pbrm-1
1250	8.37128294309302	13.6189520918265	7.65463428023748	18.3734900377303	22.3138408111136	38.8121647009283	C26C6.1a.1	WBGene00007042	pbrm-1
1251	5.33632111818212	11.5196523829697	6.37660549344155	14.8843608603742	20.229596180338	35.6182359618324	C26C6.1b.3	WBGene00007042	pbrm-1
1252	5.33632111818212	11.5196523829697	6.37660549344155	14.8843608603742	20.229596180338	35.6182359618324	C26C6.1b.1	WBGene00007042	pbrm-1
1253	0	0	0	0	0	0	C26C6.6.1	WBGene00007740	C26C6.6
1254	0	0	0	0.311213500477253	0.277435695634721	0.270409034686013	C26C6.7.1	WBGene00007741	glb-8
1255	21.2475771846491	19.4590184384624	25.8512975384819	22.6107566318572	21.1015245572764	14.7346263858204	C26C6.2.1	WBGene00001648	goa-1
1256	0	0	3.18211186760093	0	0	0	C26C6.3.1	WBGene00003552	nas-36
1257	0	0	0	0	0	0	C26C6.4a.1	WBGene00007739	C26C6.4
1258	0	0	0	0	0	0	C26C6.4b.1	WBGene00007739	C26C6.4
1259	13.1028776500586	12.5713403924552	8.35051012389543	9.58616871533757	4.98500698971687	6.94107267378747	T25G3.1.1	WBGene00012029	T25G3.1
1260	16.0674491113216	16.7831670205397	7.92761958852053	8.43710855753413	8.70451873779414	6.58955954518297	T25G3.2.1	WBGene00000496	chs-1
1261	16.0674491113216	16.7831670205397	7.92761958852053	8.43710855753413	8.70451873779414	6.58955954518297	T25G3.2.2	WBGene00000496	chs-1
1262	26.6816055909106	20.159391670197	33.1583485658961	37.0888991930635	46.1147783895876	41.7666219314344	T25G3.3.1	WBGene00012030	T25G3.3
1263	18.0202323790341	23.2039471005969	16.3198766321774	22.3776711608727	19.6396076601392	15.0725921132038	T25G3.4.1	WBGene00012031	gpdh-3
1264	15.1862426370072	19.3335222134395	101.62158274284	37.1770239871652	35.4276403294505	34.3447113816281	D2030.2a.1	WBGene00008412	D2030.2
1265	15.1862426370072	19.3335222134395	101.62158274284	37.1770239871652	35.4276403294505	34.3447113816281	D2030.2a.2	WBGene00008412	D2030.2
1266	14.5587529445096	19.9046222880541	98.8143697994293	33.0190255750516	32.9959986462212	30.3093506755386	D2030.2b.1	WBGene00008412	D2030.2
1267	67.309670055107	54.4886624985867	132.711634821786	53.0914957531962	31.5527786851317	24.7366203448046	D2030.5.1	WBGene00008415	mce-1
1268	0	2.88552696142613	3.83342131418591	1.46688936482261	1.96151904106654	0.637279771803879	D2030.12.1	WBGene00008421	D2030.12
1269	0	2.88552696142613	3.83342131418591	1.46688936482261	1.96151904106654	0.637279771803879	D2030.12.2	WBGene00008421	D2030.12
1270	3.19681708012309	6.901050495159	4.58402129178875	8.77056228617714	8.86112797572715	9.65278311697344	D2030.7.1	WBGene00008417	D2030.7
1271	5.0052355013606	3.60164314163408	4.78478134836344	10.070141953399	4.89663877404931	8.74980475009559	D2030.11.2	WBGene00008420	D2030.11
1272	5.0052355013606	3.60164314163408	4.78478134836344	10.070141953399	4.89663877404931	8.74980475009559	D2030.11.1	WBGene00008420	D2030.11
1273	8.03574918382503	14.4558137813633	6.40151410865031	13.7177075757239	15.5044288265552	21.7098316011782	D2030.8.1	WBGene00008418	D2030.8
1274	8.03574918382503	14.4558137813633	6.40151410865031	13.7177075757239	15.5044288265552	21.7098316011782	D2030.8.2	WBGene00008418	D2030.8
1275	4.79522562018463	3.4505252475795	9.1680425835775	10.9632028577214	14.0735561967431	7.62061825024219	D2030.9a.2	WBGene00008419	wdr-23
1276	3.64743225365108	3.49946886811254	9.29808574079137	11.1187092812352	14.2731811073352	7.72871212613215	D2030.9c.1	WBGene00008419	wdr-23
1277	4.79522562018463	3.4505252475795	9.1680425835775	10.9632028577214	14.0735561967431	7.62061825024219	D2030.9a.1	WBGene00008419	wdr-23
1278	5.1654784458486	3.71694998420993	9.87593287722473	11.5735084631343	15.1602149614634	8.00380187977414	D2030.9b.1	WBGene00008419	wdr-23
1279	5.49673157263649	3.95531150624343	10.5092592340808	12.0643566197034	14.5639840624279	7.20675301059978	D2030.9d.1	WBGene00008419	wdr-23
1280	4.18971851539553	3.01481737517639	10.6804895271005	12.260924548334	14.8012791184349	7.32417464824703	D2030.9e.1	WBGene00008419	wdr-23
1281	1.35785596769585	0.488539713271157	0	0.124177268012211	0.221399178892659	0.107895882156894	D2030.10a.1	WBGene00000084	aex-1
1282	1.48745610344122	0.535168232542157	0	0.136029328299711	0.242530553884583	0.118193970692476	D2030.10b.1	WBGene00000084	aex-1
1283	3.75024166088483	4.04787112026733	9.23843247720404	4.11555960202019	9.31329570781529	1.58167101967059	F29D11.1.1	WBGene00003071	lrp-1
1284	0	0	5.92332871740173	1.13330458456928	0.33676682331564	0	F26A3.5.1	WBGene00009143	F26A3.5
1285	6.21120709860872	3.5755442782889	4.75010901975211	8.63391946795047	7.89937831212122	7.50189122677827	T24B1.1.1	WBGene00011975	T24B1.1
1286	3.78849316953813	8.17831674702544	1.81081504067898	8.31507452103866	6.48601738164819	5.71967397400774	T23G11.7a.1	WBGene00011972	T23G11.7
1287	3.78849316953813	8.17831674702544	1.81081504067898	8.31507452103866	6.48601738164819	5.71967397400774	T23G11.7a.2	WBGene00011972	T23G11.7
1288	37.2434296570889	36.2580752053961	18.8486754074509	66.5161685460936	58.5823642041214	50.8317149612001	T23G11.7b.1	WBGene00011972	T23G11.7
1289	1.48423650148572	0	0	1.3573489252417	1.93604476780593	0.943505116696652	T23G11.5a.1	WBGene00011970	rlbp-1
1290	2.6996742664819	0	0	1.97510300302887	2.20091703426757	0.429034807001824	T23G11.5b.1	WBGene00011970	rlbp-1
1291	22.7623987945694	18.4266638740034	8.15993831608869	28.6226026476279	30.1553031002138	24.8697769867862	T23G11.4.1	WBGene00011969	T23G11.4
1292	150.73957089658	152.068514628778	169.529752946325	111.093158889114	109.637923125131	182.251027153637	T23G11.3.1	WBGene00001595	gld-1
1293	0	0	0	0	0	0	T23G11.10.1	WBGene00011973	T23G11.10
1294	39.4090381428967	32.6114297106005	20.7203031378842	23.786369786477	17.6705810165046	11.2732594115652	T23G11.2.1	WBGene00001647	gna-2
1295	24.4899022745144	8.81116268578337	35.1168773960245	2.23962572664881	1.99654616679987	5.83793790956053	T23G11.11.1	WBGene00077728	T23G11.11
1296	327.414549327742	291.906146395081	312.993670004207	271.176304199639	231.671302958399	240.202802637213	F27D4.1.1	WBGene00009187	F27D4.1
1297	45.7144842457602	46.053010304361	48.9451233395258	41.8063468974444	48.8967466557066	50.2737266380644	F27D4.4a.1	WBGene00009189	F27D4.4
1298	105.494963644062	113.867333170124	176.484819733867	115.771422177538	133.307851752483	88.0181407902973	F27D4.4b.1	WBGene00009189	F27D4.4
1299	52.3163034965103	52.4348209965964	33.936746184714	24.9471116363496	20.7162065481578	14.5497744085687	F27D4.5.2	WBGene00006518	bckd-1B
1300	52.3163034965103	52.4348209965964	33.936746184714	24.9471116363496	20.7162065481578	14.5497744085687	F27D4.5.1	WBGene00006518	bckd-1B
1301	24.2017857771671	23.2200051954762	7.71194170265637	41.3145075221803	35.5150329906047	23.0770251483805	F27D4.8.1	WBGene00077543	F27D4.8
1302	0.679600855982559	0.489023895345757	0	0.372901012960356	0.554046508130786	0.216005631275448	F27D4.6a.3	WBGene00009190	F27D4.6
1303	0.679600855982559	0.489023895345757	0	0.372901012960356	0.554046508130786	0.216005631275448	F27D4.6a.2	WBGene00009190	F27D4.6
1304	0.679600855982559	0.489023895345757	0	0.372901012960356	0.554046508130786	0.216005631275448	F27D4.6a.1	WBGene00009190	F27D4.6
1305	0.567177223892806	0.408126642186823	0	0.414951333969671	0.554871391269442	0.180272689790675	F27D4.6b.1	WBGene00009190	F27D4.6
1306	0	0	5.46262537271493	1.04515867243611	0.931721544506605	2.72437102446158	F58H10.1.1	WBGene00010291	F58H10.1
1307	18.7764858621687	21.6177485390523	22.257356392661	28.9851233144384	36.3708169180892	52.7567138143272	H15N14.1d.1	WBGene00000079	adr-1
1308	19.1755386936913	22.0771861478241	22.7303874569346	29.6011382394657	37.1437984856996	53.877941512842	H15N14.1e.1	WBGene00000079	adr-1
1309	17.7646959504249	20.9641756751903	23.0958668608051	28.3330060838639	35.5695561654128	51.8336290249893	H15N14.1c.1	WBGene00000079	adr-1
1310	27.1571193539169	19.5415885308463	6.49024796758209	49.6709072048844	54.2427988287014	118.685470372584	H15N14.1f.1	WBGene00000079	adr-1
1311	23.645422885738	17.0146589794437	11.301983529755	47.572739572954	51.0840433022587	110.853717547057	H15N14.1g.1	WBGene00000079	adr-1
1312	13.073732386776	8.93715643248189	12.4979036172696	12.0756178359634	13.0032444342962	11.0117570483481	D2005.4.1	WBGene00008399	D2005.4
1313	13.073732386776	8.93715643248189	12.4979036172696	12.0756178359634	13.0032444342962	11.0117570483481	D2005.4.3	WBGene00008399	D2005.4
1314	13.073732386776	8.93715643248189	12.4979036172696	12.0756178359634	13.0032444342962	11.0117570483481	D2005.4.2	WBGene00008399	D2005.4
1315	17.582493940677	28.4668332925309	21.0100975873651	35.3746012209145	37.2688617802642	42.6119570492709	D2005.7.1	WBGene00086551	D2005.7
1316	9.79596090980575	9.25172082007253	9.36450063893988	15.005492368547	21.4628712930986	22.7679578472861	D2005.5.1	WBGene00008400	drh-3
1317	8.36240565471222	12.0347587903383	7.99408591129014	31.609676922458	25.4519056060341	38.5398827850663	F30F8.3.1	WBGene00009272	gras-1
1318	2.3727240958007	8.53676661598388	13.6093088870407	4.33975919350634	6.18998396350409	5.27905804047919	F30F8.9b.2	WBGene00009276	F30F8.9
1319	2.3727240958007	8.53676661598388	13.6093088870407	4.33975919350634	6.18998396350409	4.90198246615925	F30F8.9a.1	WBGene00009276	F30F8.9
1320	2.3727240958007	8.53676661598388	13.6093088870407	4.33975919350634	6.18998396350409	5.27905804047919	F30F8.9b.1	WBGene00009276	F30F8.9
1321	0	0	0	2.58595960190378	2.30529041939779	0	F30F8.10c.1	WBGene00009277	F30F8.10
1322	2.82188174356544	0	2.69759277664935	4.6451496552716	4.6010940469462	2.2422806785692	F30F8.10a.1	WBGene00009277	F30F8.10
1323	2.78746855157074	0	2.66469530376338	4.5885014887439	4.54498314393466	2.21493579224519	F30F8.10e.1	WBGene00009277	F30F8.10
1324	3.17461696151112	0	3.03479187373052	5.22579336218055	4.65860772253303	2.52256576339035	F30F8.10b.1	WBGene00009277	F30F8.10
1325	0	0	0	2.58595960190378	2.30529041939779	0	F30F8.10c.2	WBGene00009277	F30F8.10
1326	3.0612377843143	0	2.92640644966871	5.03915788495981	4.4922288752997	2.43247412898356	F30F8.10f.1	WBGene00009277	F30F8.10
1327	0	0	0	2.66849022749645	2.3788635178892	0	F30F8.10d.1	WBGene00009277	F30F8.10
1328	0	0	0	2.66849022749645	2.3788635178892	0	F30F8.10d.2	WBGene00009277	F30F8.10
1329	3.16972540995255	3.04114089617176	7.07027012801316	7.15023806720544	6.02963095058204	4.19779818869273	F30F8.8.2	WBGene00006386	taf-5
1330	3.16972540995255	3.04114089617176	7.07027012801316	7.15023806720544	6.02963095058204	4.19779818869273	F30F8.8.1	WBGene00006386	taf-5
1331	4.34915812063257	5.21591025796901	3.46466725542173	4.10992628061557	2.83653070632032	3.57105715679954	R11A5.1a.1	WBGene00000163	apb-3
1332	4.39562348516925	5.27163579491312	3.50168293122752	4.15383574942556	2.86683552155879	3.60920947685081	R11A5.1b.1	WBGene00000163	apb-3
1333	286.84966450393	323.174614295053	396.311385818952	263.475725179619	178.3784453147	122.451119023128	R11A5.4a.1	WBGene00011232	pck-2
1334	286.84966450393	323.174614295053	396.311385818952	263.475725179619	178.3784453147	122.451119023128	R11A5.4a.2	WBGene00011232	pck-2
1335	284.70005939807	326.027253885593	398.180382579802	263.80547816061	179.360160328606	120.946229001946	R11A5.4d.1	WBGene00011232	pck-2
1336	272.110025272382	314.852213305326	382.904026125542	250.838081384666	169.839527255775	113.29923942999	R11A5.4b.1	WBGene00011232	pck-2
1337	284.549340713405	331.46754865566	401.335741668852	261.929561173784	176.07635718635	116.388095466794	R11A5.4c.1	WBGene00011232	pck-2
1338	4.82899481469297	0	4.61630313187177	2.64969804279577	1.57474063860271	0.767428457594812	F55D12.1.2	WBGene00010110	F55D12.1
1339	4.82899481469297	0	4.61630313187177	2.64969804279577	1.57474063860271	0.767428457594812	F55D12.1.1	WBGene00010110	F55D12.1
1340	0.961735292687801	0.692040828055916	0.91937593930686	1.05541969727069	1.25449184113091	0.458519667511066	F55D12.2a.1	WBGene00010111	F55D12.2
1341	1.16420588062208	0.837733633962425	1.11292876863462	1.0646777647906	1.13894653997412	0.370033415886123	F55D12.2b.1	WBGene00010111	F55D12.2
1342	0	0	21.8505014908597	0.69677244829074	0	1.21083156642737	F55D12.6.1	WBGene00010114	F55D12.6
1343	40.3363096286119	41.4642949919217	36.7235319174113	43.562916094816	44.1589034539265	61.9660860465772	T22C1.1.1	WBGene00011912	T22C1.1
1344	8.12461212898581	5.84626908061456	7.76676593277004	10.699254656218	10.597780601023	9.81290037246826	T22C1.3.1	WBGene00011914	pigu-1
1345	10.285758955296	7.40137665605803	3.27757522362896	11.9148088657717	9.50355975396737	9.26286148316938	T22C1.5.1	WBGene00011916	T22C1.5
1346	22.4490770849715	24.9649609430529	19.5093763311247	20.9031734487222	23.2930386126651	14.9191746577658	T22C1.6.1	WBGene00011917	T22C1.6
1347	0	0	6.6889290278142	0.639893064756802	0.57044176194282	0.555994086624813	T22C1.9.1	WBGene00011919	T22C1.9
1348	2.09699469017248	3.77236322938737	10.52432411257	2.39715291843144	4.01751491667986	2.83267935265119	T22C1.10a.1	WBGene00004318	rbg-2
1349	2.12296366466378	3.81907980188753	10.6546562997226	1.94147121814757	3.8941922138821	2.5303755645154	T22C1.10b.1	WBGene00004318	rbg-2
1350	0	0	0	0	0	0	H05L14.3.1	WBGene00271605	H05L14.3
1351	5.54028864383047	6.74664538774711	4.88886298117433	6.23587523641184	6.80984795736338	6.63737378240485	H05L14.2c.1	WBGene00010367	H05L14.2
1352	5.48573810949122	6.68021687931391	4.84072648412892	6.17447584946871	6.81160119922367	6.639082619611	H05L14.2a.1	WBGene00010367	H05L14.2
1353	5.69241662064063	6.61681182533923	5.02310379100223	6.32701418562856	6.99683611966646	6.81962606378634	H05L14.2e.1	WBGene00010367	H05L14.2
1354	5.49249810716157	6.68844881631861	4.84669164307424	6.18208456893817	6.81999503927201	6.64726386744785	H05L14.2b.1	WBGene00010367	H05L14.2
1355	5.55986970556542	6.3345115524821	5.31498684912804	6.27095203461666	6.79904910856171	6.47958513925998	H05L14.2d.1	WBGene00010367	H05L14.2
1356	0	0	0	0	0	0	C54G4.5.1	WBGene00008315	C54G4.5
1357	0	0	0	0	0	0.257016134383168	C54G4.2.1	WBGene00008312	C54G4.2
1358	6.27453705333963	4.51500101023148	9.4257065254689	6.72180479527537	4.96918157070189	2.27921236033387	C54G4.1d.1	WBGene00008311	rskn-2
1359	6.20157732016126	4.4625009984846	9.31610528680066	6.64364427440008	4.91140038964722	2.25270989102767	C54G4.1c.1	WBGene00008311	rskn-2
1360	6.20960005925591	4.46827396226013	9.32815716944852	6.65223889829969	4.91775407708532	2.25562413409497	C54G4.1a.1	WBGene00008311	rskn-2
1361	7.21807645985687	7.79092279585056	13.8003167310693	9.90150321255262	6.47301283551957	2.29420717849396	C54G4.1b.1	WBGene00008311	rskn-2
1362	3.61856075823959	2.60382644012595	3.4591822940675	1.32368380677924	1.18001673182895	0.862597685845356	C54G4.7.1	WBGene00008317	C54G4.7
1363	3.61856075823959	2.60382644012595	3.4591822940675	1.32368380677924	1.18001673182895	0.862597685845356	C54G4.7.2	WBGene00008317	C54G4.7
1364	3.61856075823959	2.60382644012595	3.4591822940675	1.32368380677924	1.18001673182895	0.862597685845356	C54G4.7.3	WBGene00008317	C54G4.7
1365	18.5328990185514	19.2628421478988	21.6536501260772	27.1176304199639	28.5392184803825	27.8164008503585	K04G2.2.1	WBGene00045192	aho-3
1366	0	0	10.2825889368752	0	0	0.427352317562601	K04G2.4.1	WBGene00010563	K04G2.4
1367	11.8397225384703	9.22953443920905	7.54549691770695	10.8275430813525	10.4567310030957	7.83991661715563	K04G2.6.1	WBGene00010565	vacl-14
1368	0	0	6.42661808554698	0	0	0	K04G2.12.1	WBGene00077768	K04G2.12
1369	4.62151483529167	4.15690910197025	1.10449038706957	4.86038405378882	3.95608810809881	4.40673324933971	K04G2.8a.1	WBGene00000156	apr-1
1370	5.37516332117001	5.5254771601777	1.46811880117758	5.3369804549929	4.25691366359121	4.27113038549408	K04G2.8c.1	WBGene00000156	apr-1
1371	4.61374105087571	4.56490850668003	1.1026325394883	4.85220847085562	3.94943362852253	4.39932074597665	K04G2.8b.1	WBGene00000156	apr-1
1372	3.04763228305068	6.57900147205158	0	2.22967183453037	1.98767262828076	1.45299787971284	K04G2.10.1	WBGene00010568	K04G2.10
1373	4.22537046285635	4.77788399158675	7.21297364354964	6.9554573623389	9.0547586719656	7.81817741174715	F18C12.2b.1	WBGene00004378	rme-8
1374	4.21054460158317	4.76111948635312	7.18766496409859	6.93105224878683	9.02298758890607	7.79074521030242	F18C12.2a.1	WBGene00004378	rme-8
1375	6.27946212167035	8.1333809407231	7.20346202995375	10.3367341229945	13.719855710317	15.3682468046551	F18C12.3.1	WBGene00008934	F18C12.3
1376	6.2813795146846	5.6499058443191	3.50275214738973	3.92532875449287	5.03556376725707	6.9876997268633	C09H6.1b.1	WBGene00005009	spr-4
1377	6.27180424103417	5.64129318297106	3.49741258618944	3.91934502163541	5.02788760297772	6.97704774557235	C09H6.1a.1	WBGene00005009	spr-4
1378	8.08084317475558	3.32272801618767	4.4142427254262	5.48972231986644	6.96438326196856	6.42107648862999	C09H6.3.1	WBGene00003136	mau-2
1379	16.040169910793	14.4276348071307	176.337380452552	49.8742384039687	33.3458236981311	24.2166313285474	T28B8.1.1	WBGene00012113	T28B8.1
1380	7.14288816340002	0	13.6565634317873	2.61289668109027	2.32930386126651	6.81092756115396	T28B8.2.1	WBGene00002101	ins-18
1381	3.70657980371028	0	10.6299736982561	0	0	0.58905319447818	T28B8.6.1	WBGene00044122	T28B8.6
1382	0	0	0	0	0	0	T28B8.3a.1	WBGene00012114	T28B8.3
1383	0	0	0	0	0	0	T28B8.3b.1	WBGene00012114	T28B8.3
1384	0	0	0.349608023853755	0	0	0	T28B8.4.1	WBGene00012115	T28B8.4
1385	0.801071569727105	0.576431203742837	0	0.293035141804517	0.783691018743873	0.509228228871324	F08A10.1j.1	WBGene00008570	kcnl-2
1386	1.02498843600359	0.737556218839863	0	0.374944815223716	0.835624703593368	0.651568555925042	F08A10.1f.1	WBGene00008570	kcnl-2
1387	1.02498843600359	0.737556218839863	0	0.374944815223716	0.835624703593368	0.651568555925042	F08A10.1f.2	WBGene00008570	kcnl-2
1388	0.959045124036926	0.6901050495159	0	0.350822491447086	0.781864233152396	0.609649460019375	F08A10.1k.1	WBGene00008570	kcnl-2
1389	1.07817179824906	0.775825645289101	0	0.394399499032494	0.878982589157175	0.685376358355115	F08A10.1h.1	WBGene00008570	kcnl-2
1390	1.07817179824906	0.775825645289101	0	0.394399499032494	0.878982589157175	0.685376358355115	F08A10.1a.1	WBGene00008570	kcnl-2
1391	1.09017053050302	0.784459634982303	0	0.398788682646528	0.888764589354472	0.693003758209624	F08A10.1d.1	WBGene00008570	kcnl-2
1392	1.02345860251702	0.73645538866249	0	0.374385196096517	0.834377502543229	0.650596065543064	F08A10.1e.1	WBGene00008570	kcnl-2
1393	1.05010300717673	0.755628040434714	0	0.384131824478815	0.85609942833685	0.500650111692787	F08A10.1i.1	WBGene00008570	kcnl-2
1394	1.04530070683903	0.752172424396141	0.999260738911268	0.191187562030996	0.681747471590199	0.498360553255168	F08A10.1b.1	WBGene00008570	kcnl-2
1395	1.01889637992036	0.733172526603073	0.974019382950656	0.186358158532442	0.664526510197876	0.323847967246548	F08A10.1c.1	WBGene00008570	kcnl-2
1396	0	0	2.67557161112568	0	0	0.44479526929985	T02E1.6.1	WBGene00011378	T02E1.6
1397	29.767571136774	29.8350066755827	16.2608383187793	47.8342387756806	66.3905770318195	121.139474390013	T02E1.3c.1	WBGene00011376	gla-3
1398	29.6755539153312	29.7427809980694	16.2105729762174	47.6863740499443	66.1853511368216	120.765009245067	T02E1.3a.1	WBGene00011376	gla-3
1399	28.2354167400283	27.5737561696279	14.4598906924807	44.8188630709367	62.8089935296806	114.583840146472	T02E1.3b.1	WBGene00011376	gla-3
1400	8.21218279863955	0	0	0.75101221971457	2.00850153306813	0.65254395795487	T02E1.8a.1	WBGene00011380	T02E1.8
1401	17.8108380178286	0	0	0	2.9040671517089	1.41525767504498	T02E1.8b.1	WBGene00011380	T02E1.8
1402	0	0	23.0679781135176	0.735595546582599	0.327878549386489	0.639148627439667	ZK265.3.1	WBGene00013956	nsph-2
1403	18.0451911496422	10.3878970611341	24.1505542793713	39.6060128502105	41.1918998623973	53.3403168999847	ZK265.6.1	WBGene00013958	nol-16
1404	0	0	1.76688691300752	1.35222685382569	1.20546183655841	0.58746545001867	ZK265.7.1	WBGene00013959	ZK265.7
1405	0	0.788219026204263	0	0.200349905259318	0.178604768915004	0	ZK265.8a.1	WBGene00013960	cutl-8
1406	0	0	0	0.724965553134874	0.646280840120188	0	ZK265.8b.1	WBGene00013960	cutl-8
1407	1.13529348292451	0	0	1.24588451018874	0.740440962521805	0.541265766449321	T01G9.3.1	WBGene00011345	dma-1
1408	37.4551446551396	39.3910802423256	19.2798542566409	40.84023383889	39.2262599830092	41.2089734792508	T01G9.5b.1	WBGene00003183	mei-1
1409	37.692703712149	39.6409179605645	19.4021366303617	41.0992628061557	39.4750523296245	41.4703411757366	T01G9.5a.1	WBGene00003183	mei-1
1410	3.46321850346668	2.49204601214075	3.31068204406965	5.70086548601514	6.77615668732077	9.90680372531485	F52B5.5b.2	WBGene00000467	cep-1
1411	3.46321850346668	2.49204601214075	3.31068204406965	5.70086548601514	6.77615668732077	9.90680372531485	F52B5.5b.3	WBGene00000467	cep-1
1412	3.46321850346668	2.49204601214075	3.31068204406965	5.70086548601514	6.77615668732077	9.90680372531485	F52B5.5b.4	WBGene00000467	cep-1
1413	2.12625508119815	3.82500085584394	5.08151197461854	5.05565125271421	5.54699338124863	8.27870884952667	F52B5.5a.1	WBGene00000467	cep-1
1414	3.46321850346668	2.49204601214075	3.31068204406965	5.70086548601514	6.77615668732077	9.90680372531485	F52B5.5b.1	WBGene00000467	cep-1
1415	0	0	1.4864286728476	0.853190753009069	1.01411868789835	0.494216965888723	C34B7.1.1	WBGene00007911	C34B7.1
1416	2.21914972066797	0.798422508744124	0	3.24709490465587	2.71375207137846	6.5243836831766	C34B7.4.1	WBGene00007914	mys-4
1417	5.2980362536477	5.99081259872246	2.17057961829732	5.95255932645731	7.52781645230502	4.45040741302775	C34B7.2.1	WBGene00007912	figo-1
1418	0	1.10139533572292	1.46320322483436	0.279953215831101	0.499136541699967	0.486494825796711	F16D3.1.1	WBGene00006531	tba-5
1419	0	0	0	0	0	0	F16D3.6.1	WBGene00008889	F16D3.6
1420	0	0	1.44069240599075	0.275646243279853	0.982915035963012	0.479010290015223	F16D3.7.1	WBGene00008890	ser-5
1421	16.1889404580264	9.98499380243916	19.8975898904962	19.457928741475	28.0930543267759	30.505604725843	T19A6.2b.1	WBGene00003596	ngp-1
1422	16.8274175137767	12.1085916663526	23.1239969765233	18.8513282022219	27.0942338709283	30.4193574510434	T19A6.2a.1	WBGene00003596	ngp-1
1423	14.5897290146043	13.9978754724502	13.9471286111871	18.6794315924752	18.2379536371506	11.5930681891982	T19A6.3a.1	WBGene00011828	nepr-1
1424	14.3856768605539	13.802100990318	13.7520638753663	19.2952370295897	17.9828773625051	11.4309273753633	T19A6.3b.1	WBGene00011828	nepr-1
1425	1.98758627155479	0	1.90004360790084	1.09060035384638	1.6203852947941	0.631738208570802	T19A6.4.1	WBGene00011829	T19A6.4
1426	22.1199117318194	35.0172658996294	25.3747759248693	37.2211346570795	25.2466483027596	17.5765872545909	F02E9.1.1	WBGene00008528	F02E9.1
1427	6.53064060653716	7.04893014862669	4.68225031946994	2.68755087197857	5.32412311146632	1.81624734964105	F02E9.7.1	WBGene00008531	F02E9.7
1428	6.53064060653716	7.04893014862669	4.68225031946994	2.68755087197857	5.32412311146632	1.81624734964105	F02E9.7.2	WBGene00008531	F02E9.7
1429	5.46388257917452	7.86334837297002	4.78795849401309	8.66107585126338	8.98313202273301	7.74256838293199	F02E9.4a.1	WBGene00004117	sin-3
1430	5.45663605055493	7.85291952897403	4.78160841643482	8.64958901326436	9.04536035250444	7.73229972459919	F02E9.4b.1	WBGene00004117	sin-3
1431	203.861889204066	228.931470142335	283.465965286829	275.130958635884	284.55279602499	299.926251521807	F10D11.1.1	WBGene00004931	sod-2
1432	4.18120282735611	3.00868969758456	5.9955644334676	7.26512735717784	6.47660098010689	2.65792295069423	D1081.2.1	WBGene00006844	unc-120
1433	0	0	4.75010901975211	0	0	0	D1081.5.1	WBGene00008383	D1081.5
1434	36.0482206377198	33.4330098170845	40.5867959935362	43.9552712706775	46.1071549360979	54.6147275464495	D1081.7.1	WBGene00008385	lotr-1
1435	37.1883701205589	39.1607230479261	24.2783349898441	64.3685023659065	85.6296467094166	84.0374765746615	D1081.8.1	WBGene00008386	cdc-5L
1436	0	0	0	0	0.278819414814944	0	K02B12.4b.1	WBGene00010497	axl-1
1437	0	0	0	0	0.33676682331564	0	K02B12.4a.1	WBGene00010497	axl-1
1438	0	3.65500081780643	0	0	0	0.807221044284913	K02B12.6.1	WBGene00010499	K02B12.6
1439	0	0	0	1.05394151842297	0	2.74726489861672	K02B12.9.1	WBGene00044679	K02B12.9
1440	286.568408704765	279.853047691746	259.270875899007	288.276600994318	223.613170681585	253.732465561795	R05D11.3.1	WBGene00004305	ran-4
1441	16.1345238514448	14.5125032471726	19.2798542566409	19.181735635298	24.3343744565255	17.9487973376293	R05D11.5.1	WBGene00011033	tmem-208
1442	9.62785549637694	6.92796566869706	6.13586625328354	6.84815354794331	8.37241200679882	5.27023411908325	R05D11.9.1	WBGene00011037	R05D11.9
1443	20.4082518954286	16.1537982572695	9.75468816556237	9.70504481547816	9.31721544506605	7.13525744501843	R05D11.6.1	WBGene00011034	paxt-1
1444	5.89104178424744	3.39123787219154	4.50525803935252	5.8184091042835	6.33954865334391	4.86829186501726	R05D11.4.1	WBGene00011032	ddx-52
1445	8.79124697033849	9.48894443084363	8.40403903494605	17.6873006104572	17.9177220097424	23.0523702069826	R05D11.7.1	WBGene00011035	snrp-27
1446	56.8407608346753	61.7869185867278	57.8055594996289	71.4468256501298	80.8477953963403	77.8391721274738	R05D11.8.1	WBGene00011036	edc-3
1447	9.52385088453337	0	4.55218781059577	5.22579336218055	4.65860772253303	4.54061837410264	F43G9.13.1	WBGene00009673	F43G9.13
1448	3.26532030326858	0	15.6075010648998	7.16680232527618	3.72688617802642	3.63249469928211	F43G9.2a.1	WBGene00009665	lmd-1
1449	4.79522562018463	0	9.1680425835775	5.26233737170629	3.12745693260958	3.81030912512109	F43G9.2b.1	WBGene00009665	lmd-1
1450	4.79522562018463	0	9.1680425835775	5.26233737170629	3.12745693260958	3.81030912512109	F43G9.2b.2	WBGene00009665	lmd-1
1451	39.097914157558	25.9697426528352	40.2509237989521	40.7061798738274	40.7015201021307	53.5315008315258	F43G9.5.1	WBGene00009668	cfim-1
1452	0	0	0	0	0.456353409554256	0	F43G9.8.1	WBGene00009670	F43G9.8
1453	0	0	0	0	0.456353409554256	0	F43G9.8.2	WBGene00009670	F43G9.8
1454	0	0	0	0	0.412570425611781	0	F43G9.11.1	WBGene00000468	ces-1
1455	8.46564523069632	6.09166802967739	5.66494483096363	11.1483591726518	12.9750852123883	11.4356314607029	F43G9.12a.1	WBGene00009672	F43G9.12
1456	4.42398234636389	3.18338780905722	8.45825864162312	8.09155101240859	10.8199921297541	11.9520793331218	F43G9.12b.1	WBGene00009672	F43G9.12
1457	24.5874716062853	13.7608596526975	15.6696823440428	35.4770991599827	43.2081226217406	30.8255526273741	VF39H2L.1.1	WBGene00012150	syx-17
1458	9.61285883672527	10.3757616673711	12.252617658426	15.2378273738349	20.637196826922	22.1514279559026	F39H2.2a.1	WBGene00000890	sig-7
1459	9.55037971708081	10.9955456357408	10.9556831987597	16.7691196468858	21.1778490339106	24.891189304273	F39H2.2b.1	WBGene00000890	sig-7
1460	21.8845935219065	5.24920330216881	27.8942572223741	6.67122556874113	8.32602231261222	9.27445455135858	F39H2.1.1	WBGene00009562	flp-22
1461	6.75583511021086	5.67155299314791	5.38189691893097	12.1506131376809	13.4021030047256	15.209953174334	F39H2.5.1	WBGene00045237	mrt-1
1462	9.76109983895235	10.5357674819331	23.3279375347257	18.745906438	24.2711804476454	24.4320817852071	F39H2.3.1	WBGene00009563	F39H2.3
1463	9.52385088453337	12.1833360593548	16.1855566598961	17.2257633049655	20.3598411577369	19.3396708526594	K07A12.1.1	WBGene00010620	K07A12.1
1464	768.834507769603	661.638216223369	561.160606469806	508.327172503017	389.629009520944	438.376064845182	K07A12.3.1	WBGene00000209	asg-1
1465	21.3334259813547	10.9650024534193	20.3938013914691	23.4115542625689	22.3613170681585	21.7949681956927	F39H11.1.1	WBGene00009565	F39H11.1
1466	3.49261764186623	3.3509345358497	3.33878630590386	4.89751771803678	5.50490827654157	3.8853508668043	F39H11.3.1	WBGene00000409	cdk-8
1467	26.6533212033584	24.4097227761631	23.1630757853637	44.7608590456737	32.7913306829887	43.8979924789569	C36B1.3.1	WBGene00007971	rpb-3
1468	6.85717263686402	4.93425110403868	6.55515044725791	2.50838081384666	2.23613170681585	2.17949681956927	C36B1.14.1	WBGene00044614	C36B1.14
1469	3.89612081640001	2.80355176365834	3.72451729957836	2.13782455725568	1.27052937887264	0.619175232832178	C36B1.6a.1	WBGene00007973	C36B1.6
1470	4.54117393169803	3.26771596293953	4.34115923659465	2.49176902037748	0.740440962521805	0.721687688599095	C36B1.6b.1	WBGene00007973	C36B1.6
1471	39.6994205292128	33.7606654486857	37.9508710104406	61.3893199178262	95.9182811081537	138.225982504261	C36B1.7.1	WBGene00007974	dhfr-1
1472	24.8164343048412	24.906219858481	15.6075010648998	20.3059399216158	20.4446327480307	19.71925693896	C36B1.8a.1	WBGene00007975	gls-1
1473	24.7457322128046	24.8352619671463	15.5630352499001	20.2480882409275	20.4925650244758	19.7665665972331	C36B1.8b.1	WBGene00007975	gls-1
1474	25.8248325273373	25.9182664533251	16.2417008108472	21.1310574010869	21.3861952138483	20.6285377868052	C36B1.8c.1	WBGene00007975	gls-1
1475	12.411172193419	24.5596208798306	12.853236171094	20.2410819820206	26.9819813793768	33.6950865770512	C36B1.12c.1	WBGene00007979	imp-1
1476	12.6012360861207	24.9357253343456	13.0500698031168	20.5510526096166	27.3951817067792	34.2110909656738	C36B1.12a.2	WBGene00007979	imp-1
1477	12.6012360861207	24.9357253343456	13.0500698031168	20.5510526096166	27.3951817067792	34.2110909656738	C36B1.12a.1	WBGene00007979	imp-1
1478	12.8371406618359	25.4025407852226	13.2943768821143	20.9357837037124	27.9080400226627	34.8515482068408	C36B1.12b.1	WBGene00007979	imp-1
1479	12.411172193419	24.5596208798306	12.853236171094	20.2410819820206	26.9819813793768	33.6950865770512	C36B1.12c.2	WBGene00007979	imp-1
1480	124.565922680246	124.44407546341	128.328342089176	186.027183813496	195.415037165301	285.025906827268	DY3.2.1	WBGene00003052	lmn-1
1481	0	0	1.16639687673628	0.892662211333332	1.19366461217928	1.35733787695595	DY3.4a.2	WBGene00006618	trt-1
1482	0	0	1.16639687673628	0.892662211333332	1.19366461217928	1.35733787695595	DY3.4a.3	WBGene00006618	trt-1
1483	0	0	1.29038394631061	0.740663626135826	1.10045851713379	0.643552210502736	DY3.4b.1	WBGene00006618	trt-1
1484	0	0	1.16639687673628	0.892662211333332	1.19366461217928	1.35733787695595	DY3.4a.1	WBGene00006618	trt-1
1485	0	0	1.29038394631061	0.740663626135826	1.10045851713379	0.643552210502736	DY3.4b.2	WBGene00006618	trt-1
1486	30.4598134465249	35.2828356301791	17.0448115638342	31.524612611724	30.6468755051143	24.3215788099279	DY3.7.2	WBGene00006324	sup-17
1487	30.4598134465249	35.2828356301791	17.0448115638342	31.524612611724	30.6468755051143	24.3215788099279	DY3.7.1	WBGene00006324	sup-17
1488	20.2222249344515	17.1971218103225	21.088955862492	3.6986848461546	2.99749558554404	2.62941975551252	F36A2.3.2	WBGene00009453	F36A2.3
1489	20.2222249344515	17.1971218103225	21.088955862492	3.6986848461546	2.99749558554404	2.62941975551252	F36A2.3.1	WBGene00009453	F36A2.3
1490	46.8866505084719	29.5211604515135	16.8080780698921	23.5830674806097	18.1566249698723	21.4224046367919	F36A2.8.2	WBGene00009455	phip-1
1491	46.8866505084719	29.5211604515135	16.8080780698921	23.5830674806097	18.1566249698723	21.4224046367919	F36A2.8.1	WBGene00009455	phip-1
1492	681.635613307316	613.844333776241	608.692541531092	637.546790186027	488.488295477034	508.549257899495	F36A2.7.1	WBGene00009454	F36A2.7
1493	8.48060220106858	11.3330855746472	6.9489227356091	9.08512485580505	7.30891105584687	8.8566125176843	F36A2.9b.1	WBGene00009456	F36A2.9
1494	7.77751149738831	11.1930081755131	7.43495324830765	8.29804617057025	7.39741112840783	8.24006359005394	F36A2.9a.1	WBGene00009456	F36A2.9
1495	2.79884597423021	0	8.02671483337704	0	0	0	F36A2.11.1	WBGene00009458	F36A2.11
1496	0	0	0	0	0	0	F29D10.1.1	WBGene00009250	F29D10.1
1497	0	0	4.37010029817194	0	0	0	F29D10.2.1	WBGene00009251	F29D10.2
1498	9.65798962938595	6.94964944230801	36.9304250549742	1.76646536186385	0	3.06971383037925	F55H12.2.1	WBGene00010133	F55H12.2
1499	2.38096272113334	1.71328163334677	9.10437562119155	0.870965560363425	0.388217310211085	0.378384864508553	F55H12.5.1	WBGene00010136	F55H12.5
1500	2.38096272113334	1.71328163334677	9.10437562119155	0.870965560363425	0.388217310211085	0.378384864508553	F55H12.5.2	WBGene00010136	F55H12.5
1501	2.38096272113334	1.71328163334677	9.10437562119155	0.870965560363425	0.388217310211085	0.378384864508553	F55H12.5.3	WBGene00010136	F55H12.5
1502	0.91796153103936	0	0.877530180355812	0	0	0.14588332125631	F55H12.1.1	WBGene00004901	snf-2
1503	0.231817871428804	0.166810382151409	0.221607520191275	0.0423999461434527	0	0	F55H12.3.1	WBGene00010134	F55H12.3
1504	1.18023625419346	0	1.1282530890289	0	0.192438184751794	0.187564270186684	T08G11.3.1	WBGene00011630	T08G11.3
1505	2.6475570026502	1.90511625638559	7.5928383558972	2.90546040213899	3.02179960380521	0.841504563540257	F53B6.1.1	WBGene00006641	tsp-15
1506	0	0	10.339354017757	0	0	0.343769214443102	F53B6.7.1	WBGene00009962	F53B6.7
1507	0	2.69631207870966	3.5820494247311	1.37069989827687	0.610964947217446	1.78647280292563	F53B6.5.1	WBGene00009960	F53B6.5
1508	6.53064060653717	6.26571568766817	6.93666713995547	11.5465148573894	13.7244062428909	13.0308540005993	F32H2.1a.1	WBGene00001568	snpc-4
1509	6.64311665573479	6.37362898261186	7.05613611114953	11.7453784071399	13.9607792244693	13.2552820565838	F32H2.1b.1	WBGene00001568	snpc-4
1510	7.66164540431734	11.0262594503658	7.32419044386359	6.3059852862067	6.24617795199959	6.08797994293091	F32H2.2b.1	WBGene00007026	mdt-31
1511	8.26165377935424	11.8897616964788	7.89777162320231	6.79982750741565	6.73533646631281	6.56474945653393	F32H2.2a.1	WBGene00007026	mdt-31
1512	23.9203696634791	11.4750025675318	19.0556699048195	26.250496889093	19.5011486059522	22.1751129898036	F32H2.10.1	WBGene00009346	F32H2.10
1513	6.19624033451568	4.45866063617953	5.92332871740173	9.82197306626706	12.1236056393631	10.1753616576276	F32H2.4.1	WBGene00009341	thoc-3
1514	0	0	0	0	0	0	F32H2.8.1	WBGene00009345	F32H2.8
1515	0	0	0	0.269718367080286	0	0.234354496727878	F32H2.9.1	WBGene00006532	tba-6
1516	0	0	0	0	0.768430139799262	0	F36F2.2.1	WBGene00009476	F36F2.2
1517	0	3.02714791658815	12.0646940747078	7.69441967437627	9.60301959982268	4.67990114631437	F36F2.1a.1	WBGene00009475	F36F2.1
1518	0	3.37962404386211	13.469487220393	8.59034525289953	10.7211794162404	5.22482114280304	F36F2.1b.1	WBGene00009475	F36F2.1
1519	0	0	0	0	0	0	F36F2.5.1	WBGene00006525	tax-2
1520	0	0	0	0	0	0	C31H5.1.1	WBGene00007854	C31H5.1
1521	0	0	0	0	0.822107245152887	0	C31H5.7.1	WBGene00007858	C31H5.7
1522	2.35641671369898	1.69561893609577	18.0210321574101	0.430993266983963	0	0.374483989616712	W06D4.2.1	WBGene00012296	spe-46
1523	2.35641671369898	1.69561893609577	18.0210321574101	0.430993266983963	0	0.374483989616712	W06D4.2.2	WBGene00012296	spe-46
1524	0	0	4.80230801996917	0	0	0	W06D4.3.1	WBGene00012297	W06D4.3
1525	3.34904646489085	1.80741798682736	5.60269268996403	6.73801928017419	9.1465704735447	12.3744324920599	W06D4.6.1	WBGene00004298	rad-54.L
1526	4.02180213305808	1.44699445866237	7.6893260378392	5.88476437266079	6.55757098772977	5.11318901951734	W10D5.1.1	WBGene00003182	mef-2
1527	21.8845935219065	18.0805891519148	17.0464905247842	40.9168501549456	45.1984068398949	87.7208826315999	ZK858.1.1	WBGene00014115	gld-4
1528	0	0	8.19393805907239	1.04515867243611	0.465860772253303	0.454061837410264	ZK858.8.1	WBGene00014121	ZK858.8
1529	32.9005757829334	23.6744371153371	24.8301153305224	51.6245041233594	69.7379459070095	78.9792408101489	ZK858.4a.1	WBGene00003209	mel-26
1530	32.5715700251041	23.4376927441838	24.5818141772172	51.4218066838566	69.3200829112914	78.4618855044936	ZK858.4b.1	WBGene00003209	mel-26
1531	2.84529984932117	1.02370354855574	1.35998971934811	1.0408219144592	0.927855480006578	0.452177763396113	H32K16.1.1	WBGene00010421	slc-36.4
1532	0	0	1.33506119088756	0.255435928090292	0.22771198643746	0.443889372621032	F25H5.7.1	WBGene00009129	F25H5.7
1533	11.0599558659097	7.95846952264304	10.5728233020289	2.02288775310215	1.80333202162569	3.51531745091817	F25H5.10.1	WBGene00077773	F25H5.10
1534	1619.03232012241	1582.08402925508	1089.70730764499	1570.31108393214	2033.49046304462	2466.94511054411	F25H5.4a.2	WBGene00001167	eef-2
1535	1619.03232012241	1582.08402925508	1089.70730764499	1570.31108393214	2033.49046304462	2466.94511054411	F25H5.4a.1	WBGene00001167	eef-2
1536	1640.50313262431	1599.37794406771	1103.69715021608	1586.60306055378	2053.73142728248	2487.7621545131	F25H5.4b.1	WBGene00001167	eef-2
1537	305.444720318272	247.153901454532	188.797714133904	219.651593627539	213.412569872318	172.527252711878	F25H5.3d.1	WBGene00009126	pyk-1
1538	303.274597971428	249.780029245298	188.620670063194	220.318705585644	213.087861582008	172.26928680432	F25H5.3a.1	WBGene00009126	pyk-1
1539	185.308713490745	151.158677147793	115.468186215375	133.103358283986	129.299300552755	104.801843785634	F25H5.3e.1	WBGene00009126	pyk-1
1540	315.790845118738	259.697426528352	197.147381872419	226.084323353285	221.091217628785	177.801056333282	F25H5.3c.1	WBGene00009126	pyk-1
1541	315.790845118738	259.697426528352	197.147381872419	226.084323353285	221.091217628785	177.801056333282	F25H5.3c.2	WBGene00009126	pyk-1
1542	280.676284304251	229.881914996811	174.513156665768	199.919202967147	195.521998657526	157.387956687697	F25H5.3b.1	WBGene00009126	pyk-1
1543	4.7290845771476	3.40293179588875	2.26039670595101	3.45983560530574	1.92769974725505	3.38197782346955	C45G3.3.1	WBGene00001590	lipt-1
1544	5.3321715683235	6.13903714343849	8.15570817699274	5.46148233185899	6.25977771736942	6.77915029415013	C45G3.5.1	WBGene00044008	gip-2
1545	0	0	0	0	0	0	F36H2.6.1	WBGene00194653	F36H2.6
1546	2.69437038776582	1.93880200551618	7.72709286513703	8.62409906528814	14.7171733159786	13.7021411053471	F26H9.1a.1	WBGene00009173	prom-1
1547	0	4.25366474486094	5.65099176487751	2.16239725331609	6.74694911539266	8.45494455867388	F26H9.1b.1	WBGene00009173	prom-1
1548	91.8664276709056	68.4656851756564	84.6837617588343	120.018220758214	119.830981417883	87.0755906382936	F26H9.6.1	WBGene00004268	rab-5
1549	0	2.76428633279478	3.67235319174113	4.5670799131662	4.07138826170954	3.96827152022415	F26H9.7a.1	WBGene00006732	uev-3
1550	0	3.09357435989886	4.10981219263819	5.1111207805653	4.20589035764737	4.09936705875097	F26H9.7b.1	WBGene00006732	uev-3
1551	0	0	1.42297042994021	0	0	0	F26H9.8.1	WBGene00009178	uggt-2
1552	15.8547344204949	11.4086730729218	3.78910430477336	5.07475887194412	11.6330551221634	3.77947425358832	C12C8.2b.1	WBGene00007533	cbl-1
1553	12.1365887378124	9.82483626910358	7.25127261864814	4.7170878136497	13.1100642103142	4.09861127573866	C12C8.2a.1	WBGene00007533	cbl-1
1554	0	1.00699002123238	0	0	0.228176704777128	0.222397634649925	M04C9.5b.1	WBGene00001121	dyf-5
1555	0	1.04539218305904	0	0	0.236878358772866	0.2308789003781	M04C9.5a.1	WBGene00001121	dyf-5
1556	0	0	0	0	0	0.57658646020351	C17E4.19.1	WBGene00219310	C17E4.19
1557	0	2.18329694868968	0	0	0	0	C17E4.2.1	WBGene00007642	C17E4.2
1558	4.51129778741054	5.410363052674	1.43753299281972	1.92529229132968	1.71632916093322	0.955919657705818	C17E4.20.1	WBGene00219313	C17E4.20
1559	5.44220050544764	7.83214460958521	10.4050007099332	6.9677244829074	1.7747077038221	5.18927814183159	C17E4.4.1	WBGene00007644	mjl-1
1560	10.4956724033633	12.5873752654048	6.6889290278142	10.8781821008656	11.6940561198278	10.285890602559	C17E4.6.1	WBGene00007645	C17E4.6
1561	0	0	0	0	0.348307119441722	0	C17E4.9a.1	WBGene00007646	nkb-1
1562	4.95699226761255	1.18897616964788	3.15910864928092	3.0221455588514	4.58002879709271	3.41366971739765	C17E4.10a.1	WBGene00007647	C17E4.10
1563	4.79522562018463	3.4505252475795	4.58402129178875	2.63116868585314	6.25491386521917	3.81030912512109	C17E4.10b.1	WBGene00007647	C17E4.10
1564	0	0	2.8625111123397	0	0	0	F46A9.1.1	WBGene00009754	F46A9.1
1565	0	0	2.36648030586928	0	0.403633882096724	0	F46A9.2.1	WBGene00009755	F46A9.2
1566	1.43756239766541	0	0	0	0.46879071421716	0.228458786118372	F46A9.3a.1	WBGene00006681	twk-29
1567	1.53061889215715	0	0	0	0.499136541699967	0.243247412898356	F46A9.3b.1	WBGene00006681	twk-29
1568	164.572143284737	177.633039745393	198.527413545525	166.269813946407	123.945586034936	157.546484386007	F46A9.4.1	WBGene00004808	skr-2
1569	193.705441719323	264.832686374958	351.830108751131	194.860091471139	210.347982590305	171.773901881307	F46A9.5.1	WBGene00004807	skr-1
1570	0	9.77079426542314	6.49024796758209	4.96709072048844	6.64197536677976	4.31583528627577	F30A10.14.1	WBGene00045473	F30A10.14
1571	0	0	0	2.72650088461594	1.21528897109557	4.73803656428101	F30A10.11.1	WBGene00009268	F30A10.11
1572	0	0	0	0	0	0	F30A10.12.1	WBGene00009269	F30A10.12
1573	4.28573289804001	3.08390694002418	0	0	0	0	F30A10.15.1	WBGene00195244	F30A10.15
1574	0	0	0	0	0	0	F30A10.4.1	WBGene00009263	F30A10.4
1575	14.8820107310905	11.532473365032	3.28304696857658	14.2378877580612	18.1055739199614	9.64218125518958	F30A10.6.1	WBGene00009264	sac-1
1576	3.10982886025579	0	1.4864286728476	0.56879383533938	0.507059343949173	0.247108482944361	F30A10.8.3	WBGene00006062	stn-1
1577	3.10982886025579	0	1.4864286728476	0.56879383533938	0.507059343949173	0.247108482944361	F30A10.8.2	WBGene00006062	stn-1
1578	3.10982886025579	0	1.4864286728476	0.56879383533938	0.507059343949173	0.247108482944361	F30A10.8.1	WBGene00006062	stn-1
1579	7.60098312874872	10.1576032228825	9.86127145668253	16.0870028441472	20.1836116054637	23.9865445700814	F30A10.10b.1	WBGene00009267	usp-48
1580	7.58896576411829	10.1415437711467	9.84568051366801	16.0615688475557	20.1517007570757	23.9486211794568	F30A10.10a.1	WBGene00009267	usp-48
1581	27.9884597423021	25.1747505308096	11.148215046357	26.2356156550289	21.6767869538271	27.9850356934489	C41G7.2.1	WBGene00002226	klp-16
1582	2.6475570026502	0.952558128192796	3.7964191779486	4.84243400356499	4.31685657686458	4.41789895858635	C41G7.4.1	WBGene00008062	set-32
1583	0	0	0	0	0.185417222787384	0	C41G7.5a.1	WBGene00000096	ahr-1
1584	0	0	0	0	0.19929872609767	0	C41G7.5b.1	WBGene00000096	ahr-1
1585	0	0	0	0	0	0	C41G7.15.1	WBGene00219284	C41G7.15
1586	4.58673754974182	4.95075361609233	4.38471601823272	9.22815684023856	8.22657149664695	6.56035831977371	C36F7.2.1	WBGene00007985	swah-1
1587	4.58673754974182	4.95075361609233	4.38471601823272	9.22815684023856	8.22657149664695	6.56035831977371	C36F7.2.2	WBGene00007985	swah-1
1588	0	0	1.8310476109659	0	0.312308897599979	0.304398997146546	F42H11.1.1	WBGene00009646	F42H11.1
1589	146.342098957464	123.356277600967	45.2998201639775	132.556709674824	144.075965662729	155.266999036388	K07A1.2.1	WBGene00010609	dut-1
1590	0	0	8.82848545085241	0.422286332297418	0.376453149295598	0.366918656493142	K07A1.5.1	WBGene00010612	K07A1.5
1591	0	1.82750040890322	0	0.46451496552716	0.414098464225158	0.807221044284913	K07A1.16a.1	WBGene00000177	aqp-9
1592	0	1.82750040890322	0	0.46451496552716	0.414098464225158	0.807221044284913	K07A1.16a.2	WBGene00000177	aqp-9
1593	0	7.70976735006044	0	0	1.74697789594988	1.70273189028849	K07A1.16b.1	WBGene00000177	aqp-9
1594	48.632430048681	47.2428297195193	25.5697357871763	54.2593012924278	53.3261905260163	68.3991023162695	T05F1.1b.1	WBGene00011488	nra-2
1595	47.9264754189421	47.7508171358582	25.8446791827373	54.617969333758	53.4988499748954	68.7439857068442	T05F1.1a.1	WBGene00011488	nra-2
1596	52.0199303486236	54.44690873422	33.9059505892651	64.8719175994827	67.4694911539266	107.283852066729	T05F1.2.1	WBGene00011489	T05F1.2
1597	49.9879651915473	46.1263610926429	39.91558162567	47.4355033836355	55.4238476217651	71.8710572147841	T05F1.6.1	WBGene00002027	hsr-9
1598	3.36135913571766	4.83750108239087	9.63992712832046	7.37759062896077	9.31721544506605	10.683807939065	T05F1.4.1	WBGene00011490	T05F1.4
1599	1.74039914641219	1.2523479959489	4.99123130501872	0.318322438305414	0	0.276585890808283	T05F1.8.1	WBGene00011493	T05F1.8
1600	1.74039914641219	1.2523479959489	4.99123130501872	0.318322438305414	0	0.276585890808283	T05F1.8.2	WBGene00011493	T05F1.8
1601	0	0	0	2.78708979316296	0.621147696337737	0.302707891606843	T05F1.9.1	WBGene00011494	T05F1.9
1602	1.95919218196115	1.40978602972534	1.87290012778798	0.716680232527618	1.91668432012787	1.55678344254948	T05F1.13.1	WBGene00011497	T05F1.13
1603	0	0.728840635751652	2.90479340351163	0	0.330300104404114	0	T05F1.11.1	WBGene00011495	T05F1.11
1604	33.4496226188489	26.0753107123996	15.9881718225803	31.0998434237086	24.5429089772472	27.0222166653913	C03D6.5.1	WBGene00007277	asfl-1
1605	7.69234109904618	7.11670832313272	7.35353415557779	10.8535708291442	11.4673420862351	11.8754634399607	C03D6.3a.1	WBGene00000466	cel-1
1606	8.36240565471222	7.73663065093174	7.99408591129014	11.1435036155209	11.297529529209	11.3910983601181	C03D6.3b.1	WBGene00000466	cel-1
1607	63.1028156766628	48.4343666654104	56.3019056819698	72.3275449391369	67.9070671701747	86.9124498601241	C03D6.8.1	WBGene00004437	rpl-24.2
1608	0	0.825125602682054	4.38471601823272	5.03354009467558	6.16992862248521	4.37357221318247	C04F12.3.1	WBGene00002069	ikb-1
1609	2127.74033290928	2162.36298382872	1643.60757537864	1984.57187919045	2244.35277926738	2116.99654312574	C04F12.4.1	WBGene00004426	rpl-14
1610	0	7.47613803642225	9.93204613220896	1.90028849533838	0	0	C04F12.16.1	WBGene00219286	C04F12.16
1611	0	3.42656326669353	4.55218781059577	0.870965560363425	2.32930386126651	1.76579603437325	C16C2.2b.1	WBGene00001145	eat-16
1612	0	3.12294373673334	4.14882939699868	0.793791396786919	2.35878872026989	1.83923782242132	C16C2.2a.1	WBGene00001145	eat-16
1613	0	0	0	0	0	0	C16C2.1.1	WBGene00000430	ceh-5
1614	5.75024959066165	6.20660516231281	10.993963014269	13.4095829671048	12.1885585696462	8.22451630026138	K02A11.1a.2	WBGene00001582	gfi-2
1615	5.70243046724659	6.15499098216884	10.9025371264165	13.2980687636362	12.0871984152208	8.15612115431326	K02A11.1b.1	WBGene00001582	gfi-2
1616	5.70243046724659	6.15499098216884	10.9025371264165	13.2980687636362	12.0871984152208	8.15612115431326	K02A11.1b.2	WBGene00001582	gfi-2
1617	5.75024959066165	6.20660516231281	10.993963014269	13.4095829671048	12.1885585696462	8.22451630026138	K02A11.1a.1	WBGene00001582	gfi-2
1618	5.75024959066165	6.20660516231281	10.993963014269	13.4095829671048	12.1885585696462	8.22451630026138	K02A11.1a.3	WBGene00001582	gfi-2
1619	5.75024959066165	6.20660516231281	10.993963014269	13.4095829671048	12.1885585696462	8.22451630026138	K02A11.1a.4	WBGene00001582	gfi-2
1620	5.75024959066165	6.20660516231281	10.993963014269	13.4095829671048	12.1885585696462	8.22451630026138	K02A11.1a.5	WBGene00001582	gfi-2
1621	0	0	0	0	0	0	K02A11.2.1	WBGene00010487	K02A11.2
1622	29.032384148013	23.8754085679291	17.180837865797	19.9760165618837	25.9228978108693	21.091904705509	F26E4.1.1	WBGene00006352	sur-6
1623	1137.48393152686	1079.73024158964	1056.53601326392	1204.0227906464	1132.53494092262	1206.41559247922	F26E4.6.1	WBGene00009161	cox-7C
1624	0	0.727765649563228	0.966836349153085	1.1099030149764	1.31925174443413	0.803649269752679	F26E4.7a.1	WBGene00009162	F26E4.7
1625	0	0.810221856163988	1.07637938378619	1.02971297776957	1.46872361695622	0.894703127901997	F26E4.7b.1	WBGene00009162	F26E4.7
1626	25.0872169641367	9.02606909275369	15.9881718225803	26.0015084362154	13.634949431804	15.9475377041654	F26E4.12.1	WBGene00009165	gpx-1
1627	732.119183785482	823.611838418487	680.158467459844	472.443153284654	345.507568233577	457.202716285583	F26E4.9.2	WBGene00000371	cox-5B
1628	732.119183785482	823.611838418487	680.158467459844	472.443153284654	345.507568233577	457.202716285583	F26E4.9.1	WBGene00000371	cox-5B
1629	5.9113557214345	3.40293179588875	15.822776941657	15.7854999492075	22.554087042884	23.1101817937086	F26E4.11.1	WBGene00009164	hrdl-1
1630	0	0.826507722619545	2.19603030058892	0.630246435639865	1.68552641217275	1.27776195452135	F35C12.2a.1	WBGene00003569	ncx-4
1631	0	0	0	0.809155101240859	0.721332808650275	0.703063490183634	F35C12.2b.1	WBGene00003569	ncx-4
1632	1.32890942574884	1.91250042792197	3.8111339809639	0.486120312760981	0.650038286865073	0.844766209135375	Y67A6A.2a.1	WBGene00003652	nhr-62
1633	1.33668082589942	1.92368464095075	3.83342131418592	0.488963121607537	0.653839680355512	0.849706362405172	Y67A6A.2c.1	WBGene00003652	nhr-62
1634	1.93705441719323	1.39385624407872	1.85173741447964	0.354291075402071	0.631675623394309	0.307838533837467	Y67A6A.2b.1	WBGene00003652	nhr-62
1635	1.953610437853	1.40576954531017	1.86756422998801	0.357319204251661	0.637074560346397	0.310469632417274	Y67A6A.2d.1	WBGene00003652	nhr-62
1636	10.3115377997955	9.27490809029828	9.85736909362092	8.95850290659523	9.24716119359939	3.68711867972244	K10C3.3.1	WBGene00006978	zig-1
1637	0	0	0	0	0	0	K10C3.4a.1	WBGene00010731	K10C3.4
1638	0	0	0	0	0	0	K10C3.4a.2	WBGene00010731	K10C3.4
1639	0	0	0	0	0	0	K10C3.4a.3	WBGene00010731	K10C3.4
1640	0	0	0	0	0	0	K10C3.4a.4	WBGene00010731	K10C3.4
1641	0	0	0	0	0	0	K10C3.4a.5	WBGene00010731	K10C3.4
1642	0	0	0	0	0	0	K10C3.4b.1	WBGene00010731	K10C3.4
1643	4.85635455868557	5.59121938134695	10.2134072124415	7.46118938962888	7.12648206846412	9.72438382669007	K10C3.5b.1	WBGene00010732	K10C3.5
1644	7.66164540431734	6.06444269770118	10.9862856657954	8.40798038160893	10.6185025183993	13.0282770778721	K10C3.5a.1	WBGene00010732	K10C3.5
1645	21.5634359649812	18.6198154869384	37.104625173158	26.5562329348546	32.5809546380926	31.0703949120985	K10C3.6b.2	WBGene00003639	nhr-49
1646	21.5183241742595	18.5808618980536	37.027000434302	26.7630588925062	32.9806036256313	31.2333749247897	K10C3.6a.2	WBGene00003639	nhr-49
1647	20.4895596719045	17.6925338391825	35.2567852740964	25.4835501008326	31.4038416993063	29.7401458447201	K10C3.6c.1	WBGene00003639	nhr-49
1648	21.1206549390062	18.2374784132847	36.3427232188837	26.2684643749856	32.3711058173547	30.656166763962	K10C3.6d.1	WBGene00003639	nhr-49
1649	21.5183241742595	18.5808618980536	37.027000434302	26.7630588925062	32.9806036256313	31.2333749247897	K10C3.6a.1	WBGene00003639	nhr-49
1650	21.5634359649812	18.6198154869384	37.104625173158	26.5562329348546	32.5809546380926	31.0703949120985	K10C3.6b.1	WBGene00003639	nhr-49
1651	19.3159792587719	16.6791586615392	35.0839038022255	22.2574635594845	29.9200721334515	25.4786247921478	K10C3.6e.1	WBGene00003639	nhr-49
1652	0	0	0	0	0.476787144310416	0.232355737693952	T23H4.1b.1	WBGene00002142	inx-20
1653	0	0	0	0	0.462010683226416	0.225154630120792	T23H4.1a.1	WBGene00002142	inx-20
1654	0	0	0	0	0.488238363933592	0.237936334014112	T23H4.1c.1	WBGene00002142	inx-20
1655	0	0	1.81583114882491	0.694842330705447	0.619427065599959	0.603738731182622	T23H4.3.1	WBGene00003524	nas-5
1656	8.59833559481382	7.73393589974715	16.4392487705528	11.0085678350637	13.3186527992167	17.7639239212542	F52F12.4.2	WBGene00009937	lsl-1
1657	8.59833559481382	7.73393589974715	16.4392487705528	11.0085678350637	13.3186527992167	17.7639239212542	F52F12.4.1	WBGene00009937	lsl-1
1658	0	0	5.28641165101445	1.01144387655107	0	0.878829362729543	F52F12.8.1	WBGene00009941	F52F12.8
1659	1.94806040820001	0	0	0.356304092875946	0.317632344718161	0.309587616416089	F52F12.9.1	WBGene00009942	F52F12.9
1660	21.0989927288124	36.0579888372058	30.2545405258058	27.9780936929051	26.2315450222629	27.2437102446158	F52F12.7a.1	WBGene00009940	strl-1
1661	19.834796883491	36.7010412697092	27.0873985423881	26.9495459338898	24.9485768942264	27.9191741349782	F52F12.7b.1	WBGene00009940	strl-1
1662	6.82305735011346	2.45485129554163	68.4866464638887	0.623975326827528	1.1125033367243	1.62649016385766	Y106G6A.4.1	WBGene00013696	Y106G6A.4
1663	12.1283325549976	8.72724685068067	7.13485762966848	7.67871677708162	7.45377235605284	5.04101305206497	T24D1.1b.1	WBGene00005023	sqv-5
1664	12.0954198479284	8.70356368419307	7.11549573650791	7.65787901106512	7.43354502265785	5.02733323374186	T24D1.1c.1	WBGene00005023	sqv-5
1665	28.5715526536001	61.6781388004836	27.3131268635746	20.9031734487222	32.6102540577312	18.1624734964105	T24D1.7.1	WBGene00303082	T24D1.7
1666	12.2617942612424	8.82328257943644	7.21337050592343	7.41818259940898	7.22821115683254	4.79669176246331	T24D1.1a.1	WBGene00005023	sqv-5
1667	14.461524014476	14.7420507502035	16.1286654238332	21.6011704531611	28.4920120815728	33.7075079300695	T23D8.1a.1	WBGene00003397	mom-5
1668	14.4108706904323	14.6904148456493	16.0721727253259	21.5255096109433	28.3922151916198	33.5894431036945	T23D8.1b.1	WBGene00003397	mom-5
1669	75.0003257157003	111.791626575876	71.6969580168834	110.7214968612	117.047519028642	128.556257716781	T23D8.6.1	WBGene00001942	his-68
1670	1.51372464389934	0.544619327156588	2.17057961829732	1.38431612243193	1.60428875213058	2.28534434723047	T23D8.7.1	WBGene00011945	alg-5
1671	0	0	16.3878761181448	0.627095203461666	1.11806585340793	0.544874204892317	C03C11.1.1	WBGene00007274	C03C11.1
1672	0	1.86903450910556	0	1.42521637150379	0.423509792957548	0.825566977109571	C03C11.2.1	WBGene00001483	fog-3
1673	0	0	9.44546173956472	0.722876315229586	0	0.62809706615829	F10G8.1a.1	WBGene00008661	F10G8.1
1674	0	0	5.95922767932538	0	0	0	F10G8.1b.1	WBGene00008661	F10G8.1
1675	0	0	5.95922767932538	0	0	0	F10G8.1b.2	WBGene00008661	F10G8.1
1676	0	0	5.95922767932538	0	0	0	F10G8.1b.3	WBGene00008661	F10G8.1
1677	0	0	0	0	0	0	F10G8.4a.1	WBGene00008663	eak-6
1678	0	0	0	0	0	0	F10G8.4b.1	WBGene00008663	eak-6
1679	45.836715487059	38.260235833455	38.5597085132819	47.2836490310668	55.0064484029568	50.1167717868869	F10G8.3.2	WBGene00003803	rae-1
1680	45.836715487059	38.260235833455	38.5597085132819	47.2836490310668	55.0064484029568	50.1167717868869	F10G8.3.1	WBGene00003803	rae-1
1681	10.4291599039757	7.50456441678887	4.98490528308587	4.76878481719898	4.67632105988106	3.72917706770407	F10G8.7.2	WBGene00008665	ercc-1
1682	10.4291599039757	7.50456441678887	4.98490528308587	4.76878481719898	4.67632105988106	3.72917706770407	F10G8.7.1	WBGene00008665	ercc-1
1683	45.8600717752052	51.8567791188779	45.9278056814249	75.4910786332833	94.3590608767836	98.9102856014715	F10G8.6.1	WBGene00008664	nubp-1
1684	3.39463991923962	4.88539713271157	3.24512398379105	3.4148748703358	4.42798357785317	3.50661617009907	F10G8.9b.1	WBGene00008667	F10G8.9
1685	5.23448292890383	5.64990584431911	2.50196581956409	3.82958902877353	6.40114038210645	4.57527958306525	F10G8.9a.1	WBGene00008667	F10G8.9
1686	5.23448292890383	5.64990584431911	2.50196581956409	3.82958902877353	6.40114038210645	4.57527958306525	F10G8.9a.2	WBGene00008667	F10G8.9
1687	0	0	0	0	0	0	B0379.1a.1	WBGene00007155	B0379.1
1688	6.49968970318865	9.82173205543245	6.21341274621603	13.6712698385008	12.1874476911764	17.6632206704429	B0379.3a.1	WBGene00003508	mut-16
1689	6.52442686666415	9.85911257705161	6.23706036846614	13.723301312672	12.1274507410565	17.6267582933766	B0379.3b.1	WBGene00003508	mut-16
1690	0	0	0	0	0	0	B0379.6.1	WBGene00007158	B0379.6
1691	2.75388459311808	9.90813474706563	0	0	0	0.437649963768929	Y106G6D.2.1	WBGene00013699	Y106G6D.2
1692	0	0	1.50003442729014	0	0.255850309704331	0	Y106G6D.4.1	WBGene00013701	Y106G6D.4
1693	16.4572143284737	15.7896035329238	36.7088425046443	24.080455812928	24.1502224336112	14.820578373071	Y106G6D.8.1	WBGene00013704	Y106G6D.8
1694	5.78054595309928	8.83901673010091	8.97965814692865	7.40091283326729	11.1924400499213	11.0237984551449	Y106G6D.7.1	WBGene00013703	rbm-12
1695	0	1.23356277600967	0	0.940642805192499	0.559032926703963	0.272437102446158	F16C3.1.1	WBGene00008885	F16C3.1
1696	0	1.23665441203977	1.64289484893682	0	0.280217005866648	0	F16C3.3.1	WBGene00023415	F16C3.3
1697	0	0	3.70347482895927	0	0.631675623394309	0	F16C3.4.1	WBGene00044243	F16C3.4
1698	15.5844832656001	22.4284141092667	26.8165245569642	29.6445005272788	20.8366818135114	35.1691532248677	C25A1.1.1	WBGene00007705	C25A1.1
1699	8.65258376891359	7.78273044801054	14.4750956248597	12.6605971676803	14.4607886402918	6.87538428886204	C25A1.5.1	WBGene00007707	fath-1
1700	0	0	0	0	0	0	C25A1.16a.1	WBGene00077526	C25A1.16
1701	10.5494963644062	0	10.0848468419353	27.0133318414256	43.0025328233818	43.5899363913853	C25A1.6.1	WBGene00007708	nola-3
1702	16.7248113094244	8.02317252689217	5.32939060752676	7.13766898249051	4.54498314393466	4.42987158449038	C25A1.20.1	WBGene00303030	C25A1.20
1703	3.53098487995058	4.06529442145309	4.72564913808501	1.03331856389152	1.03631232550683	1.0100654673596	C25A1.7.1	WBGene00002153	iars-2
1704	8.46564523069632	3.65500081780643	1.61855566598961	7.43223944843456	7.45377235605284	11.0320209385605	C25A1.9a.1	WBGene00007710	rsa-1
1705	8.55009056965589	3.69145967883193	1.63470085966532	7.50637650028927	7.52812420000349	11.1420660352045	C25A1.9b.1	WBGene00007710	rsa-1
1706	28.8723058394275	36.3576397139693	27.6006334621386	40.2661130643806	27.6574184790382	43.0163845967618	C25A1.13.1	WBGene00007712	mrpl-34
1707	0	0	0	0	0	0	C25A1.15.1	WBGene00007713	C25A1.15
1708	0	0	0	0	0	0	Y106G6E.8.1	WBGene00219498	Y106G6E.8
1709	0	0	1.61456907567929	0.30891389333087	0.550771356358584	0.536821876741199	ZC247.3.1	WBGene00003000	lin-11
1710	4.84605840061062	6.97420650747517	4.63261515707273	13.2953046670318	9.08675428564746	4.23577120410988	T20F10.2a.1	WBGene00011864	T20F10.2
1711	5.21457995198785	5.62842331259166	4.98490528308587	11.9219620429974	7.65216173435083	3.72917706770407	T20F10.2b.1	WBGene00011864	T20F10.2
1712	8.90541900891431	6.40811831693336	8.51318239903625	13.0305496823203	10.1642350309811	5.66103070017991	T20F10.2c.1	WBGene00011864	T20F10.2
1713	0	0	5.04242342096763	0	0.860050656467635	0.838268007526641	Y106G6G.3.1	WBGene00013712	dlc-6
1714	0	0	3.55292707168451	0	0.302998876262311	0	Y106G6G.1.1	WBGene00013710	Y106G6G.1
1715	2236.49322925411	2393.74438175415	1623.66034155158	2334.0805060127	2953.98732141417	3147.41694559336	ZC434.2.1	WBGene00004476	rps-7
1716	82.8823475238347	64.7888623225949	63.8414652254684	81.6859665030935	94.403647274704	109.25912317232	ZC434.5.2	WBGene00001337	ears-1
1717	82.8823475238347	64.7888623225949	63.8414652254684	81.6859665030935	94.403647274704	109.25912317232	ZC434.5.1	WBGene00001337	ears-1
1718	9.49746902612746	8.88438564439098	8.17124016971208	8.51181855114172	12.8531116111992	11.1691665268785	ZC434.6a.1	WBGene00000148	aph-2
1719	9.47123292384533	8.8598431426109	8.14866768305542	8.48830524022697	12.817605778019	11.1383124756993	ZC434.6b.1	WBGene00000148	aph-2
1720	15.0707090920088	10.8445079209641	7.20346202995375	11.0258497311941	6.14321897476883	5.98762862519029	ZC434.7b.4	WBGene00013893	coa-6
1721	15.0707090920088	10.8445079209641	7.20346202995375	11.0258497311941	6.14321897476883	5.98762862519029	ZC434.7b.3	WBGene00013893	coa-6
1722	15.0707090920088	10.8445079209641	7.20346202995375	11.0258497311941	6.14321897476883	5.98762862519029	ZC434.7b.2	WBGene00013893	coa-6
1723	15.0707090920088	10.8445079209641	7.20346202995375	11.0258497311941	6.14321897476883	5.98762862519029	ZC434.7b.1	WBGene00013893	coa-6
1724	15.0707090920088	10.8445079209641	7.20346202995375	11.0258497311941	6.14321897476883	5.98762862519029	ZC434.7b.5	WBGene00013893	coa-6
1725	2.90558162578984	0	1.38880306085973	0.79715491965466	0.236878358772866	0.4617578007562	ZC434.7a.1	WBGene00013893	coa-6
1726	2.19429524379649	1.57896035329238	8.39059257249013	0.802681860430932	0.357781073090536	0.523079236696624	ZC434.9d.1	WBGene00013895	ZC434.9
1727	2.61225624261487	1.87971470630045	9.98880068153587	0.955573643370157	0.425929848917305	0.62271337701979	ZC434.9b.1	WBGene00013895	ZC434.9
1728	1.90212833200112	1.36872430070421	7.27339855451641	0.695806050997688	0.310143093871824	0.453432070645478	ZC434.9e.1	WBGene00013895	ZC434.9
1729	2.38925875848921	1.71925125576261	9.13609818433159	0.874000283570266	0.389569983765828	0.569554918005906	ZC434.9a.1	WBGene00013895	ZC434.9
1730	2.38096272113334	1.71328163334677	9.10437562119155	0.870965560363425	0.388217310211085	0.56757729676283	ZC434.9c.1	WBGene00013895	ZC434.9
1731	0	3.33395344867479	2.21457785380335	0.847425950623873	1.5108998019026	0.368158246548863	F45H11.1b.2	WBGene00009743	sptf-1
1732	0	3.30050241072822	2.19235800911636	0.838923349112596	1.49574027211763	0.36446435109854	F45H11.1a.1	WBGene00009743	sptf-1
1733	0	3.33395344867479	2.21457785380335	0.847425950623873	1.5108998019026	0.368158246548863	F45H11.1b.1	WBGene00009743	sptf-1
1734	16.7021796297094	14.0215525283914	22.1757457620363	30.2091870679774	34.1925416603777	39.8148945388161	F45H11.3.1	WBGene00009744	hpo-35
1735	25.0872169641367	12.0347587903383	7.99408591129014	18.3540059549756	17.7254342613452	11.960653278124	F45H11.8.1	WBGene00189958	F45H11.8
1736	0	0	0	0	0	1.8788765685942	F45H11.11.1	WBGene00303028	F45H11.11
1737	31.8938262179722	5.73750128376591	7.62226796192781	13.1252484445465	16.9009954584919	20.274389019249	F45H11.5.1	WBGene00009745	cox-19
1738	51.1446577887648	46.3437948998109	34.4054857729007	51.622754318115	41.6958260248812	48.1656755705915	F25D7.2.1	WBGene00009112	tag-353
1739	2.56502717089677	1.84572983941597	1.63470085966532	0.938297062536159	0.836458244444833	0.815273124527157	F25D7.3b.1	WBGene00003847	blmp-1
1740	2.51485549029243	1.80962754426847	1.60272627072321	0.919944063757945	0.820097202988699	0.799326461944719	F25D7.3a.1	WBGene00003847	blmp-1
1741	4.53117134594539	4.34735780091514	5.77546294912592	3.31504072314537	2.70897012940246	0.720098068139625	Y106G6H.1.1	WBGene00013716	Y106G6H.1
1742	41.3794900500415	42.5366474486094	45.2079341190201	46.4915409462959	51.0840433022587	52.6085439206375	Y106G6H.3a.1	WBGene00004444	rpl-30
1743	21.6542293795706	5.19394853056704	6.90015836553465	1.32020042834035	1.17691142463992	2.29420717849396	Y106G6H.3c.1	WBGene00004444	rpl-30
1744	21.6542293795706	5.19394853056704	6.90015836553465	1.32020042834035	1.17691142463992	2.29420717849396	Y106G6H.3c.2	WBGene00004444	rpl-30
1745	3.06808619099061	4.41543722956482	1.46647661012481	3.64753362192468	6.1281014336676	4.63204022056108	Y106G6H.7.1	WBGene00004753	sec-8
1746	52.4115106002346	40.8568562754796	37.5772955575295	50.3273857555222	44.8650629074518	64.5519758662235	Y106G6H.8.1	WBGene00013720	Y106G6H.8
1747	9.86643544872521	7.09964187631465	94.3187114713369	1.80459051355875	1.60872784663011	2.35197498514669	Y106G6H.13.1	WBGene00013723	Y106G6H.13
1748	0	0	0	0	0.810192647397048	1.579345521427	Y106G6H.16.1	WBGene00013726	Y106G6H.16
1749	0	0	0	0	0	0	F37D6.3.1	WBGene00009509	F37D6.3
1750	0	0	0	0	0	0	F37D6.4.1	WBGene00009510	F37D6.4
1751	1.64835880693847	0	1.57575731905238	0.301488078587339	0	0.261958752352075	F37D6.6.1	WBGene00006445	tag-68
1752	1.32890942574884	0	0	0	0	0	F59C6.8.1	WBGene00010327	F59C6.8
1753	108.271146897853	95.2223897270623	494.511349529983	209.031734487222	64.7301283551957	7.64735726164655	F59C6.16.1	WBGene00077764	F59C6.16
1754	3.02078089729693	4.34735780091514	11.5509258982518	16.5752036157268	20.1941409646365	17.7624190141108	F59C6.4.1	WBGene00010325	exos-3
1755	55.1726534000554	58.6060475958618	70.3234530740313	30.7540942693844	32.9850845641419	24.2166313285474	F59C6.5.1	WBGene00010326	F59C6.5
1756	0	2.83577649657396	3.76732784325168	2.88319633775479	3.21283291209174	3.75775313718839	F59C6.12.1	WBGene00044251	F59C6.12
1757	0	0	0	0	0.35950670527586	0	F59C6.2.1	WBGene00010323	dhhc-12
1758	0	0	3.13643562069757	0	0	0	F59C6.3.1	WBGene00010324	F59C6.3
1759	3.89612081640001	5.60710352731669	3.72451729957836	0.712608185751893	0	1.23835046566436	F59C6.14a.1	WBGene00044792	F59C6.14
1760	0	3.54982093815733	0	0.902295256779375	0	0.783991661715563	F59C6.14b.1	WBGene00044792	F59C6.14
1761	0	2.83577649657396	7.53465568650335	4.32479450663218	2.57026632967339	1.2525843790628	F59C6.11.1	WBGene00010328	F59C6.11
1762	4.73725225344665	2.55660678965735	3.39645100894192	3.89903753447668	3.47585239401428	2.63497024818391	F25H2.2.1	WBGene00009116	snx-27
1763	0	0	0	0	0	0	F25H2.3.1	WBGene00009117	F25H2.3
1764	48.7311760995413	77.6455757488321	39.9298504401497	89.130282725516	78.8889104688841	95.1455464380492	F25H2.4.1	WBGene00009118	F25H2.4
1765	4.77851751697841	1.71925125576261	2.2840245460829	1.52950049624797	1.75306492694623	1.32896147534711	F25H2.6.1	WBGene00009120	F25H2.6
1766	4.77851751697841	1.71925125576261	2.2840245460829	1.52950049624797	1.75306492694623	1.32896147534711	F25H2.6.2	WBGene00009120	F25H2.6
1767	0	1.3371954211487	0	0	0	0.295324772299359	F25H2.7.1	WBGene00009121	F25H2.7
1768	33.5789381702104	35.6079976580111	28.7210200008723	29.7385354218934	26.5108398230745	13.4814236262016	F25H2.8.1	WBGene00006720	ubc-25
1769	421.344342747066	382.454001236733	297.48273114062	423.100378239196	443.63416191447	468.723111196523	F25H2.9.1	WBGene00003926	pas-5
1770	1399.91479711058	1726.19966738734	1080.65739002718	769.7443360063	1091.27513807068	1331.7212994972	F25H2.10.1	WBGene00004408	rla-0
1771	1537.2123273849	1659.20971190751	738.35485807026	1126.7040194064	1162.29703002626	1379.54963524384	F25H2.11.1	WBGene00009122	tct-1
1772	3.10982886025579	2.23775560273863	2.9728573456952	0.853190753009069	1.7747077038221	1.48265089766617	F25H2.12b.2	WBGene00009123	F25H2.12
1773	2.86312009889938	3.09034515910565	4.10552220078784	1.04734063208629	1.86733336686084	1.36502932332104	F25H2.12a.1	WBGene00009123	F25H2.12
1774	3.10982886025579	2.23775560273863	2.9728573456952	0.853190753009069	1.7747077038221	1.48265089766617	F25H2.12b.1	WBGene00009123	F25H2.12
1775	2.06748923724543	2.47952316785864	1.97642727053002	4.78987291086298	5.50605294643099	4.38089812978747	F25H2.13.2	WBGene00009124	rtel-1
1776	2.06748923724543	2.47952316785864	1.97642727053002	4.78987291086298	5.50605294643099	4.38089812978747	F25H2.13.1	WBGene00009124	rtel-1
1777	9.84283153616846	9.44354278284916	6.27287124139513	8.40127545307495	4.27967790778154	1.04282144476998	F29C6.1a.1	WBGene00009243	F29C6.1
1778	8.06726192572238	17.4150038966071	15.4238834053127	7.37759062896077	3.94611477673386	2.56411390537561	F29C6.1b.1	WBGene00009243	F29C6.1
1779	8.33698800834532	8.99863423228939	9.96223472227647	27.4473280542492	25.8276610513685	35.1104350872861	T22A3.3a.1	WBGene00003083	lst-1
1780	8.75383740876258	12.5980879252052	13.9471286111871	35.2240710029531	33.7798619540267	40.8076000259777	T22A3.3b.1	WBGene00003083	lst-1
1781	8.75383740876258	12.5980879252052	13.9471286111871	35.2240710029531	33.7798619540267	40.8076000259777	T22A3.3b.2	WBGene00003083	lst-1
1782	2.73194128958726	1.9658370932425	2.61161372400714	0.749516179436254	1.11361140777682	0.65124406959241	T22A3.4a.1	WBGene00044070	set-18
1783	2.6996742664819	1.94261854489712	2.58076789262123	0.740663626135826	1.10045851713379	0.643552210502736	T22A3.4b.1	WBGene00044070	set-18
1784	0	0	0	0	0	0	T22A3.12.1	WBGene00206474	T22A3.12
1785	0	0	0	0	0.227249157196733	0	T22A3.6.1	WBGene00011909	T22A3.6
1786	5.47114838047661	4.59305288939771	2.61508661459757	9.67327707467463	10.2588489208972	10.5786747226434	T22A3.5a.1	WBGene00011908	pash-1
1787	2.57788444994888	3.70996323611931	2.46434227340523	7.54400244765914	9.24716119359939	9.01295677265486	T22A3.5b.1	WBGene00011908	pash-1
1788	0.441970521228748	0.954093026884696	0.845008114374207	0.242511841493393	0.504444793674217	0.140476752792089	T22A3.8.1	WBGene00002248	lam-3
1789	16.7248113094244	8.02317252689217	13.3234765188169	16.8245054587276	24.0884106628537	24.3642937146971	C43H8.2.1	WBGene00016622	mafr-1
1790	8.79124697033849	3.16298147694787	4.20201951747302	7.23571388609614	4.30025328233818	3.49278336469434	C43H8.1.1	WBGene00016621	arch-1
1791	10.0655745128279	17.2019763260064	20.4472582758504	19.5607678144006	29.541556493714	31.192798518606	B0511.6.1	WBGene00015232	B0511.6
1792	0	0	0	0.462800888163591	2.47542255367069	0.804242368844748	B0511.5.1	WBGene00015231	cutl-14
1793	0	0	0	0	0	0	B0511.17.1	WBGene00219234	B0511.17
1794	0	0	3.56258176481408	0.340812610576992	0	0.296127285267563	B0511.4.1	WBGene00015230	tag-344
1795	0	0	0	0	0	0	B0511.3.1	WBGene00015229	fbxa-125
1796	0	0	0	0.786326273933123	1.05147258941184	0.341613921562581	B0511.1.1	WBGene00001432	fkb-7
1797	0	0	7.44903459915672	0.356304092875946	0.317632344718161	0	C34B2.3.1	WBGene00016388	C34B2.3
1798	10.084077407153	36.2812581179315	19.2798542566409	42.4211461165245	38.6390405221857	45.673278939503	C34B2.2.1	WBGene00016387	kbp-5
1799	0	0	0	0	0	0	C34B2.1b.1	WBGene00016386	tag-272
1800	0	0	0	0	0	0	C34B2.1a.1	WBGene00016386	tag-272
1801	0	0	0	0.681625221153985	0.607644485547786	0	C34B2.11.1	WBGene00016396	C34B2.11
1802	1.50376592913685	0	14.3753299281972	1.10016702361696	0.735569640399951	0.716939743279364	B0205.10.1	WBGene00015024	B0205.10
1803	1.50376592913685	0	14.3753299281972	1.10016702361696	0.735569640399951	0.716939743279364	B0205.10.2	WBGene00015024	B0205.10
1804	7.71914368127282	11.1090081141584	12.2985937096771	22.1189302534321	22.4452244492773	25.3524958373911	B0205.9.1	WBGene00015023	B0205.9
1805	0	0	0	1.65025053542544	0	0	B0205.14.1	WBGene00044646	B0205.14
1806	0	0	0	1.65025053542544	0	0	B0205.14.2	WBGene00044646	B0205.14
1807	0	0	0	1.65025053542544	0	0	B0205.14.3	WBGene00044646	B0205.14
1808	40.3363096286119	29.0250064943452	38.5597085132819	17.2143781342418	17.5382878965949	21.3676158781301	B0205.12.1	WBGene00044413	B0205.12
1809	62.6832955724412	56.039970987697	45.3957787206227	60.4512827713739	60.394138895996	51.0159227849316	B0205.7.1	WBGene00002191	kin-3
1810	16.6033235759419	14.3368070819526	19.0464419775048	20.3464303302332	26.8010943068728	22.4282360367297	B0205.6.1	WBGene00015021	nfs-1
1811	0	0	0	0	0	0	B0205.5.1	WBGene00015020	B0205.5
1812	17.7122540435602	20.0283255145482	43.5397446681338	54.6105048033037	66.8364089491085	52.8789357515422	R13H8.1h.1	WBGene00000912	daf-16
1813	18.6047319604838	20.0812544931807	45.7336077715669	57.1191367494153	69.9874555524729	55.332186698367	R13H8.1i.1	WBGene00000912	daf-16
1814	18.5328990185514	20.9562788202415	45.5570301353832	57.1407212420669	69.9330765452062	55.3289250527719	R13H8.1f.1	WBGene00000912	daf-16
1815	18.3422313331754	21.3208381038709	45.8590772030389	56.7740513422084	67.8661371924564	53.366280149947	R13H8.1k.1	WBGene00000912	daf-16
1816	18.267058253941	21.2334576198386	45.6711301653215	56.7983770348476	67.8171091411365	53.3708749874031	R13H8.1d.1	WBGene00000912	daf-16
1817	18.8605927143608	22.2962230634361	42.4990107582537	54.2086226960969	64.579835147727	51.8112210545936	R13H8.1b.1	WBGene00000912	daf-16
1818	18.7867743475727	22.2089580025225	42.3326741212351	54.2418943111656	64.5458760773656	51.821695416373	R13H8.1c.1	WBGene00000912	daf-16
1819	18.4874752464471	22.9781301413566	48.1996356416023	60.2503234698463	73.1675448186069	59.0280388633343	R13H8.1l.1	WBGene00000912	daf-16
1820	18.5785465530799	23.0913229006736	48.4370722703787	60.2382091995196	73.2525903956917	59.0504064415318	R13H8.1m.1	WBGene00000912	daf-16
1821	11.6223265031594	16.7262749289447	33.3312734606335	41.8063468974444	49.2706986247561	39.4033323311958	R13H8.1a.1	WBGene00000912	daf-16
1822	15.7895422559369	25.9697426528352	43.1259897845915	61.8843950784539	77.2348122419949	62.015287793665	R13H8.1e.1	WBGene00000912	daf-16
1823	47.8871415959466	44.9873524519531	29.2470340032846	61.3105688738467	59.9699725445764	62.9961253376956	F55A3.3.1	WBGene00018849	spt-16
1824	0.885939617165894	0.637500142640657	0.846918662436423	0.324080208507321	0.577811810546732	0.281588736378458	F55A3.2.1	WBGene00018848	F55A3.2
1825	0.885939617165894	0.637500142640657	0.846918662436423	0.324080208507321	0.577811810546732	0.281588736378458	F55A3.2.2	WBGene00018848	F55A3.2
1826	4.67838289064797	3.36644812166382	3.1945177618216	4.6451496552716	6.32045024343662	7.22250408044396	F55A3.1.1	WBGene00018847	marc-6
1827	2.27058696584901	0	8.68231847318929	0	0.370220481260903	0.360843844299547	C35E7.9.1	WBGene00016461	C35E7.9
1828	10.7143322451	10.2796898000806	3.41414085794683	8.16530212840711	8.44372649709111	11.3515459352566	C35E7.8.1	WBGene00016460	C35E7.8
1829	0	0	0	0	0	0	C35E7.7.1	WBGene00016459	C35E7.7
1830	1.71001811393118	7.38291935766387	4.90410257899595	11.2595647504339	14.2197901555622	7.88097353709585	C35E7.6.1	WBGene00016458	C35E7.6
1831	4.88634629705275	12.5016655050861	0.519014287193817	2.97907460076801	0.354098449218662	0.172565068849506	C35E7.5a.1	WBGene00016457	C35E7.5
1832	4.30817129017635	12.9168877069076	0.686403188194546	3.0205632836897	0.351224875416102	0.228219562258562	C35E7.5b.1	WBGene00016457	C35E7.5
1833	0	0	0	0	0	0	C35E7.12.1	WBGene00271779	C35E7.12
1834	1.05984121126183	0.762635410206906	2.02632162202718	0.58154114695054	0.86403852659036	0.505292925711576	C35E7.4.1	WBGene00016456	C35E7.4
1835	1.39090722857282	2.00172458581691	0	0.254399676860716	0	0.221044302187552	C35E7.3.1	WBGene00016455	C35E7.3
1836	0	0.696928122039362	0	0.354291075402071	0.315837811697154	0.615677067674934	C35E7.2a.1	WBGene00016454	C35E7.2
1837	0	1.22134928317789	0	0.310443170030528	0.276748973615823	0.269739705392236	C35E7.2b.1	WBGene00016454	C35E7.2
1838	0	0	5.04242342096763	1.92952370295897	1.72010131293527	2.51480402257992	C35E7.11.1	WBGene00016463	C35E7.11
1839	15.7034487867115	16.9497175329573	2.50196581956409	4.30828765737022	2.98719884498301	4.85256925476618	C35E7.1.1	WBGene00016453	vet-2
1840	0	0	0	0	0	0	Y37F4.2.1	WBGene00021383	Y37F4.2
1841	0	0	0	0	0	0	Y37F4.1.1	WBGene00021382	Y37F4.1
1842	0	0	0	0	0	0	Y37F4.1.2	WBGene00021382	Y37F4.1
1843	0	0	0	0	0	0	Y37F4.1.3	WBGene00021382	Y37F4.1
1844	0	0	0	0	0.373935068029407	0	T27C10.4.1	WBGene00020859	bath-25
1845	0	0	0	0	0	0	T27C10.9.1	WBGene00269435	T27C10.9
1846	12.0831235891877	10.8683945022879	7.2193286864074	9.39261538224521	10.589610505846	8.64117681767551	T27C10.3.1	WBGene00020858	mop-25.3
1847	0	0	25.4075598730927	0.972240625521963	0.866717715820098	0	T27C10.8.1	WBGene00077519	T27C10.8
1848	12.0831235891877	10.8683945022879	7.2193286864074	9.39261538224521	10.589610505846	8.64117681767551	T27C10.3.2	WBGene00020858	mop-25.3
1849	0	0	0	0	0	0.33843118316293	T27C10.2.1	WBGene00020857	srt-62
1850	0	0	0	0	0	0	T27C10.1.1	WBGene00020856	srt-61
1851	0	0	0	0	0	0	F49D11.4.1	WBGene00018628	F49D11.4
1852	0	0	2.08100014198664	0	0	0	F49D11.3a.1	WBGene00018627	F49D11.3
1853	0	0	2.74274077291126	0	0	0	F49D11.3b.1	WBGene00018627	F49D11.3
1854	0	0	0	0	0	0.252841858418708	F49D11.2.1	WBGene00018626	F49D11.2
1855	12.0724870367324	20.848948326924	13.8489093956153	24.9513232363268	31.6916553518796	36.0691375069562	F49D11.1.1	WBGene00018625	prp-17
1856	7.73365334984664	3.70996323611931	2.46434227340523	4.24350137680827	2.94227856159981	6.1451977995374	Y95D11A.3.1	WBGene00045434	Y95D11A.3
1857	28.3745074628856	27.22345436711	13.562380235706	12.9743835198965	16.9637577758444	12.0248100390028	Y95D11A.1.1	WBGene00013605	Y95D11A.1
1858	5.06999825276453	8.20855082002739	6.0583645538428	9.73678319607762	11.9866579478114	15.5102823573783	Y52B11A.3c.1	WBGene00013123	Y52B11A.3
1859	5.08881086223675	8.2390092646286	6.08084457074018	9.77291226174025	12.031135342794	15.5678344254948	Y52B11A.3a.2	WBGene00013123	Y52B11A.3
1860	5.08881086223675	8.2390092646286	6.08084457074018	9.77291226174025	12.031135342794	15.5678344254948	Y52B11A.3a.1	WBGene00013123	Y52B11A.3
1861	5.30535600531066	8.58960540354897	5.07168313134075	9.94619084794132	11.6780572696379	15.1763801749504	Y52B11A.3b.1	WBGene00013123	Y52B11A.3
1862	2.12955671952299	1.53237611926667	0	0	0	0	Y52B11A.12.1	WBGene00077539	Y52B11A.12
1863	0	0	2.97961383966269	0.570086548601514	0	0	Y52B11A.5.1	WBGene00013125	clec-92
1864	58.7757654588345	50.7522970701122	41.2038028113355	56.6177383696818	54.3060557369564	51.6852102926426	Y52B11A.8.1	WBGene00013127	Y52B11A.8
1865	3.34496226188489	3.61042763710148	2.39822577338704	4.74145153836869	5.86302825567571	9.03693803236037	Y52B11A.10.1	WBGene00013129	Y52B11A.10
1866	0	0	0	0	0	0	Y52B11A.19.1	WBGene00206530	Y52B11A.19
1867	0	0	0	0	0	0	Y52B11B.1.1	WBGene00013130	Y52B11B.1
1868	0	0	0	0	0	0	ZK39.4.1	WBGene00013929	clec-93
1869	6.40857255781684	2.30572481497135	0	2.93035141804517	1.04492135832516	3.56459760209927	ZK39.3.1	WBGene00013928	clec-94
1870	0	2.14532656697334	0	0.545300176923188	0	0.473803656428101	ZK39.2.1	WBGene00013927	clec-95
1871	7.21807645985687	0	0	1.98030064251052	1.17691142463992	2.29420717849396	ZK39.5.1	WBGene00013930	clec-96
1872	14.2117567603399	17.8962475276014	0	11.69711260343	11.5861746467143	8.46954722630544	ZK39.6.1	WBGene00013931	clec-97
1873	0	0	0	0	0	0	ZK39.10.1	WBGene00050881	ZK39.10
1874	2.01090106652904	0	0	0	0	0	F28D9.2a.1	WBGene00005517	sri-5
1875	2.16999134077975	0	0	0	0	0	F28D9.2b.1	WBGene00005517	sri-5
1876	2.85121523362329	4.10332732144589	6.81408570401031	4.43268958787872	5.11381471413189	5.21085518192236	W06H12.1.1	WBGene00012317	ztf-6
1877	0	3.94740088323095	0	1.00335232553867	0.894452682726341	0	Y53H1A.7.1	WBGene00206528	Y53H1A.7
1878	3.18938262179722	2.29500051350636	3.04890718477112	2.33337750125271	5.20030629492059	2.53429862740612	Y53H1A.2b.1	WBGene00013178	Y53H1A.2
1879	3.23451539474718	2.3274769358673	3.09205209776317	2.36639699419497	5.27389553494305	2.57016134383168	Y53H1A.2a.1	WBGene00013178	Y53H1A.2
1880	7.29486450730215	5.24920330216881	2.32452143519784	5.3369804549929	6.74011330068608	10.4337613702784	Y53H1A.5a.1	WBGene00043056	nfya-2
1881	7.53535454600442	5.42225396048207	2.40115400998458	5.51292486559706	6.96231483807134	9.97938104198382	Y53H1A.5b.1	WBGene00043056	nfya-2
1882	0	0	0	2.82900091787218	5.88455712319961	9.01295677265486	Y53H1A.5c.1	WBGene00043056	nfya-2
1883	0	0	0	0.469734234802746	0.418751255958025	0	F46A8.11.1	WBGene00014761	F46A8.11
1884	0	0	8.94901084949886	0	0	0.371927784909431	F46A8.10.1	WBGene00009753	scrm-6
1885	6.01506371654739	8.6565808842784	23.0005278851155	12.1018372597865	19.6151904106654	6.69143760394073	F36D1.7.1	WBGene00009466	F36D1.7
1886	0	0	0	0	0	0	F36D1.14.1	WBGene00195231	F36D1.14
1887	0	0	0	0	0	0	F36D1.5.1	WBGene00009464	F36D1.5
1888	0	0	0	0	0	0	F36D1.10.1	WBGene00044246	F36D1.10
1889	0	0	0	0	1.14088352388564	0	F36D1.15.1	WBGene00195232	F36D1.15
1890	0	0	80.678774735482	3.85904740591794	1.72010131293527	1.67653601505328	F36D1.4.1	WBGene00009463	F36D1.4
1891	0	0	0	0	0	0	F36D1.23.1	WBGene00219287	F36D1.23
1892	0	0	0	0	0	0	F36D1.3.1	WBGene00005710	sru-47
1893	0	0	0	0	0	0	Y53H1B.4.1	WBGene00013182	Y53H1B.4
1894	0	0	0	0	0	0	Y53H1B.6.1	WBGene00013184	clpr-4
1895	19.98727450207	14.3823462673773	16.1674114170038	30.6517386445388	37.3524242506235	37.1394076877274	H25P06.2a.1	WBGene00000410	cdk-9
1896	20.0418406922957	15.4517257955282	16.4220888031514	31.6820541206103	38.5137506915048	37.7658112785489	H25P06.2b.1	WBGene00000410	cdk-9
1897	0	0	0	0	0	0	M04D5.1.1	WBGene00014807	M04D5.1
1898	39.2428554519327	60.9350286944536	3.94888581160115	3.39991375370783	1.01030046994692	0.656474945653393	F56G4.2.1	WBGene00003977	pes-2.1
1899	8.73525176670576	12.5713403924552	9.74226181121134	13.0478407514317	14.717639683926	18.5095271300999	F56G4.4.1	WBGene00010159	wbp-4
1900	10.1671422951855	13.0062632066918	9.71933344733464	7.85160386541789	8.8413774239836	8.07885971010024	F56G4.5.1	WBGene00010160	png-1
1901	0	0	0.88583114152134	0	0	0.147263298619545	Y53H1C.3.1	WBGene00013186	Y53H1C.3
1902	0	0	0.88583114152134	0	0	0.147263298619545	Y53H1C.3.2	WBGene00013186	Y53H1C.3
1903	0	0	0	0	0	0	C27C7.7.1	WBGene00007769	C27C7.7
1904	2.1631459422284	1.55654608960211	2.06787080355139	0.39564366149001	0.352702161958336	0	C27C7.3.1	WBGene00003664	nhr-74
1905	0	0	3.70347482895927	0	0.631675623394309	0	C27C7.8.1	WBGene00007770	nhr-259
1906	25.2101935178824	27.2109435884486	142.188925142727	43.8044443594546	36.9948260318799	74.1189175772636	C27C7.1.1	WBGene00007766	C27C7.1
1907	3.94090381428967	2.83577649657396	3.76732784325168	0	0	0	ZK1025.6.1	WBGene00014186	nhr-244
1908	0	0	0	0	0	0	ZK1025.7.1	WBGene00050875	bah-1
1909	0	0	4.34115923659465	0	0	0	ZK1025.8.1	WBGene00014188	ZK1025.8
1910	0	0	0	0	0	0	ZK1025.10.1	WBGene00014189	nhr-245
1911	0	0	0	0	0	0	K08C9.5.1	WBGene00010652	K08C9.5
1912	0	0	0	0.294065746054708	0.26214908637935	0.12775479598882	F32B4.8b.1	WBGene00009318	F32B4.8
1913	0	0	0	0.293377872964522	0.261535872142205	0.127455954360776	F32B4.8a.1	WBGene00009318	F32B4.8
1914	0	0	0	0	0	0	F32B4.1.1	WBGene00009312	F32B4.1
1915	0	0	0	0	0	0	F32B4.6.1	WBGene00009316	abhd-11.1
1916	10.8539976561162	13.3233968358586	12.8173332767613	9.80931044521042	12.2841499722659	18.8727378230858	F32B4.4a.1	WBGene00009314	phm-2
1917	9.29436050177353	17.8346425447181	12.8338788877037	10.9552776508363	13.8074397559413	24.946047934829	F32B4.4b.2	WBGene00009314	phm-2
1918	9.29436050177353	17.8346425447181	12.8338788877037	10.9552776508363	13.8074397559413	24.946047934829	F32B4.4b.3	WBGene00009314	phm-2
1919	9.29436050177353	17.8346425447181	12.8338788877037	10.9552776508363	13.8074397559413	24.946047934829	F32B4.4b.1	WBGene00009314	phm-2
1920	10.2549939733759	13.7745793532486	12.4175332500399	9.5033370813732	12.2619385717719	19.3395031846126	F32B4.4c.1	WBGene00009314	phm-2
1921	0	0	7.99408591129014	0	0	0	F15D3.9.1	WBGene00077557	F15D3.9
1922	0	0	0.795527966900232	0	0.135687603568923	0.264502041209862	F15D3.4.1	WBGene00008854	F15D3.4
1923	104.409624511921	83.252796405591	62.044633862935	33.5483030658504	32.2076583286234	36.7734031285349	F15D3.7.1	WBGene00008857	timm-23
1924	0	0	4.68225031946994	0	0	0	C17D12.5.1	WBGene00007639	C17D12.5
1925	0	0	2.54568949408074	1.21766058924595	1.51970115997194	1.90441469671101	C17D12.2a.1	WBGene00006807	unc-75
1926	0	0	2.8194195472077	1.07887346832115	1.68310988685064	1.87483597382302	C17D12.2b.1	WBGene00006807	unc-75
1927	0	0	1.57197852452228	1.2030603423725	1.60872784663011	1.82931387733631	C17D12.2c.1	WBGene00006807	unc-75
1928	0	0	1.78614453603758	1.02522376587738	1.82790057777863	1.78160502962065	C17D12.2d.1	WBGene00006807	unc-75
1929	2.26309327949308	6.51386284361542	4.32683197838806	2.06962113353685	1.47599452595106	1.07895882156894	C17D12.1a.1	WBGene00007637	dhhc-7
1930	0	2.04740709711149	2.71997943869623	0.520410957229598	1.39178322000987	0.452177763396113	C17D12.1b.1	WBGene00007637	dhhc-7
1931	0	0	0	0	0.533682984920251	0.26008315269323	Y47H9A.1.1	WBGene00012945	Y47H9A.1
1932	0	0	0	0	0	0	W04G5.3.1	WBGene00012264	W04G5.3
1933	2.43162150243405	0	0	0.444748371249408	0	0	W04G5.4.1	WBGene00012265	W04G5.4
1934	0	0	0	0	0	0	W04G5.5.1	WBGene00012266	W04G5.5
1935	0	0	0	0	0	0	W04G5.9.1	WBGene00012269	W04G5.9
1936	0	0	0	0	0	0	W04G5.8.1	WBGene00012268	W04G5.8
1937	0	0	0	0	0.28449512809362	0.277289671700924	W04G5.7.1	WBGene00012267	W04G5.7
1938	0	12.3356277600967	0	6.27095203461666	5.59032926703963	2.72437102446158	F11A6.16.1	WBGene00271780	F11A6.16
1939	0	0	0	0	0	0	F11A6.1a.2	WBGene00002232	kpc-1
1940	0	0	0	0	0	0	F11A6.1a.1	WBGene00002232	kpc-1
1941	0	0	0	0	0	0	T22H2.1.1	WBGene00005524	sri-12
1942	15.8547344204949	11.4086730729218	22.7346258286402	6.16220720164643	3.87768504072113	1.25982475119611	T22H2.6b.1	WBGene00011936	pgrn-1
1943	15.2806075473293	10.9955456357408	23.7373135973128	5.93906320827204	3.73726747657246	1.214204356306	T22H2.6a.1	WBGene00011936	pgrn-1
1944	2.63737409110155	0	0	0	0	0	F35E2.8.1	WBGene00009415	F35E2.8
1945	0	1.5516512905782	2.06136806517544	0.394399499032494	0.35159303566287	0.342688179177558	Y47H9B.2.1	WBGene00012946	Y47H9B.2
1946	0	0	0	0	0	0	T02G6.3.1	WBGene00011386	T02G6.3
1947	4.57144842457602	2.19300049068386	2.9134001987813	4.45934366906074	3.47842709949133	2.66382944614021	T02G6.5b.1	WBGene00011388	T02G6.5
1948	4.53117134594539	1.08683945022879	2.88773147456296	3.86754751033627	2.70897012940246	2.40032689379875	T02G6.5c.1	WBGene00011388	T02G6.5
1949	5.3019376058227	1.27171420207183	3.37894352951439	4.52542930333161	3.16977432667196	2.80862992212534	T02G6.5a.1	WBGene00011388	T02G6.5
1950	6.32969781864371	1.51823110893498	4.0339387367741	5.01676162769333	3.09618236328349	3.01776482709591	T02G6.5d.1	WBGene00011388	T02G6.5
1951	0	0	0	0	0	0	T02G6.6.1	WBGene00011389	T02G6.6
1952	0	0	0	0	0	0	T02G6.11.1	WBGene00086562	T02G6.11
1953	0	1.21833360593548	0	0	0.552131285633544	0	Y47H9C.2.1	WBGene00012948	dhhc-2
1954	5.21457995198785	5.00304294452592	2.49245264154293	8.10693418923826	9.21093542097785	7.45835413540813	Y47H9C.5a.1	WBGene00001045	dnj-27
1955	6.44875169611037	6.18714871979772	2.0549060963191	9.04275215023092	11.5661984835303	9.90680372531485	Y47H9C.5b.1	WBGene00001045	dnj-27
1956	8.79124697033849	10.1215407262332	8.40403903494605	11.2555549339273	10.6072914297675	15.0888241354795	Y47H9C.8.1	WBGene00012951	Y47H9C.8
1957	0	0	0	0	0	0	Y47H9C.12.1	WBGene00012955	Y47H9C.12
1958	1.56199832274807	0	0	0	0	0	Y47H9C.10.1	WBGene00012953	fbxa-216
1959	113.654795086144	114.496434458356	86.9191219525911	173.923642065059	177.902191039493	222.164178569353	R09B3.4.1	WBGene00006707	ubc-12
1960	177.479762365892	139.320031172857	46.2716502159382	191.81735635298	121.014186486505	79.4875310666438	R06C1.4.1	WBGene00011059	R06C1.4
1961	0	2.27909981710794	1.51389155825818	3.76546773441185	6.71355939690672	8.55691591978696	R06C1.6.1	WBGene00011060	R06C1.6
1962	0	0.542821903634619	0.721138663064677	0.41392422670737	0.368998631487764	0.11988431350766	Y53C10A.4.1	WBGene00013135	rga-2
1963	8.57146579608003	12.3356277600967	14.3393916033767	1.95967251081771	2.09637347513986	0.681092756115396	Y53C10A.5.1	WBGene00013136	tmem-189
1964	0	0	0.414096680180538	0	0	0	Y53C10A.9.1	WBGene00000023	abt-5
1965	0	0	7.28350049695324	0.34838622414537	0	0.302707891606843	Y53C10A.10.1	WBGene00013138	Y53C10A.10
1966	0	0	0	0	0	0	Y53C10A.24.1	WBGene00305049	Y53C10A.24
1967	0	0	0	0	0	0	Y53C10A.25.1	WBGene00306076	Y53C10A.25
1968	12.85719869412	33.922976340266	53.2605973839706	93.2804115149228	127.179990825152	94.67189310004	F58D5.5.1	WBGene00010244	F58D5.5
1969	0	1.25873752654048	0	0	0.28522088097141	0	F58D5.3.1	WBGene00010243	F58D5.3
1970	0	0	0	0	0	0	M01G12.10.1	WBGene00010823	M01G12.10
1971	0	0	0	0	0	0	M01G12.4.1	WBGene00005858	srw-111
1972	0	0	0	0	0	0.40511093300544	M01G12.5.1	WBGene00010819	M01G12.5
1973	0	0	0	0	0	0	M01G12.13.1	WBGene00005525	sri-13
1974	0	0	0	0	0	0	F15H9.3.1	WBGene00005529	sri-17
1975	0	0	0	0	0	0	F15H9.1.1	WBGene00008870	F15H9.1
1976	0	0	0	0	0	0.345951876122106	R05D7.2.1	WBGene00011027	R05D7.2
1977	2.06541344483856	1.48622021205984	3.94888581160115	1.13330458456928	1.6838341165782	1.31294989130679	R05D7.5a.1	WBGene00011030	nsph-1.2
1978	2.568229452009	1.8480341213628	4.91022505412578	1.40920270440824	2.09375627979012	1.6325818873178	R05D7.5b.1	WBGene00011030	nsph-1.2
1979	2.86910988990126	2.06454021089485	5.48548154582252	1.04953172127475	1.87123992202163	1.82384671093662	R05D7.5c.1	WBGene00011030	nsph-1.2
1980	0	2.5303851815583	6.72323122795683	0.643174567652991	0.573367104311757	0	C15C6.1.1	WBGene00007600	C15C6.1
1981	0	2.30572481497135	58.1999338775235	0.586070283609034	0	0.509228228871324	C15C6.2a.1	WBGene00007601	C15C6.2
1982	0	1.70146589794437	49.7287275309221	0.864958901326436	0	0.375775313718839	C15C6.2b.1	WBGene00007601	C15C6.2
1983	5.87757654588345	4.93425110403868	5.61870038336393	9.49601308099094	12.1390006941432	22.7290382612223	C15C6.3.1	WBGene00007602	C15C6.3
1984	10.3374461862272	7.43856950357591	6.58809090176675	14.4956680197169	19.1026326712912	27.3806133111717	C15C6.4.1	WBGene00007603	popl-4
1985	1.86843941058965	2.68896517931263	1.78614453603758	0.341741255292461	0.609300192592875	0	F14B6.3.1	WBGene00008784	F14B6.3
1986	0	0	1.89455215238668	0.362482776567437	0.323140420060094	0	F14B6.6a.1	WBGene00008787	F14B6.6
1987	0	0	0	0	0.312308897599979	0	F14B6.4.1	WBGene00008785	F14B6.4
1988	0	0	0	0	0	0	F14B6.5.1	WBGene00008786	oac-16
1989	0	0	0	0	0	0	F41D3.1.1	WBGene00003672	nhr-82
1990	0	0	0	0	0	0	F41D3.2.1	WBGene00009607	oac-26
1991	0	0	0	0	0	0	F41D3.3.1	WBGene00009608	nhr-265
1992	0	0	0	0	0	0	F41D3.7.1	WBGene00009612	F41D3.7
1993	0	0	0	0	0	0	F56H6.1.1	WBGene00010162	F56H6.1
1994	0	0	0	0	0	0	F56H6.13.1	WBGene00010173	F56H6.13
1995	0	0	0	0	0.298948089146504	0	F56H6.2.1	WBGene00010163	F56H6.2
1996	0	0	0	0	0	0	F56H6.4.1	WBGene00010165	F56H6.4
1997	0	0	0	0	0	0	F56H6.7.1	WBGene00010168	F56H6.7
1998	0	0	0	0	0	0	F56H6.9.1	WBGene00010170	F56H6.9
[truncated: 29,867 more rows]
