# Supplementary material for: Reprograming gene expression in ‘hibernating’ C. elegans involves the IRE-1/XBP-1 pathway
Source: eLife. 2025 May 6;13:RP101186. doi: 10.7554/eLife.101186 (PMC12055002; doi:10.7554/eLife.101186)
Supplement: Supplementary file 3. [file elife-101186-supp3.csv]

Engelfriet_Sup file 3
Genes in red in Fig2a
	id	gene_name	rna	rpf	te	rna.padj	rpf.padj	te.padj
1	C07A4.3.1	C07A4.3	0.261397277398227	-2.70748084595711	-3.3539603606924	0.739787404876722	0.000167223760069334	8.78555522103205e-05
2	C24F3.6.1	col-124	0.439922440806248	-3.48187474685672	-3.46319330135498	0.026459555203395	0	2.87272267354991e-197
3	C49G7.3.1	phat-7	0.603437829941976	-2.55937334209349	-2.5696874149109	7.61096208878543e-08	1.35843827632158e-33	3.98780421177977e-51
4	C49G7.4.1	phat-3	0.606489168630878	-2.54555088765946	-2.55627903066278	1.17511503586113e-06	3.58101640749765e-34	8.49771022297115e-75
5	C53B4.5.1	col-119	0.58928704319004	-2.99109203991098	-2.96766556473169	5.04439258145009e-09	0	3.2483230371649e-233
6	C53C11.2.1	C53C11.2	0.161302889558808	-2.50587270216497	-2.75340240590622	0.780444908523975	1.40689310270529e-05	1.6461539869063e-07
7	D2024.8.1	col-114	0.486183391242096	-2.92589414772897	-2.92217465616968	0.542576826183202	2.80044938341427e-65	1.92076529211624e-64
8	F02D10.1.1	col-183	0.571990477782465	-3.44516645987919	-3.45740075790788	0.427257475159562	4.5130545352146e-64	5.82457179520651e-62
9	F11G11.11.1	col-20	0.271317651731344	-3.210564936541	-3.18708939142351	0.0177668077583554	0	4.62464936759485e-257
10	F11H8.3.1	col-8	0.254740742094172	-2.59008464755536	-2.5667722542099	0.0324782992848928	3.0082305125953e-289	4.46815710979883e-152
11	F26F12.1.1	col-140	0.521492997815558	-3.23193839028589	-3.21164109301857	0.00180806510007925	0	1.75758165026647e-203
12	F43C11.7.1	F43C11.7	0.553948780111005	-3.28757675514824	-3.39421301317759	4.74271409713341e-05	2.31277670750537e-23	7.10340645021463e-28
13	F48E8.1a.1	lon-1	0.1270166925475	-3.08127536082296	-3.11948415550628	0.34981331925437	1.55531636945472e-28	2.32928860686896e-41
14	F48E8.1b.1	lon-1	0.127394602801351	-3.07812755147579	-3.11580664864966	0.347600413326636	1.50145989820176e-28	2.28791873197087e-41
15	F48E8.1c.1	lon-1	0.137659193065007	-3.138992130803	-3.18383031709565	0.305664382655405	2.09083936311997e-28	9.92376711440623e-41
16	K05F6.6.1	fbxb-52	0.116238919663672	-2.82329508736208	-3.65859213012202	0.904385246138163	0.00120999246130292	0.000379299128803087
17	T13F2.1a.1	fat-4	0.373574915934354	-2.73384031343438	-2.71926414585078	9.19490431259058e-05	1.46118319023571e-117	7.03346745374644e-131
18	T13F2.1b.1	fat-4	0.368078051503662	-2.93612989350677	-2.92470444787437	9.91695508739056e-05	6.57521275410096e-126	1.7869002919357e-144
19	T13F2.1c.1	fat-4	0.261432638535935	-2.97892115669716	-3.01761787720742	0.0178728154274651	1.15358971736137e-32	3.37853779253633e-49
20	W02A2.1a.1	fat-2	0.323970625616716	-4.64813037381828	-4.64027853810631	0.000148689954253013	0	0
21	W02A2.1b.1	fat-2	0.178660035313824	-4.73843880141482	-4.75172411760016	0.0851424004642327	5.37012211254188e-148	3.61154696528774e-174
22	W08D2.4a.1	fat-3	0.409385526849449	-3.86776631529965	-3.8754865969166	0.000107701459209238	1.35031248937465e-112	3.55481914521204e-127
23	W08D2.4b.1	fat-3	0.307699916110257	-3.89340274475183	-3.94497253631087	0.00557767869758095	1.36658849003131e-56	1.16790573107077e-68
24	W08D2.4c.1	fat-3	0.119161150258003	-3.80209805009533	-3.89896949928564	0.433950482563453	5.51062537719525e-32	7.63726040957815e-41
25	W08D2.4d.1	fat-3	0.361776111969899	-3.92834414732609	-3.94455536190251	0.000607692125604452	1.60810404522728e-96	9.85272074781981e-114
26	Y11D7A.11.1	col-120	0.410651612439418	-2.79469895200352	-3.27669883572821	0.304603958718225	5.36696511191299e-07	5.75183090353259e-07
27	Y23H5A.5c.1	ctn-1	0.158766169019329	-3.02280013709472	-4.25331541815437	0.578801386019069	0.00137779599689733	0.000176840825813203
28	Y57A10B.6.1	Y57A10B.6	0.0726645270883374	-2.52515089006794	-2.5724290615029	0.808297413970842	1.82420690983283e-13	7.76776324824753e-20
29	Y71H10A.2.1	fard-1	0.181103067862835	-2.78112659452413	-2.76400502338843	0.0488689985000325	9.08080373003837e-104	3.45997222496004e-146
30	Y71H10A.2.2	fard-1	0.170374330821111	-2.78112659452413	-2.76425840061442	0.0774768020345557	9.08080373003837e-104	8.16994431488856e-143
31	Y71H10A.2.3	fard-1	0.173338331601779	-2.78112659452413	-2.76407726111089	0.0638601596144023	9.08080373003837e-104	3.1644782438333e-145
32	Y71H10A.2.4	fard-1	0.173235719744526	-2.78112659452413	-2.76407162195876	0.0639802098931238	9.08080373003837e-104	2.67178406318416e-145
33	ZK1193.1.1	col-19	0.387750168006526	-3.83403421607506	-3.81581985295882	0.000611327391558067	0	6.26681399420266e-274
