# Supplementary material for: Reprograming gene expression in ‘hibernating’ C. elegans involves the IRE-1/XBP-1 pathway
Source: eLife. 2025 May 6;13:RP101186. doi: 10.7554/eLife.101186 (PMC12055002; doi:10.7554/eLife.101186)
Supplement: Supplementary file 4. — The IRE-1 dependent cold genes were selected from Table S2 and Table S3 (Dudkevich et al., 2022): the genes were selected if upregulated in wild-type animals but not ire-1(ok799) mutants at 2 °C. [file elife-101186-supp4.csv]

Engelfriet_Sup file 4
IRE-1 responsive genes from published data used to generate the Venn diagram in Figure 7 - figure supplement 1
Upregulated UPR genes induced by protein stress (tunicamycin, dependent on IRE-1		Upregulated cold genes, dependent on IRE-1		Upregulated UPR genes induced by lipid stress (pmt-2 RNAi), dependent on IRE-1
Shen et al., 2005, PLoS Genet.		Dudkevich et al., 2022, Cell Reports		Koh et al., 2018, J. cell. Sci.
Wormbase ID	Gene name	Wormbase ID	Gene name	Wormbase ID	Gene name
WBGene00001045	dnj-27	WBGene00011878	ador-1	WBGene00043990	AC8.12
WBGene00001025	dnj-7	WBGene00000097	aip-1	WBGene00007091	B0001.6
WBGene00001046	dnj-28	WBGene00000105	alg-1	WBGene00007097	B0024.4
WBGene00002008	hsp-4	WBGene00007694	C23H4.6	WBGene00044644	B0205.13
WBGene00002007	hsp-3	WBGene00011517	cgt-1	WBGene00015152	B0348.2
WBGene00006059	stc-1	WBGene00000562	cng-1	WBGene00201108	B0350.78
WBGene00011771	T14G8.3	WBGene00000841	cul-6	WBGene00015167	B0403.3
WBGene00020781	T24H7.2	WBGene00010484	dph-3	WBGene00194695	B0462.5
WBGene00001334	ero-1	WBGene00008577	F08G2.5	WBGene00015251	B0546.4
WBGene00013263	txdc-12.1	WBGene00017814	F26A10.2	WBGene00015258	B0554.5
WBGene00020038	R12E2.13	WBGene00009433	F35E12.9	WBGene00007216	C01A2.4
WBGene00014249	ZK1307.8	WBGene00001613	glr-2	WBGene00015402	C03G6.17
WBGene00015752	C14B9.2	WBGene00001663	gpa-1	WBGene00015483	C05D11.5
WBGene00015168	pdi-6	WBGene00001772	gst-24	WBGene00015484	C05D11.7
WBGene00003963	pdi-2	WBGene00003092	lys-3	WBGene00007366	C06B3.7
WBGene00003962	pdi-1	WBGene00010822	M01G12.9	WBGene00015537	C06E4.8
WBGene00021844	sec-11	WBGene00019782	M60.7	WBGene00015549	C06G3.3
WBGene00016395	spcs-1	WBGene00012494	nhr-232	WBGene00007440	C08E8.4
WBGene00012550	spcs-2	WBGene00014193	nhr-247	WBGene00050957	C10A4.10
WBGene00011481	imp-2	WBGene00003602	nhr-3	WBGene00015671	C10B5.3
WBGene00019679	spcs-3	WBGene00003604	nhr-5	WBGene00007508	C10C5.4
WBGene00004759	sel-1	WBGene00003657	nhr-67	WBGene00015733	C13B9.2
WBGene00008053	cdc-48.2	WBGene00003674	nhr-84	WBGene00015734	C13B9.3
WBGene00003818	nsf-1	WBGene00010700	nipi-3	WBGene00015756	C14C6.2
WBGene00020109	der-2	WBGene00004005	pgp-11	WBGene00015791	C15C7.5
WBGene00000843	F25D7.1	WBGene00011524	plpr-1	WBGene00015859	C16D9.4
WBGene00008148	C47E12.3	WBGene00004245	puf-9	WBGene00015926	C17H11.6
WBGene00004768	F55A11.3	WBGene00004509	rrf-2	WBGene00007664	C18B12.2
WBGene00001331	erd-2.1	WBGene00022570	sdz-35	WBGene00007666	C18B12.4
WBGene00009783	rer-1	WBGene00004859	sma-5	WBGene00015980	C18G1.1
WBGene00022703	ubxn-4	WBGene00020580	T19D12.5	WBGene00044457	C18H7.11
WBGene00010433	H40L08.1	WBGene00020760	T24C4.4	WBGene00016017	C23G10.11
WBGene00006708	ubc-13	WBGene00006575	tir-1	WBGene00199372	C23H3.11
WBGene00010040	F54C8.7	WBGene00016265	trhr-1	WBGene00045411	C25F9.11
WBGene00021868	atln-1	WBGene00006844	unc-120	WBGene00045461	C25F9.14
WBGene00010500	K02B12.7	WBGene00006767	unc-31	WBGene00007725	C25F9.5
WBGene00017217	F07F6.4	WBGene00012961	Y47H10A.5	WBGene00016131	C26B9.1
WBGene00012386	agef-1	WBGene00007932	zip-5	WBGene00007745	C26D10.4
WBGene00012757	Y41C4A.11	WBGene00022736	ZK418.7	WBGene00007779	C27D8.3
WBGene00013667	Y105E8A.2	WBGene00021527	aakg-3	WBGene00016190	C28G1.5
WBGene00018270	eas-1			WBGene00201596	C29H12.13
WBGene00010670	tmed-1			WBGene00016260	C30F12.1
WBGene00002070	ile-1			WBGene00007858	C31H5.7
WBGene00004754	sec-23			WBGene00016315	C32D5.7
WBGene00011115	R07E5.7			WBGene00007878	C33A11.2
WBGene00000150	apm-1			WBGene00016379	C33H5.13
WBGene00010333	F59E10.3			WBGene00007908	C34B4.3
WBGene00019757	M03E7.5			WBGene00016406	C34D10.1
WBGene00018853	F55A4.1			WBGene00016415	C34F11.3
WBGene00007128	B0272.2			WBGene00007941	C34F6.7
WBGene00006373	syn-3			WBGene00016424	C34H4.1
WBGene00008940	F18H3.4			WBGene00016425	C34H4.2
WBGene00017016	D1014.3			WBGene00044743	C35B8.4
WBGene00010470	K01D12.11			WBGene00016454	C35E7.2
WBGene00001749	gst-1			WBGene00016506	C37H5.2
WBGene00022297	Y76B12C.3			WBGene00016507	C37H5.3
WBGene00021626	Y47D7A.14			WBGene00016514	C38C3.6
WBGene00004949	sox-2			WBGene00016599	C42D8.1
WBGene00011733	T12D8.5			WBGene00195084	C43C3.4
WBGene00000512	B0285.9			WBGene00008099	C44H9.4
WBGene00000514	ckb-4			WBGene00016667	C45E5.4
WBGene00020472	T13B5.5			WBGene00008121	C46F11.6
WBGene00009801	F47A4.5			WBGene00016738	C47D2.1
WBGene00001152	F43H9.1			WBGene00008199	C49C3.9
WBGene00019465	K07B1.5b			WBGene00008226	C50B8.4
WBGene00018657	F49H12.6a			WBGene00008233	C50F4.8
WBGene00044631	F55A11.5			WBGene00016862	C52A10.1
WBGene00015295	acl-12			WBGene00016874	C52B11.5
WBGene00018269	F41C3.3			WBGene00201035	C52G5.9
WBGene00018152	F37C12.7			WBGene00016893	C53B7.2
WBGene00008546	F07A11.2			WBGene00044770	C53C11.5
WBGene00008132	C47B2.6			WBGene00016929	C54F6.12
WBGene00011638	T09A5.11			WBGene00044113	C54F6.15
WBGene00016583	C42C1.5			WBGene00016923	C54F6.5
WBGene00021628	Y47D9A.1a			WBGene00008372	D1054.5
WBGene00009925	F52B11.2			WBGene00008438	DH11.5
WBGene00009583	F40F9.6a			WBGene00008450	E01G6.2
WBGene00019813	R01H2.5			WBGene00008483	E04D5.4
WBGene00018181	F38E1.9			WBGene00008497	F01D5.7
WBGene00018682	F52D1.1			WBGene00017265	F08F3.9
WBGene00000266	C53B4.7			WBGene00008588	F08G12.5
WBGene00000245	bca-1			WBGene00008599	F09A5.2
WBGene00020486	T13C5.6			WBGene00008601	F09A5.4
WBGene00015057	B0222.9			WBGene00008622	F09C8.2
WBGene00012606	Y38F1A.2			WBGene00017342	F10D7.5
WBGene00002783	F57B10.1			WBGene00017385	F11G11.5
WBGene00011529	T06D8.9			WBGene00008726	F13A7.11
WBGene00012766	Y41E3.8			WBGene00044784	F13H10.8
WBGene00006785	T07A5.2			WBGene00008850	F15B9.6
WBGene00004509	rrf-2			WBGene00008863	F15D4.6
WBGene00021845	Y54E10BR.6			WBGene00008900	F16H6.10
WBGene00003766	nlp-28			WBGene00008922	F17C11.11
WBGene00021883	Y54G2A.18			WBGene00008926	F17H10.2
WBGene00012121	T28C6.7			WBGene00008944	F19B2.5
WBGene00013765	Y113G7B.16			WBGene00017637	F20D6.8
WBGene00001099	dsc-4			WBGene00008988	F20G2.5
WBGene00007297	C04F12.1			WBGene00017654	F21C10.4
WBGene00009674	F44A6.1			WBGene00017675	F21F3.6
WBGene00019760	M03F4.7			WBGene00200355	F22A3.15
WBGene00004736	sca-1			WBGene00017711	F22E5.13
WBGene00006801	unc-68			WBGene00017726	F22H10.2
WBGene00009112	F25D7.2			WBGene00017735	F23C8.6
WBGene00016390	CE16893			WBGene00009102	F25B3.5
WBGene00001425	fis-2			WBGene00017813	F26A10.1
WBGene00019677	K12H4.2			WBGene00009349	F32H5.3
WBGene00016391	C34B2.6			WBGene00045457	F33H12.7
WBGene00009239	F28H7.6			WBGene00009432	F35E12.8
WBGene00013957	ZK265.5			WBGene00018145	F37C4.5
WBGene00009784	F46C5.9			WBGene00018194	F39E9.1
WBGene00010496	K02B12.3			WBGene00018226	F40B5.2
WBGene00019444	K06C4.8			WBGene00009574	F40E10.6
WBGene00001008	dlk-1			WBGene00043995	F40F12.9
WBGene00017705	F22E5.6			WBGene00018257	F41B4.1
WBGene00022570	ZC239.12			WBGene00009750	F46A8.7
WBGene00015660	C09H5.2			WBGene00009754	F46A9.1
WBGene00004876	smf-1			WBGene00018533	F47B7.2
WBGene00022702	ZK353.7			WBGene00009809	F47B8.8
WBGene00044067	T28F3.3			WBGene00018576	F47G3.1
WBGene00003876	opt-1			WBGene00194641	F47G3.4
WBGene00013740	Y111B2A.20			WBGene00018646	F49F1.6
WBGene00008624	F09E8.2			WBGene00018710	F52G3.1
WBGene00021291	Y25C1A.4			WBGene00009971	F53C11.1
WBGene00007992	C37A5.8			WBGene00018756	F53C3.13
WBGene00000664	F17C8.2			WBGene00018764	F53F10.2
WBGene00016469	C36B7.6			WBGene00010028	F54B11.5
WBGene00005648	srp-7			WBGene00018823	F54E2.1
WBGene00019344	K02G10.1			WBGene00201294	F55C12.15
WBGene00008355	D1025.3			WBGene00198317	F57B10.18
WBGene00020448	T12B5.1			WBGene00018997	F57B9.3
WBGene00018104	F36H5.5			WBGene00010239	F58B4.6
				WBGene00019090	F59A7.2
				WBGene00019109	F59E11.2
				WBGene00019204	H14N18.4
				WBGene00010433	H40L08.1
				WBGene00194869	K01A6.8
				WBGene00196751	K08B12.7
				WBGene00010658	K08D8.4
				WBGene00185092	K08D8.7
				WBGene00010667	K08E4.3
				WBGene00044698	K09F5.6
				WBGene00019615	K10B4.3
				WBGene00010740	K10D3.6
				WBGene00023104	K10F12.8
				WBGene00010752	K10G4.3
				WBGene00019649	K11D12.9
				WBGene00019660	K11H12.4
				WBGene00019664	K11H12.8
				WBGene00010827	M02B1.2
				WBGene00019750	M03D4.3
				WBGene00010850	M04C3.1
				WBGene00019779	M60.2
				WBGene00010985	R03A10.5
				WBGene00019847	R03G5.6
				WBGene00198326	R07G3.12
				WBGene00011129	R07H5.9
				WBGene00019955	R08C7.12
				WBGene00011292	R102.5
				WBGene00020869	T28A11.2
				WBGene00012171	W01B6.4
				WBGene00013651	Y105C5B.11
				WBGene00195175	Y105E8A.36
				WBGene00045416	Y37H2A.14
				WBGene00012683	Y39B6A.24
				WBGene00021517	Y41D4B.15
				WBGene00021519	Y41D4B.17
				WBGene00021635	Y47G6A.5
				WBGene00013069	Y51A2B.5
				WBGene00013136	Y53C10A.5
				WBGene00194905	Y53F4B.51
				WBGene00013359	Y60A3A.8
				WBGene00022094	Y69A2AR.23
				WBGene00022101	Y69A2AR.32
				WBGene00013513	Y71A12C.2
				WBGene00022572	ZC239.14
				WBGene00022569	ZC239.6
				WBGene00014213	ZK1073.1
				WBGene00014058	ZK673.2
				WBGene00014081	ZK795.1
				WBGene00014132	ZK896.1
				WBGene00014136	ZK896.5
